# Supplementary material for: Differential gene expression in human abdominal aortic aneurysm and aortic occlusive disease
Source: Oncotarget. 2015 Apr 15;6(15):12984–96. doi: 10.18632/oncotarget.3848 (PMC4536993; doi:10.18632/oncotarget.3848)
Supplement: Supplementary file 1 [file oncotarget-06-12984-s001.xls]

## Sheet: Sheet1
ProbeID	Corrected p-value	p-value	regulation	FCAbsolute	Fold change	Log Fold change	Symbol	Entrez_Gene_ID	Definition	Chromosome	Chromosome Start Index(Avadis)	Chromosome End Index(Avadis)	Probe_Sequence
2370438	0.0025627	4.28676e-05	down	2.60581	-2.60581	-1.38173	A2M	2	Homo sapiens alpha-2-macroglobulin (A2M), mRNA.	chr12	9220383	9220432	CTTGGAAATGCTTGAAGACCACAAGGCTGAAAAGTGCTTTGCTGGAGTCC
130193	0.0025627	4.28676e-05	down	2.1396	-2.1396	-1.09734	ACADL	33	Homo sapiens acyl-Coenzyme A dehydrogenase, long chain (ACADL), nuclear gene encoding mitochondrial protein, mRNA.	chr2	210761312	210761361	GAAGCTGGAAGCCATCATACCTTACTGCCTTGAAACCCCTAGGACTCAGC
2070605	0.00572852	0.0002607	down	2.54059	-2.54059	-1.34517	ACAT1	38	Homo sapiens acetyl-Coenzyme A acetyltransferase 1 (ACAT1), nuclear gene encoding mitochondrial protein, mRNA.	chr11	107522294	107523253	TGGGATGTCTGGAGCCAGGATTGTTGGTCATTTGACTCATGCCTTGAAGC
4260201	0.00370586	0.000108175	down	7.34212	-7.34212	-2.8762	ACTC1	70	Homo sapiens actin, alpha, cardiac muscle 1 (ACTC1), mRNA.	chr15	35083327	35083376	GGTATTGCTGATCGTATGCAGAAGGAAATCACTGCTCTGGCTCCTAGCAC
5080364	0.00631783	0.000309139	down	1.96898	-1.96898	-0.977445	ACTN1	87	Homo sapiens actinin, alpha 1 (ACTN1), mRNA.	chr14	68411162	68411211	GGCCCACGTGGCATCGATCCTCCCTGCCCGCGAAGTGACAGTTTACAAAA
270437	0.00310264	7.51156e-05	down	2.64597	-2.64597	-1.4038	ACTN4	81	Homo sapiens actinin, alpha 4 (ACTN4), mRNA.	chr19	39220591	39220640	AGGAGATGGCCCCAACAAGCACCCCGCTTTTGCAGCAGAGGAGCTGAGTT
6900209	0.00233202	1.08544e-05	up	2.45807	2.45807	1.29753	ADAM19	8728	Homo sapiens ADAM metallopeptidase domain 19 (meltrin beta) (ADAM19), mRNA.	chr5	156904841	156904890	TCCAAGCCCACATTTCCAAAGTCACCCCCAACGCGTCCTCTCACACCGTC
7330097	0.014336	0.00113167	down	2.08111	-2.08111	-1.05735	ADARB1	104	Homo sapiens adenosine deaminase, RNA-specific, B1 (RED1 homolog rat) (ADARB1), transcript variant 1, mRNA.	chr21	45470779	45470828	TACACCACACGTTACAACTGCATGAGCTTCCTCTCGCACAAGACCAGCTG
3370347	0.0104955	0.000705203	down	3.15097	-3.15097	-1.6558	ADH1A	124	Homo sapiens alcohol dehydrogenase 1A (class I), alpha polypeptide (ADH1A), mRNA.	chr4	100416746	100416795	CAGATGTTTTCCCTTGTGGCAGTCTTCAGCCTCCTCTACCCTACATGATC
2490612	0.0159051	0.00132011	down	2.44665	-2.44665	-1.29081	ADH1B	125	Homo sapiens alcohol dehydrogenase IB (class I), beta polypeptide (ADH1B), mRNA.	chr4	100446633	100446682	TACTGTGTGATCTTCAGTAAGTCTCTCAGGCTCTCTGAGCTTGTTCATCC
2140022	0.00690832	0.000365908	down	2.2619	-2.2619	-1.17753	ADRA1B	147	Homo sapiens adrenergic, alpha-1B-, receptor (ADRA1B), mRNA.	chr5	159332482	159332531	GGGCGTTGTGTGTGTCGTGACTTCGTACCTCTCAAGCCCCTCCTTGTACT
6580711	0.00856435	0.000509832	down	2.32715	-2.32715	-1.21856	AEBP1	165	Homo sapiens AE binding protein 1 (AEBP1), mRNA.	chr7	44120471	44120520	TCAGCACATGGAAGGCCCCTGGTATGGACACTGAAAGGAAGGGCTGGTCC
1170440	0.0260532	0.00277518	down	2.0333	-2.0333	-1.02382	AHCYL1	10768	Homo sapiens adenosylhomocysteinase-like 1 (AHCYL1), mRNA.	chr1	110366263	110366312	CCCGGCAGGTAGGTTAGATGTGGGTGGTGCATGTTAATTTCCCTTAGAAG
520040	0.00238758	3.54262e-05	down	2.09753	-2.09753	-1.06869	AKIRIN1	79647	Homo sapiens akirin 1 (AKIRIN1), mRNA.	chr1	39243212	39243261	CAGGCCCCGGCAGCACTGCTACTTGGGAGGAGCCACTTCACCTTTGTATT
7210632	0.00238758	3.54262e-05	down	2.74414	-2.74414	-1.45636	AKR1C3	8644	Homo sapiens aldo-keto reductase family 1, member C3 (3-alpha hydroxysteroid dehydrogenase, type II) (AKR1C3), mRNA.	chr10	5137829	5138610	GCCGGTGACTGGACATATCACCTCTACTTAAATCCGTCCTGTTTAGCGAC
4180768	0.0176149	0.00153715	up	2.2722	2.2722	1.18409	ALAS2	212	Homo sapiens aminolevulinate, delta-, synthase 2 (ALAS2), nuclear gene encoding mitochondrial protein, transcript variant 3, mRNA.	chrX	55052274	55052323	TAGGATTCACACCCCACCTGCGCTTCACTTGGGTCCAGGCCTACTCCTGT
2070575	0.0029484	6.24211e-05	down	3.11883	-3.11883	-1.641	ALCAM	214	Homo sapiens activated leukocyte cell adhesion molecule (ALCAM), mRNA.	chr3	105295394	105295443	GCTGTCAGAACCTCGAGAGCAGAACATGAGAAACTCAGAGCTCTGGACCG
1240379	0.0318931	0.00368884	down	2.53838	-2.53838	-1.34391	ALDH1B1	219	Homo sapiens aldehyde dehydrogenase 1 family, member B1 (ALDH1B1), nuclear gene encoding mitochondrial protein, mRNA.	chr9	38388151	38388200	GGATAGAGGAGTAATTGTTAGTGGGCATGGGATTTGTTTTTGGGAGGTTT
6660341	0.0039946	0.000129457	down	2.06577	-2.06577	-1.04668	ALDH1L1	10840	Homo sapiens aldehyde dehydrogenase 1 family, member L1 (ALDH1L1), mRNA.	chr3	127305327	127305376	GAGGCGGCTCTGAACGAGTACCTGCGGGTCAAGACAGTGACCTTCGAATA
1690608	0.00856435	0.000509832	down	1.9877	-1.9877	-0.991103	ALDH3A2	224	Homo sapiens aldehyde dehydrogenase 3 family, member A2 (ALDH3A2), transcript variant 2, mRNA.	chr17	19520958	19521007	GGTACTCTGCTGAGTGGGCAAGGCTGAAGAAGAGGCCTGTGGAATGCAGC
1400672	0.035076	0.00424151	down	2.05328	-2.05328	-1.03793	AMFR	267	Homo sapiens autocrine motility factor receptor (AMFR), mRNA.	chr16	56395777	56395826	GGTGTGAACCTACCTGCCTTGGAGAGGGCCCAGGTCCCAAATCTCTTCAA
4760288	0.00233202	1.08544e-05	down	2.48738	-2.48738	-1.31463	ANAPC11	51529	Homo sapiens anaphase promoting complex subunit 11 (ANAPC11), transcript variant 4, mRNA.	chr17	77451214	77451263	AATGGAAGTTCAAGGAGTGAGGCCCGACCTGGCTCTCGCTGGAGGGGCAT
6560112	0.0029484	6.24211e-05	down	2.67793	-2.67793	-1.42112	ANKRD1	27063	Homo sapiens ankyrin repeat domain 1 (cardiac muscle) (ANKRD1), mRNA.	chr10	92671968	92672017	AACGTCATGAGTGTAAGTGCAAATCAGTGGAAGGAGCGGCAAACTGGGAC
4590377	0.00238758	3.54262e-05	down	2.80046	-2.80046	-1.48566	ANKRD35	148741	Homo sapiens ankyrin repeat domain 35 (ANKRD35), mRNA.	chr1	144279785	144279834	AGACCTGAGAACCTGGACCCTGGAATCAGCATGGATGAGACCAGAGGAGG
1300274	0.00233202	1.08544e-05	down	2.0214	-2.0214	-1.01535	ANXA11	311	Homo sapiens annexin A11 (ANXA11), transcript variant a, mRNA.	chr10	81917413	81917462	GCCAAAACTTGTTTCCACATTAAGAGTCAGCCAGCTCTGGAATGGTCTGG
6860309	0.00771559	0.000432311	down	2.81521	-2.81521	-1.49324	AOC3	8639	Homo sapiens amine oxidase, copper containing 3 (vascular adhesion protein 1) (AOC3), mRNA.	chr17	38263530	38263579	GATTACTTTTGGGAGGGGAACCAGTAGGTTGAGGACAGGAGAGGGAAGGG
3120228	0.00437837	0.000154641	down	2.24194	-2.24194	-1.16474	AP2S1	1175	Homo sapiens adaptor-related protein complex 2, sigma 1 subunit (AP2S1), transcript variant AP17, mRNA.	chr19	52034575	52034624	CATCTGTGTGGATGTCAATGACAACAACCTGGCTTACCTGGAGGCCATTC
6620484	0.00477512	0.000184386	down	2.18563	-2.18563	-1.12805	APEG1	10290	Homo sapiens aortic preferentially expressed gene 1 (APEG1), mRNA.	chr2	220039739	220039788	CAGGAGCAGGGGCAGGGGGCCACTGTAGTGAGCGTGGAGAAATTTGGAAA
450475	0.00477512	0.000184386	down	1.98062	-1.98062	-0.985951	APEH	327	Homo sapiens N-acylaminoacyl-peptide hydrolase (APEH), mRNA.	chr3	49695737	49695786	CATGAATGCTGTGCTCTGGCTACGCACACACTTGGGCAGCTGAAGCCCTG
3370577	0.00631783	0.000309139	down	2.5144	-2.5144	-1.33021	APP	351	Homo sapiens amyloid beta (A4) precursor protein (APP), transcript variant 3, mRNA.	chr21	26175811	26175860	GCAGAACTAGACCCCCGCCACAGCAGCCTCTGAAGTTGGACAGCAAAACC
2000669	0.00572852	0.0002607	down	2.37854	-2.37854	-1.25008	ARHGAP10	79658	Homo sapiens Rho GTPase activating protein 10 (ARHGAP10), mRNA.	chr4	148993317	148993366	GCTGTTGGTGCAAGGGAGATGGTCTCAAGTCAGAGGGAAGCAGAGACGCG
1440634	0.0159051	0.00132011	up	2.08932	2.08932	1.06303	ARHGAP30	257106	Homo sapiens Rho GTPase activating protein 30 (ARHGAP30), transcript variant 1, mRNA.	chr1	161016900	161016949	CAGCTCCCCACCCTCTGCCTCCAGTCACCATGTGCAAGAGAGGTCCTGTA
4900053	0.0115505	0.000827125	down	1.97825	-1.97825	-0.984222	ARL6IP4	51329	Homo sapiens ADP-ribosylation-like factor 6 interacting protein 4 (ARL6IP4), transcript variant 3, mRNA.	chr12	122033146	122033195	CTTCCAGATGCGAGCTGGGTTGCTTCCCTGAGGGCCCCCGCTGGCCAAGG
4560110	0.00690832	0.000365908	down	2.0086	-2.0086	-1.00619	ARMET	7873	Homo sapiens arginine-rich, mutated in early stage tumors (ARMET), mRNA.	chr3	51401533	51401582	GGCAGCCAGTGCACGGACCGATTTGTAGTCTGCTCAATCTCTGTTGCACC
6620356	0.00572852	0.0002607	down	2.19138	-2.19138	-1.13184	ARPP19	10776	Homo sapiens cAMP-regulated phosphoprotein, 19kDa (ARPP19), mRNA.	chr15	52839587	52839636	CACTAGCACTTGTGATGCAATAGAACACTTCGCCTGTACTGAAAGGGCCA
5570682	0.0039946	0.000129457	down	2.07355	-2.07355	-1.0521	ASAM	79827	Homo sapiens adipocyte-specific adhesion molecule (ASAM), mRNA.	chr11	122943359	122943408	AGCAATTGTGGATTTCCCCTCAAATCAGATGCCTCTAAGGACTTTCCTGC
1510296	0.0214614	0.00207286	down	1.98338	-1.98338	-0.987962	ASNS	440	Homo sapiens asparagine synthetase (ASNS), transcript variant 1, mRNA.	chr7	97319516	97319565	AATGCCACTGACCCTTCTGCCCGCACGCTGACCCACTACAAGTCAGCTGT
110433	0.00233202	1.08544e-05	down	3.03824	-3.03824	-1.60324	ASS1	445	Homo sapiens argininosuccinate synthetase 1 (ASS1), transcript variant 1, mRNA.	chr9	132366210	132366259	GCAAGGTCACTGCCAAATAGACCCGTGTACAATGAGGAGCTGGGGCCTCC
4780128	0.0176149	0.00153715	up	3.83638	3.83638	1.93974	ATF3	467	Homo sapiens activating transcription factor 3 (ATF3), transcript variant 4, mRNA.	chr1	210860205	210860254	CTCCCAGCGTTAACACAAAATCCATGGGCAGTATGATGGCAGGTCCTCTG
3840376	0.00572852	0.0002607	down	2.54748	-2.54748	-1.34907	ATOH8	84913	Homo sapiens atonal homolog 8 (Drosophila) (ATOH8), mRNA.	chr2	85868438	85868487	TGAGGAAGGAGTAGAGGCTGGGTTGGCTGGAGCCGTCCTACTGGGCAAGA
2060193	0.0029484	6.24211e-05	up	2.06094	2.06094	1.0433	ATP13A1	57130	Homo sapiens ATPase type 13A1 (ATP13A1), mRNA.	chr19	19617021	19617070	GGCCAGCAGAACCAGCCCCAAGCCAGCACCTTTGGTAAATAAAGCAGCAT
3990092	0.0318931	0.00368884	down	2.12069	-2.12069	-1.08453	ATP1A2	477	Homo sapiens ATPase, Na+/K+ transporting, alpha 2 (+) polypeptide (ATP1A2), mRNA.	chr1	158379422	158379471	CCTGGCTTAGAAGGCACTGGGAATGTCCTGTAGAGAGAGACCTAGATAGG
4560246	0.00856435	0.000509832	down	2.0654	-2.0654	-1.04642	ATP5I	521	Homo sapiens ATP synthase, H+ transporting, mitochondrial F0 complex, subunit E (ATP5I), nuclear gene encoding mitochondrial protein, mRNA.	chr4	668058	668107	AGGCTTTGCTGGCTTGTGCGGCATCCTGCTCCGTCTGCAGGTTGTGCTTC
650259	0.00233202	1.08544e-05	down	2.67149	-2.67149	-1.41765	ATP5J	522	Homo sapiens ATP synthase, H+ transporting, mitochondrial F0 complex, subunit F6 (ATP5J), nuclear gene encoding mitochondrial protein, transcript variant 1, mRNA.	chr21	27107170	27107219	GAAGTAGAGCGGAGGTGGTGGCGGCGGAGGCTTTGGCAGCTCGGGACTGA
6110754	0.00631783	0.000309139	down	2.19683	-2.19683	-1.13542	ATP5O	539	Homo sapiens ATP synthase, H+ transporting, mitochondrial F1 complex, O subunit (ATP5O), nuclear gene encoding mitochondrial protein, mRNA.	chr21	35281454	35281503	GGAACCCAAAGTGGCTGCTTCTGTTTTGAATCCCTATGTGAAGCGTTCCA
6960168	0.00273974	5.17763e-05	down	1.96881	-1.96881	-0.977323	ATP8B2	57198	Homo sapiens ATPase, class I, type 8B, member 2 (ATP8B2), transcript variant 1, mRNA.	chr1	152590047	152590096	GGAATGGGAGAGGGGAAGTCTTGGCAGGGAAATCCCTTTTGGCCACACAG
6480630	0.00341018	9.02253e-05	down	2.42279	-2.42279	-1.27667	ATP9A	10079	Homo sapiens ATPase, class II, type 9A (ATP9A), mRNA.	chr20	50213337	50213386	CTGAGCGACTCTACTTTCATTGTTTGCCAGCGTGGCTCGTTGCTGTTGCC
1470762	0.00771559	0.000432311	down	2.09192	-2.09192	-1.06483	AUTS2	26053	Homo sapiens autism susceptibility candidate 2 (AUTS2), mRNA.	chr7	69895702	69895751	GTGAAGCAACTGAATCTTCAGCATGTTCTCATCGGCGGAGCCTTCTTGTG
2230731	0.0039946	0.000129457	down	2.11384	-2.11384	-1.07987	BACE2	25825	Homo sapiens beta-site APP-cleaving enzyme 2 (BACE2), transcript variant b, mRNA.	chr21	41570234	41570283	CCCCTCACCCAAAAGAATTATCATCCCAACAGCCAAGACCCAACAGGTGC
430050	0.0094798	0.000600159	down	2.44547	-2.44547	-1.29011	BAMBI	25805	Homo sapiens BMP and activin membrane-bound inhibitor homolog (Xenopus laevis) (BAMBI), mRNA.	chr10	28971562	28971611	CACACTGTCACCAGGGTTATTTGCATCCAAGGGAGCTGGAATTGAGTACC
2370703	0.00310264	7.51156e-05	down	2.23492	-2.23492	-1.16022	BBX	56987	Homo sapiens bobby sox homolog (Drosophila) (BBX), mRNA.	chr3	109007031	109007080	CTACCCTAGCCTTGTCTTTACCGAGGGATGCTAGTGAGTCCAAGTGGTGG
610022	0.00233202	1.62206e-05	down	2.01491	-2.01491	-1.01071	BFAR	51283	Homo sapiens bifunctional apoptosis regulator (BFAR), mRNA.	chr16	14669840	14669889	GGATCCCTTTCTCTGAATGGAGAGATTGAGAGGGATGTCGGGCAGTTCCC
2640735	0.0104955	0.000705203	up	2.20272	2.20272	1.13928	BHLHB2	8553	Homo sapiens basic helix-loop-helix domain containing, class B, 2 (BHLHB2), mRNA.	chr3	5001452	5001501	GGTCCAGAGTACTTGTTTTCCCGATGTGTCCAGCCAGCTCCGCAGCAGCT
2690524	0.00370586	0.000108175	down	2.15447	-2.15447	-1.10733	BLCAP	10904	Homo sapiens bladder cancer associated protein (BLCAP), mRNA.	chr20	36146032	36146081	AGTGTTGGCAAACGAGACTTTCTCCTGGCCCCTGCCTGCTGGAGATCAGC
2940022	0.00233202	1.97737e-05	down	2.38921	-2.38921	-1.25653	BLVRA	644	Homo sapiens biliverdin reductase A (BLVRA), mRNA.	chr7	43813173	43813222	CTGAGAAGGAACTGGCTGCTGAAAAGAAACGCATCCTGCACTGCCTGGGG
6220270	0.00233202	1.08544e-05	down	2.09725	-2.09725	-1.0685	BRD7	29117	Homo sapiens bromodomain containing 7 (BRD7), mRNA.	chr16	50352943	50352992	GTTCCAGAGGTTGGACTTGTATTAGGTAATAAAGCTGGACCTGGGACTCG
4890093	0.0094798	0.000600159	down	1.95546	-1.95546	-0.967506	BRP44L	51660	Homo sapiens brain protein 44-like (BRP44L), mRNA.	chr6	166698487	166698536	GACCACAAGACAACCAACAGCTGGCCACGTACTTAAAATTTTGTCCCCAC
6900307	0.00233202	1.97737e-05	down	2.01668	-2.01668	-1.01198	BTBD6	90135	Homo sapiens BTB (POZ) domain containing 6 (BTBD6), mRNA.	chr14	104788196	104788245	CATTTTCCACACAGCCAGAACCCAGGGATTGGAGTCTTAGGCATCTCTGG
1010487	0.00233202	2.40605e-05	up	3.94553	3.94553	1.98022	BTG2	7832	Homo sapiens BTG family, member 2 (BTG2), mRNA.	chr1	201544859	201544908	CCAAACACTCTCCCTACCCATTCCTGCCAGCTCTGCCTCCTTTTCAACTC
4490706	0.00233202	1.08544e-05	down	2.07643	-2.07643	-1.05411	BUD31	8896	Homo sapiens BUD31 homolog (S. cerevisiae) (BUD31), mRNA.	chr7	98853074	98853123	TGCCTGCGGTGCATTCAGACACGGGACACCAACTTCGGGACGAACTGCAT
6290168	0.00341018	9.02253e-05	down	2.12074	-2.12074	-1.08457	C10orf116	10974	Homo sapiens chromosome 10 open reading frame 116 (C10orf116), mRNA.	chr10	88720419	88720468	GGCAGCCACCACCTCCTCGGTCTGCCCCCTCATTAAAATTCACGTTCCCA
3310228	0.00477512	0.000184386	down	2.03143	-2.03143	-1.02249	C11orf67	28971	Homo sapiens chromosome 11 open reading frame 67 (C11orf67), mRNA.	chr11	77209896	77231182	CGCCGTTTGGGAACGCAACTTTGAGGAGACAGTGCGGTGGACTTCAGTGA
110240	0.00233202	1.97737e-05	down	1.973	-1.973	-0.980388	C12orf29	91298	Homo sapiens chromosome 12 open reading frame 29 (C12orf29), mRNA.	chr12	86967765	86967814	GATCAGGGAAACCTTTGGGACTTCTGACAGGCATCTGGTGAAGAGACAAT
2940546	0.00341018	9.02253e-05	down	2.00719	-2.00719	-1.00518	C12orf31	84298	Homo sapiens chromosome 12 open reading frame 31 (C12orf31), mRNA.	chr12	64803613	64803662	TGGATGCTACCCAATATCCAGTTATAATCAGGCCTCAACGTTCTGTCAGG
3140138	0.00273974	5.17763e-05	down	1.98056	-1.98056	-0.985908	C12orf47	51275	PREDICTED: Homo sapiens chromosome 12 open reading frame 47 (C12orf47), misc RNA.				GGCCTGAAGATGGGAGATTCCTAAGTGGAGGAGAACTGTGCCTTACTGAC
3130291	0.00233202	1.32813e-05	down	3.25538	-3.25538	-1.70283	C12orf57	113246	Homo sapiens chromosome 12 open reading frame 57 (C12orf57), mRNA.	chr12	6923970	6924019	TAACGCCTGCAACGACATGGGTAAGATGCTGCAATTCGTGCTGCCCGTGG
5290025	0.00233202	1.08544e-05	down	3.3044	-3.3044	-1.72439	C14orf156	81892	Homo sapiens chromosome 14 open reading frame 156 (C14orf156), mRNA.	chr14	77244257	77246935	ATCAGCCGGTTGCTTTTGTGAGAAGAATTCCTTGGACTGCGGCGTCGAGT
3290689	0.00233202	1.97737e-05	down	2.22168	-2.22168	-1.15165	C14orf166	51637	Homo sapiens chromosome 14 open reading frame 166 (C14orf166), mRNA.	chr14	51540844	51540893	CTGCTCAAATTCTGCGATTGCTGCACATAGAGGAGCTCAGAGAGCTACAG
2230156	0.0318931	0.00368884	down	2.02729	-2.02729	-1.01955	C15orf52	388115	Homo sapiens chromosome 15 open reading frame 52 (C15orf52), mRNA.	chr15	38411004	38411053	ACCTGCCCGCAGTTGGAGTTGGACTGTCTTAACAGTAGCGTGGCACACAG
160070	0.00477512	0.000184386	down	2.05424	-2.05424	-1.0386	C16orf30	79652	Homo sapiens chromosome 16 open reading frame 30 (C16orf30), mRNA.				TCCAGCTTTCCTGGTTAGCGCAACGCGGCTCCACGACCACACGCACTTCA
3390477	0.00233202	1.97737e-05	down	2.47594	-2.47594	-1.30798	C17orf79	55352	Homo sapiens chromosome 17 open reading frame 79 (C17orf79), mRNA.	chr17	27203236	27203285	CGATGCTGAAGATTGAGTGTGGAGCTTTCTGCCTTGTAGGTGGGCGGGCC
1030458	0.00233202	2.40605e-05	down	2.20561	-2.20561	-1.14118	C19orf10	56005	Homo sapiens chromosome 19 open reading frame 10 (C19orf10), mRNA.	chr19	4657861	4657910	AAGTTTTCTACCTGGGCTGACGTTGCCTTGTCCGGAGGGGCTTGCAGGGT
4200181	0.00233202	1.08544e-05	down	2.74478	-2.74478	-1.45669	C19orf70	125988	Homo sapiens chromosome 19 open reading frame 70 (C19orf70), mRNA.	chr19	5679363	5679601	CCCCAGCTCCCAGCCCCTCCAAAGATTTACTTTCCCATCCGTGACTCCTG
3370768	0.0236599	0.00240061	down	2.24801	-2.24801	-1.16865	C1orf24	116496	Homo sapiens chromosome 1 open reading frame 24 (C1orf24), transcript variant 2, mRNA.	chr1	183027456	183027505	CCTTAGCCTCTGTTTGCCACTCTGGGTATCGTCTCCTATGGCAAAGCCAT
6650121	0.00273974	5.17763e-05	down	2.36207	-2.36207	-1.24005	C1orf71	163882	Homo sapiens chromosome 1 open reading frame 71 (C1orf71), mRNA.	chr1	244896962	244897011	AAATCTGTCCGTTAGGTGGCCTTTCCTTATCTGAGGTGTAGTGGTCTAAC
770561	0.00233202	2.40605e-05	down	2.34517	-2.34517	-1.22969	C20orf108	116151	Homo sapiens chromosome 20 open reading frame 108 (C20orf108), mRNA.	chr20	54376846	54376895	GGGCTTAAATCTCAAACTTTGTTAGGAGTAACAGGAGCGTGCTGAGCGGG
4480600	0.0023448	2.92224e-05	down	3.0293	-3.0293	-1.59898	C20orf127	140851	Homo sapiens chromosome 20 open reading frame 127 (C20orf127), mRNA.	chr20	33269618	33269667	TCTGCAAAGGGGCGTGCAGCTGCTGTGTCTGATGTGGGGACAGCTCTTCT
3310307	0.0104955	0.000705203	down	2.17597	-2.17597	-1.12166	C21orf63	59271	Homo sapiens chromosome 21 open reading frame 63 (C21orf63), mRNA.	chr21	32809248	32809297	CAGTTCCATAGAAGCTGCAGAGCTCGCAGAAAGGATTGAGCGCAGGGAGC
6770209	0.00310264	7.51156e-05	down	2.65761	-2.65761	-1.41013	C2CD2	25966	Homo sapiens C2 calcium-dependent domain containing 2 (C2CD2), transcript variant 1, mRNA.	chr21	43305264	43305313	AGCCTGCACACGGGCTTGGGTGGGTTCCTTTGGAGAAGATGTGGCTGGAA
3800025	0.00631783	0.000309139	down	2.01769	-2.01769	-1.0127	C2orf28	51374	Homo sapiens chromosome 2 open reading frame 28 (C2orf28), transcript variant 2, mRNA.	chr2	27292121	27292939	CCCAGAAATGTGTCCTGAGAATGGATCTTGTGTACCTGATGGTCCAGGTC
3460014	0.0104955	0.000705203	down	1.98873	-1.98873	-0.991847	C4orf18	51313	Homo sapiens chromosome 4 open reading frame 18 (C4orf18), transcript variant 2, mRNA.	chr4	159265362	159265411	AGATGTGTTTTCAGAGCTAGGTACAGAGGAATGTTTGCTACCTTTAGCGG
5900544	0.00856435	0.000509832	down	1.99714	-1.99714	-0.997937	C5orf5	51306	Homo sapiens chromosome 5 open reading frame 5 (C5orf5), mRNA.	chr5	137301712	137301761	GGCAGCACTTATGCTCTGTGACAGTATTGTGTGTCATAGTTGAGCAGTAG
6040458	0.00477512	0.000184386	down	4.46763	-4.46763	-2.15951	C6orf117	112609	Homo sapiens chromosome 6 open reading frame 117 (C6orf117), mRNA.	chr6	84856946	84856995	GAGGAGGTGCCTTCTGGGTATCTCTGTGTTGGTGTATCTGTGCCATTGGC
4590615	0.00572852	0.0002607	down	2.04045	-2.04045	-1.02889	C7orf59	389541	Homo sapiens chromosome 7 open reading frame 59 (C7orf59), mRNA.	chr7	99589478	99589527	TGTGGTGAAGAGGCAGAACCGAGGTCGGGAGCCCATTGATGTCTGAGCCT
1510452	0.00310264	7.51156e-05	down	2.32803	-2.32803	-1.21911	C8orf59	401466	Homo sapiens chromosome 8 open reading frame 59 (C8orf59), transcript variant 3, mRNA.	chr8	86316922	86316971	GAACAAATTAAGAGGGCCGAAGTCCAGGAATGTATTTCACATAGCCAGCC
2760370	0.00238758	3.54262e-05	down	2.26991	-2.26991	-1.18264	CALR	811	Homo sapiens calreticulin (CALR), mRNA.	chr19	12916027	12916076	CCCTCCAACCTGGGGGGCAGTGGTGTGGAGAAGCCACAGGCCTGAGATTT
940431	0.0029484	6.24211e-05	down	2.62822	-2.62822	-1.39409	CALU	813	Homo sapiens calumenin (CALU), mRNA.	chr7	128198425	128198474	GAACTGTGTGGCAAGAGAGCCTCACACCTCACTAGGTGCAGAGAGCCCAG
1010475	0.0128536	0.000968365	down	2.02058	-2.02058	-1.01477	CAMK2G	818	Homo sapiens calcium/calmodulin-dependent protein kinase II gamma (CAMK2G), transcript variant 4, mRNA.	chr10	75572462	75572511	TATGGCTGCTCCAGCCCCACTTCTTAGCATTCTTACTCCTCTTCTGGGGC
6660092	0.00238758	3.54262e-05	down	2.24291	-2.24291	-1.16537	CAMLG	819	Homo sapiens calcium modulating ligand (CAMLG), mRNA.	chr5	134086975	134087024	GGTCTCAGCCAGCCCTAGAGACTGCTTCTTGTGTTTGTGTCATTCTGTCC
6280209	0.0023448	2.92224e-05	down	1.96859	-1.96859	-0.977163	CAMSAP1L1	23271	Homo sapiens calmodulin regulated spectrin-associated protein 1-like 1 (CAMSAP1L1), mRNA.	chr1	199096276	199096325	GGTTTCATGGACACTGTTGAGCAATGTACAGTGTATGGTGTGCTTACCTG
3930592	0.014336	0.00113167	down	2.64605	-2.64605	-1.40384	CAP2	10486	Homo sapiens CAP, adenylate cyclase-associated protein, 2 (yeast) (CAP2), mRNA.	chr6	17557317	17557366	GCTTGCAGGCCCAGTACAAGCATATATATTGTGCCTCTTACAGCCTTTGG
5910553	0.00233202	1.97737e-05	down	2.21598	-2.21598	-1.14795	CAV2	858	Homo sapiens caveolin 2 (CAV2), transcript variant 1, mRNA.	chr7	115935756	115935805	TTGTTTTATTTGGGGCTGGGGGAGGTATATGATGAGCAGACTTCTCGGAA
1230047	0.00273974	5.17763e-05	down	2.27303	-2.27303	-1.18462	CBS	875	Homo sapiens cystathionine-beta-synthase (CBS), mRNA.	chr21	43346416	43346465	CTCCCGTCTTCCTCCTCCCCTGGCAACTGCTGATCGACTTTGTGTCTCTG
4760398	0.0023448	2.92224e-05	down	2.71334	-2.71334	-1.44007	CCDC107	203260	Homo sapiens coiled-coil domain containing 107 (CCDC107), mRNA.	chr9	35650620	35650767	CCCAGCTGGACCCCCTTTTTGAGCGTGTGACTACTCTGGCTGGAGCCCAG
1850468	0.00233202	1.97737e-05	down	2.34999	-2.34999	-1.23265	CCDC56	28958	Homo sapiens coiled-coil domain containing 56 (CCDC56), mRNA.	chr17	40949725	40949774	CCCCTTCACCTTCCAGGGACGCAGTTGTTACGAGGTTAGACGTGGCAGCT
5310050	0.00233202	1.08544e-05	down	2.97824	-2.97824	-1.57446	CCDC71	64925	Homo sapiens coiled-coil domain containing 71 (CCDC71), mRNA.	chr3	49200186	49200235	TCCTTCACACGGCAATGTTTGGGGAAACTAAGCCCAGCTGTCTGTGTGGC
70661	0.00233202	1.08544e-05	down	3.10382	-3.10382	-1.63404	CCDC72	51372	Homo sapiens coiled-coil domain containing 72 (CCDC72), mRNA.	chr3	48456707	48456846	CGCCATGTCCGGCCGCGAAGGTGGCAAGAAGAAGCCACTGAAACAGCCCA
2810010	0.0387294	0.00486825	up	3.13612	3.13612	1.64898	CCL3L3	414062	Homo sapiens chemokine (C-C motif) ligand 3-like 3 (CCL3L3), mRNA.	chr17	34522555	34522604	CATGCGTGTGACCTCCACAGCTACCTCTTCTATGGACTGGTTATTGCCAA
3520102	0.035076	0.00424151	up	2.49452	2.49452	1.31876	CCL4L1	9560	Homo sapiens chemokine (C-C motif) ligand 4-like 1 (CCL4L1), mRNA.	chr17	31564301	31564350	TCTCACTCTTTCTCTGCTGTTGCAAATACATGGATAACACCGTTAATTCC
2970575	0.0214614	0.00207286	up	2.48123	2.48123	1.31106	CCL4L2	388372	Homo sapiens chemokine (C-C motif) ligand 4-like 2 (CCL4L2), mRNA.	chr17	31664916	31664965	AACTTTGTGGTAGATTACTATGAGACCAGCAGCCTCTGCTCCCAGCCAGC
510114	0.00233202	1.97737e-05	down	2.54309	-2.54309	-1.34658	CCNB1IP1	57820	Homo sapiens cyclin B1 interacting protein 1 (CCNB1IP1), transcript variant 3, mRNA.	chr14	20779662	20779711	TTGAGCCACGCATAGTGTCACGCACCTGTGATCCCAGCTACTTAGGAGGT
5810605	0.0023448	2.92224e-05	down	2.12873	-2.12873	-1.08999	CCNI	10983	Homo sapiens cyclin I (CCNI), mRNA.	chr4	78188396	78188445	GAGGGACATGCTTCCCCTTGTCCACCTTTGCAGCCTGTTTCTGTCATGTA
5390246	0.00437837	0.000154641	up	2.96482	2.96482	1.56795	CCR7	1236	Homo sapiens chemokine (C-C motif) receptor 7 (CCR7), mRNA.	chr17	38710166	38710215	GGAGGGTGACAGTGGCCGCCCAAGGCCCACGAGCTTGTTCTTTGTTCTTT
5270717	0.00233202	1.62206e-05	down	2.06237	-2.06237	-1.0443	CCT3	7203	Homo sapiens chaperonin containing TCP1, subunit 3 (gamma) (CCT3), transcript variant 3, mRNA.	chr1	156278875	156278924	GCCAGGAACACTGTGGACGTCTTTGTTCAGAAGGGATCAGGTTGGGGGGC
4290358	0.00233202	1.08544e-05	down	2.17178	-2.17178	-1.11888	CCT7	10574	Homo sapiens chaperonin containing TCP1, subunit 7 (eta) (CCT7), transcript variant 2, mRNA.	chr2	73333331	73333380	AAGCTTTCGTGTGGGAGCCAGCTATGGTGCGGATCAATGCGCTGACAGCA
1940132	0.0288869	0.00320244	down	2.05374	-2.05374	-1.03825	CD151	977	Homo sapiens CD151 molecule (Raph blood group) (CD151), transcript variant 4, mRNA.	chr11	824533	824582	AGAGTCCTGGGGAGCTTCTGTCCACCTGTCCTGCAGAGGAGTCGTTTCCA
7210136	0.0260532	0.00277518	up	2.7889	2.7889	1.4797	CD19	930	Homo sapiens CD19 molecule (CD19), mRNA.	chr16	28857792	28858003	GGTGGCCAGCCTGGATCTCCTCAAGTCCCCAAGATTCACACCTGACTCTG
4210619	0.035076	0.00424151	up	2.01502	2.01502	1.01079	CD2	914	Homo sapiens CD2 molecule (CD2), mRNA.	chr1	117113051	117113100	GGCCACAGCCACCTCTGCATCTTCGAACTCAGCCATGTGGTCAACATCTG
6290400	0.0426402	0.00557763	up	2.14608	2.14608	1.1017	CD247	919	Homo sapiens CD247 molecule (CD247), transcript variant 2, mRNA.	chr1	165666606	165666655	AAACCCGTCAATGTACTAGGATACTGCTGCGTCATTACAGGGCACAGGCC
3800373	0.0288869	0.00320244	up	2.15329	2.15329	1.10654	CD37	951	Homo sapiens CD37 antigen (CD37), mRNA.	chr19	54533875	54533924	CGGCGACCAACGACTCCACAATCCTAGATAAGGTGATCTTGCCCCAGCTC
2480068	0.0104955	0.000705203	down	2.19155	-2.19155	-1.13195	CD63	967	Homo sapiens CD63 molecule (CD63), transcript variant 2, mRNA.	chr12	56119634	56119907	GGAGGGCTGTGTGGAGAAGATTGGGGGCTGGCTGAGGAAAAATGTGCTGG
2710575	0.0387294	0.00486825	up	2.66986	2.66986	1.41677	CD69	969	Homo sapiens CD69 molecule (CD69), mRNA.	chr12	9796674	9796723	TCCTCAGCTGTAGACAGGTCCTTTTCGATGGTACATATTTCTTTGCCTTT
6330091	0.00238758	3.54262e-05	up	2.23507	2.23507	1.16032	CD7	924	Homo sapiens CD7 molecule (CD7), mRNA.	chr17	80272756	80272805	ACGGGAGGAGACCAGTCCCCCACCCAGCCGTACCAGAAATAAAGGCTTCT
4560047	0.0094798	0.000600159	up	3.39302	3.39302	1.76257	CD74	972	Homo sapiens CD74 molecule, major histocompatibility complex, class II invariant chain (CD74), transcript variant 1, mRNA.	chr5	149782721	149782770	TATGGGAGCATCGGCTACTGCTGGTGTGTCTTCCCCAACGGCACGGAGGT
6620026	0.00771559	0.000432311	up	3.36835	3.36835	1.75204	CD83	9308	Homo sapiens CD83 molecule (CD83), transcript variant 1, mRNA.	chr6	14136299	14136348	TGGGTGCTCGCCCACTTGTCCCACTATCTGGGTGCATGATCTTGAGCAAG
5270386	0.00238758	3.54262e-05	down	2.22175	-2.22175	-1.1517	CDC42	998	Homo sapiens cell division cycle 42 (GTP binding protein, 25kDa) (CDC42), transcript variant 3, mRNA.	chr1	22291588	22291637	GAGGGGTGGTGCTAGAAGACAGACATCTGTGGAATGATTCACATCCTCTC
1070047	0.00437837	0.000154641	down	1.96496	-1.96496	-0.974502	CDC42EP4	23580	Homo sapiens CDC42 effector protein (Rho GTPase binding) 4 (CDC42EP4), mRNA.	chr17	71279906	71279955	TCCAGGTTCGGTGCCCTGTTGGTGCTCCTGTTTCCAATAGCTTAGGTCCC
5820563	0.0195635	0.00178663	down	2.15407	-2.15407	-1.10706	CDH13	1012	Homo sapiens cadherin 13, H-cadherin (heart) (CDH13), mRNA.	chr16	82387382	82387431	AGTGACAGCTTGTGGCTTTTTATTAGAGCTCGCCACGAACTAGGGTAAGG
1170709	0.00572852	0.0002607	down	2.73542	-2.73542	-1.45176	CDH2	1000	Homo sapiens cadherin 2, type 1, N-cadherin (neuronal) (CDH2), mRNA.	chr18	23784959	23785008	GCCTCTGTATTGTGTACCAGAATATAAATGATACACCTCTGACCCCAGCG
4920593	0.0260532	0.00277518	down	1.96995	-1.96995	-0.97816	CDKN2C	1031	Homo sapiens cyclin-dependent kinase inhibitor 2C (p18, inhibits CDK4) (CDKN2C), transcript variant 2, mRNA.	chr1	51208517	51208566	CCAGTCCTTCTGTCAGTCTCCGATGCCATCATGCAGCCTGGTTAGGAGCA
4640491	0.0214614	0.00207286	down	2.16962	-2.16962	-1.11744	CDO1	1036	Homo sapiens cysteine dioxygenase, type I (CDO1), mRNA.	chr5	115168394	115168443	TCCCCAGACCACAACAAACCAAAACATAAACTCATGTCTGTGTCCCATGG
1780274	0.00233202	1.97737e-05	down	2.20744	-2.20744	-1.14237	CECR7	27438	PREDICTED: Homo sapiens cat eye syndrome chromosome region, candidate 7 (CECR7), mRNA.	chr22	15920888	15920937	CTCAAAGGCCGGTGCCAGTGCAGGTCCTTGGTGTGCTGAATACTGGTCCC
2680056	0.00572852	0.0002607	down	3.37608	-3.37608	-1.75535	CES1	1066	Homo sapiens carboxylesterase 1 (monocyte/macrophage serine esterase 1) (CES1), transcript variant 1, mRNA.	chr16	55836930	55836979	CAGAACACATAGAGCTGTGAATGAAGATCCAGCCGGCCTTGGGAGCCTGG
830136	0.0025627	4.28676e-05	down	2.03105	-2.03105	-1.02222	CETN3	1070	Homo sapiens centrin, EF-hand protein, 3 (CDC31 homolog, yeast) (CETN3), mRNA.	chr5	89741259	89741308	GGCTGTGGGCGTCTTGCTGCCTTGGGTAGGGGGTTAAAATCGTTCTTGAG
6250484	0.00572852	0.0002607	down	2.40392	-2.40392	-1.26539	CFH	3075	Homo sapiens complement factor H (CFH), transcript variant 2, mRNA.	chr1	194937229	194937278	CAGCCAGAATGGGAAATGCTAATTCAGCTCCTCCAGGCAGCCCAATGGGG
4540730	0.0023448	2.92224e-05	down	1.96847	-1.96847	-0.977077	CHCHD2	51142	Homo sapiens coiled-coil-helix-coiled-coil-helix domain containing 2 (CHCHD2), mRNA.	chr7	56169372	56169421	CCTGGCTTCCTTGCTTCAGAATTGAAATGGAAGTGGGGGTGTCCCTACTC
1170564	0.00238758	3.54262e-05	down	1.97347	-1.97347	-0.980737	CHD8	57680	Homo sapiens chromodomain helicase DNA binding protein 8 (CHD8), mRNA.	chr14	21853709	21853758	GGCCCCATTGCTTGGGCGGCTGCTGTATTTTCATTTACTCTGGCCCTTGG
4230470	0.00310264	7.51156e-05	down	2.21167	-2.21167	-1.14514	CHES1	1112	Homo sapiens checkpoint suppressor 1 (CHES1), mRNA.	chr14	88692454	88692503	AGAAACAGTGTGGAGGCAGGCGCGATCAGCCGAACTCTAGGGACTTGGTG
4250328	0.00310264	7.51156e-05	down	2.41877	-2.41877	-1.27427	CHSY3	337876	Homo sapiens chondroitin sulfate synthase 3 (CHSY3), mRNA.	chr5	129520983	129521032	TGAGGAGTTTTGTTCCACAAGCAACCGGTACTGGCTACCCTGGTCTTATG
6370612	0.0176149	0.00153715	down	2.20429	-2.20429	-1.14032	CHURC1	91612	Homo sapiens churchill domain containing 1 (CHURC1), mRNA.	chr14	64471249	64471298	GCCCAAGAGTCTAATTTTATATGCCCTGCCAATGTCCTCATCTATTGCAG
3830315	0.014336	0.00113167	down	2.00152	-2.00152	-1.0011	CKMT2	1160	Homo sapiens creatine kinase, mitochondrial 2 (sarcomeric) (CKMT2), nuclear gene encoding mitochondrial protein, transcript variant 1, mRNA.	chr5	80562019	80562068	TGGAGAGAGGCCAAGATATTAAGGTGCCACCCCCTCTGCCTCAGTTTGGC
1850156	0.0104955	0.000705203	down	2.14917	-2.14917	-1.10378	CLDN23	137075	Homo sapiens claudin 23 (CLDN23), mRNA.	chr8	8561463	8561512	TGCTGTACTATTCCACCCTTTGGACGCCTCATCCAGGACGCAGAGGACTC
3890193	0.0288869	0.00320244	down	2.09442	-2.09442	-1.06655	CLIC4	25932	Homo sapiens chloride intracellular channel 4 (CLIC4), nuclear gene encoding mitochondrial protein, mRNA.	chr1	25042879	25042928	TCTCTCCAGAGTTGCATGTAGATAGCATTTATTTCTGTGCCCTTAAACCC
6400332	0.0029484	6.24211e-05	down	2.47382	-2.47382	-1.30674	CNIH4	29097	Homo sapiens cornichon homolog 4 (Drosophila) (CNIH4), mRNA.	chr1	222630188	222630237	GCACAGTTGAGGAGCCAGAGACTTCTTAAATCATCCTTAGAACCGTGACC
4850630	0.0214614	0.00207286	down	4.07337	-4.07337	-2.02622	CNN1	1264	Homo sapiens calponin 1, basic, smooth muscle (CNN1), mRNA.	chr19	11521806	11521855	TAGTGCTACAGGGTCCAACATAGAGCCGGGTGTCCCCAACAGCGCCCAAA
5290132	0.00572852	0.0002607	down	2.53202	-2.53202	-1.34029	COL18A1	80781	Homo sapiens collagen, type XVIII, alpha 1 (COL18A1), transcript variant 2, mRNA.	chr21	45757881	45757930	AGTCATTCGTTCTGTGGAGGGACAAGTGGACTCAGGGCAGCGCCAGGCTG
6960142	0.035076	0.00424151	up	2.43874	2.43874	1.28614	COL1A1	1277	Homo sapiens collagen, type I, alpha 1 (COL1A1), mRNA.	chr17	48261600	48261649	TCCCTCCTAGTCTGTCCTGCGTCCTCTGTCCCCGGGTTTCAGAGACAACT
4040671	0.0176149	0.00153715	up	2.04197	2.04197	1.02996	COL1A2	1278	Homo sapiens collagen, type I, alpha 2 (COL1A2), mRNA.	chr7	93895613	93895662	GCGAAACCTGTATCCGGGCCCAACCTGAAAACATCCCAGCCAAGAACTGG
5910431	0.00437837	0.000154641	down	1.99834	-1.99834	-0.998805	COL4A1	1282	Homo sapiens collagen, type IV, alpha 1 (COL4A1), mRNA.	chr13	110801522	110801571	CATCGCATGGACCGCAGGAGGGCAGATTCGGACCACTAGGCCTGAAATGA
2510091	0.00437837	0.000154641	down	3.42781	-3.42781	-1.77729	COL8A1	1295	Homo sapiens collagen, type VIII, alpha 1 (COL8A1), transcript variant 2, mRNA.	chr3	99514877	99514926	GAGACCGGGTGTTCCTCCAGATGCCCTCAGAACAGGCTGCAGGACTGTAT
4260484	0.00310264	7.51156e-05	down	2.11814	-2.11814	-1.0828	COMMD6	170622	Homo sapiens COMM domain containing 6 (COMMD6), transcript variant 1, mRNA.	chr13	76104392	76111926	CGAGCCGCCGCTGGATGCTAAGTCCGATGTCACCAACCAGCTTGTAGATT
4010347	0.00341018	9.02253e-05	down	2.17331	-2.17331	-1.11989	COPS5	10987	Homo sapiens COP9 constitutive photomorphogenic homolog subunit 5 (Arabidopsis) (COPS5), mRNA.	chr8	68120637	68120686	CCAGCTGGGACGAGGGAGTTTCATGTTGGGTTTAGAAACGCATGACCGAA
630735	0.00310264	7.51156e-05	down	3.32371	-3.32371	-1.73279	COX17	10063	Homo sapiens COX17 cytochrome c oxidase assembly homolog (S. cerevisiae) (COX17), nuclear gene encoding mitochondrial protein, mRNA.	chr3	120878850	120878899	GAGGCTGGCATAGATTTGGCTGTCTCCGCTCATAGCTGCTTTTGGCGCGA
1190220	0.00370586	0.000108175	down	2.88425	-2.88425	-1.5282	COX5B	1329	Homo sapiens cytochrome c oxidase subunit Vb (COX5B), mRNA.	chr2	97629057	97629983	GCCGCGATGCGCTCCATGGCATCTGGAGGTGGTGTTCCCACTGATGAAGA
4250095	0.00572852	0.0002607	down	5.77255	-5.77255	-2.52921	COX6B1	1340	Homo sapiens cytochrome c oxidase subunit Vib polypeptide 1 (ubiquitous) (COX6B1), nuclear gene encoding mitochondrial protein, mRNA.	chr19	36139232	36139281	CCGCTTCCTGTCCGACTGTGGTGTCTTTGCTGAGGGTCACATTGAGCTGC
5820465	0.00437837	0.000154641	down	2.29086	-2.29086	-1.19589	COX6C	1345	Homo sapiens cytochrome c oxidase subunit VIc (COX6C), mRNA.	chr8	100973328	100973377	CAGGCGTCTGCGAAATCATATGGCTGTAGCATTCGTGCTATCCCTGGGGG
5390138	0.00233202	1.62206e-05	down	3.67691	-3.67691	-1.87849	COX7A1	1346	Homo sapiens cytochrome c oxidase subunit VIIa polypeptide 1 (muscle) (COX7A1), mRNA.	chr19	41334414	41334463	ACCGCCCGGAACCGCTTTCAGAACCGAGTGCGCGAGAAACAGAAGCTCTT
540491	0.00370586	0.000108175	down	2.98898	-2.98898	-1.57965	COX7A2	1347	Homo sapiens cytochrome c oxidase subunit VIIa polypeptide 2 (liver) (COX7A2), mRNA.	chr6	76007663	76010163	CGGAATCTGCTGGCTCTTCGTCAGATTGGGCAGAGGACGATAAGCACTGC
2260576	0.00341018	9.02253e-05	down	2.03497	-2.03497	-1.02501	COX7B	1349	Homo sapiens cytochrome c oxidase subunit VIIb (COX7B), nuclear gene encoding mitochondrial protein, mRNA.	chrX	77044807	77044856	CAGCAAACAATGGCAAGGCAGAGCCACCAGAAACGTACACCTGATTTTCA
7570475	0.00572852	0.0002607	down	2.47161	-2.47161	-1.30545	COX7C	1350	Homo sapiens cytochrome c oxidase subunit VIIc (COX7C), nuclear gene encoding mitochondrial protein, mRNA.	chr5	85913807	85913856	TGGTGAGGTGCCGCCATTTCATCTGTCCTCATTCTCTGCGCCTTTCGCAG
1470386	0.00310264	7.51156e-05	down	2.18894	-2.18894	-1.13023	CPNE8	144402	Homo sapiens copine VIII (CPNE8), mRNA.	chr12	39046288	39046337	TTATTTCTACTGTACATTGTTTTCTTTGTCCCAAGTTGACCTAGGGTGAC
1030450	0.0039946	0.000129457	up	2.32483	2.32483	1.21712	CR2	1380	Homo sapiens complement component (3d/Epstein Barr virus) receptor 2 (CR2), transcript variant 1, mRNA.	chr1	205729301	205729350	CAAGGACTTTCTGAAGCCTCACTTATGAGATGCCTGAAGCCAGGCCATGG
4210653	0.0025627	4.28676e-05	up	2.22	2.22	1.15056	CRIPAK	285464	Homo sapiens cysteine-rich PAK1 inhibitor (CRIPAK), mRNA.	chr4	1379469	1379518	ATGTGGAGTGCCCGCCTGCTCACACAAAGCCCTGGCATGGTGGTTCTGTA
6110079	0.0115505	0.000827125	down	3.30947	-3.30947	-1.7266	CRYAB	1410	Homo sapiens crystallin, alpha B (CRYAB), mRNA.	chr11	111779542	111779591	GTCCTCACTGTGAATGGACCAAGGAAACAGGTCTCTGGCCCTGAGCGCAC
3840349	0.00437837	0.000154641	down	2.36038	-2.36038	-1.23902	CSDC2	27254	Homo sapiens cold shock domain containing C2, RNA binding (CSDC2), mRNA.	chr22	40302546	40302595	CCAAGACCCCTGGCCACCCAGACCCCCCATTCTTCCTAACACTGGCAATA
5860519	0.00233202	2.40605e-05	down	4.12651	-4.12651	-2.04492	CSPG4	1464	Homo sapiens chondroitin sulfate proteoglycan 4 (CSPG4), mRNA.	chr15	75966982	75967031	ACTAGGGCAGGCAGCTGGGGGCACTTGGTTCCATGGAGCCTGGATAAACA
6370397	0.0115505	0.000827125	down	2.77268	-2.77268	-1.47128	CSRP1	1465	Homo sapiens cysteine and glycine-rich protein 1 (CSRP1), mRNA.	chr1	199719534	199719583	GCACTGCCTCAGTCTTCATCCAAACACCTTTCCCTTTGCCCTGAGACCTC
1990152	0.00341018	9.02253e-05	down	2.90956	-2.90956	-1.5408	CSRP2	1466	Homo sapiens cysteine and glycine-rich protein 2 (CSRP2), mRNA.	chr12	77253381	77254073	GAGCTGGAAAGCCCTGGCACAAAAACTGTTTCCGATGTGCAAAGTGTGGG
4010491	0.0318931	0.00368884	down	2.03047	-2.03047	-1.02181	CST6	1474	PREDICTED: Homo sapiens cystatin E/M (CST6), mRNA.				CAGCAGGAGAAGCTGCGCTGTGACTTTGAGGTCCTTGTGGTTCCCTGGCA
7510538	0.00233202	2.40605e-05	down	2.3785	-2.3785	-1.25005	CTBP1	1487	Homo sapiens C-terminal binding protein 1 (CTBP1), transcript variant 2, mRNA.	chr4	1206807	1207303	GAAGACGGCATCACGAAGCAGCTCCAAAAGGAAAAGCTTGGGCGGTGCCC
6400333	0.0176149	0.00153715	up	2.01016	2.01016	1.00731	CTLA4	1493	Homo sapiens cytotoxic T-lymphocyte-associated protein 4 (CTLA4), transcript variant 1, mRNA.	chr2	204446777	204446826	CATGGACAGAAGAAGGCAGCAGGTGGCAGAATGGGGTGCATGAAGGTTTC
6370273	0.00310264	7.51156e-05	down	2.34492	-2.34492	-1.22954	CTPS	1503	Homo sapiens CTP synthase (CTPS), mRNA.	chr1	41250525	41250574	TCCCCATGCCTGTGCGTGCGCTTCCTATTTCTAGGGCTGGGAAACACTCC
4220259	0.0023448	2.92224e-05	down	7.71237	-7.71237	-2.94717	CTSZ	1522	Homo sapiens cathepsin Z (CTSZ), mRNA.	chr20	57003862	57003911	GACACTTGCACAGCATGGCTCTGCCTCACAATGATGCAGTCAGCCACCTG
2070168	0.0039946	0.000129457	up	2.34805	2.34805	1.23146	CX3CR1	1524	Homo sapiens chemokine (C-X3-C motif) receptor 1 (CX3CR1), mRNA.	chr3	39305319	39305368	ATTGTCATTCCTGTATTCACCCGTCCAGACCTTGTTCACACTCTCACATG
3870253	0.00437837	0.000154641	up	2.34288	2.34288	1.22828	CXCL12	6387	Homo sapiens chemokine (C-X-C motif) ligand 12 (stromal cell-derived factor 1) (CXCL12), transcript variant 2, mRNA.	chr10	44866023	44866072	CCCTGACTGGGAGTTGATCGCCTTTCCCAGGTGCTACACCCTTTTCCAGC
1110564	0.0128536	0.000968365	up	2.20562	2.20562	1.14118	CXCL13	10563	Homo sapiens chemokine (C-X-C motif) ligand 13 (B-cell chemoattractant) (CXCL13), mRNA.	chr4	78751655	78751704	TGCCTGGGAGGCAGATGGAACTTGAGCCTGTCAAGAGGCAAAGGAATCCA
4670390	0.00437837	0.000154641	up	3.35357	3.35357	1.7457	CXCL2	2920	Homo sapiens chemokine (C-X-C motif) ligand 2 (CXCL2), mRNA.	chr4	75181928	75181977	TCGTGATGACATATCACATGTCAGCCACTGTGATAGAGGCTGAGGAATCC
1010048	0.00233202	2.40605e-05	down	3.43721	-3.43721	-1.78124	CXXC5	51523	Homo sapiens CXXC finger 5 (CXXC5), mRNA.	chr5	139043454	139043503	TCTGGCCTTGCTAATGGCAACAGAAGAAAGGGCTTCTTTGCGTGGTCCCC
1770520	0.0029484	6.24211e-05	down	2.14426	-2.14426	-1.10048	CYC1	1537	Homo sapiens cytochrome c-1 (CYC1), mRNA.	chr8	145152249	145152298	GTGTCTGCTTGCCATCCTGCCAGAACAGGCCCTCAAGCCCAAGAGCCATC
1990196	0.00370586	0.000108175	down	4.63109	-4.63109	-2.21135	DACT3	147906	Homo sapiens dapper, antagonist of beta-catenin, homolog 3 (Xenopus laevis) (DACT3), mRNA.	chr19	51842736	51842785	GACTCCCCAGTGCAAAGGGGGGCCAGATTCTGTGTGTTTCTCTAACCTCT
2060091	0.00572852	0.0002607	down	2.19939	-2.19939	-1.1371	DAG1	1605	Homo sapiens dystroglycan 1 (dystrophin-associated glycoprotein 1) (DAG1), mRNA.	chr3	49547714	49547763	GGCCTTCCAAACAGCTCCGTCGCCCCTAGCAACTCCACCATTGGGCACTG
4060768	0.00233202	1.97737e-05	down	2.61675	-2.61675	-1.38777	DBT	1629	Homo sapiens dihydrolipoamide branched chain transacylase E2 (DBT), nuclear gene encoding mitochondrial protein, mRNA.	chr1	100659770	100659819	GCCCAGGAGTTCAAAGCTGTAGTGAGCTGTCATTGTGCCACTATCCTCCA
2370100	0.0029484	6.24211e-05	down	2.27751	-2.27751	-1.18745	DDB1	1642	Homo sapiens damage-specific DNA binding protein 1, 127kDa (DDB1), mRNA.	chr11	61067044	61067093	GCCTGACTGCCAAGCCATGGGTAGCCTGGGTGTAAAACCTGGAGATGGTG
3190148	0.0104955	0.000705203	down	2.61075	-2.61075	-1.38447	DDIT4	54541	Homo sapiens DNA-damage-inducible transcript 4 (DDIT4), mRNA.	chr10	73705572	73705621	GCTGCGTTTAAGCCTTCCCCCATCGTGTACTGCAGAGTTGAGCTGGCAGG
870364	0.00238758	3.54262e-05	down	1.99266	-1.99266	-0.994697	DEDD	9191	Homo sapiens death effector domain containing (DEDD), transcript variant 4, mRNA.	chr1	161091252	161091301	GGAACAGATAAGACTGGGTCAGCCTAGTCATGCCTCCCAACTGTGGTGGT
5560398	0.00238758	3.54262e-05	down	2.41898	-2.41898	-1.2744	DEGS1	8560	Homo sapiens degenerative spermatocyte homolog 1, lipid desaturase (Drosophila) (DEGS1), transcript variant 1, mRNA.	chr1	222446889	222446938	GCTCAGAAGCTCCCCTGGCACAATTTCAGAGTAAGAGCTCGGTGATACCA
2640240	0.00310264	7.51156e-05	down	2.53906	-2.53906	-1.3443	DENND4C	55667	Homo sapiens DENN/MADD domain containing 4C (DENND4C), mRNA.	chr9	19340798	19340847	GAGAATCGCTTGAACTGAGGCAGAGGCTACAGTGAGTGGAGATCACGCCA
3930731	0.00273974	5.17763e-05	down	2.16886	-2.16886	-1.11694	DHRS7	51635	Homo sapiens dehydrogenase/reductase (SDR family) member 7 (DHRS7), mRNA.	chr14	59685856	59685905	TGTGGCAATACATGCCAACCTGGGCCTGGTGGATAACCAACAAGATGGGG
2600131	0.00233202	1.62206e-05	up	1.96395	1.96395	0.97376	DIAPH1	1729	Homo sapiens diaphanous homolog 1 (Drosophila) (DIAPH1), mRNA.	chr5	140875116	140875165	TGTGCCCCTCTCAGCTTTCCATCCCCAGCTAGGAAGAAAGAATGGCACTC
1110114	0.00477512	0.000184386	down	1.96437	-1.96437	-0.974064	DIMT1L	27292	Homo sapiens DIM1 dimethyladenosine transferase 1-like (S. cerevisiae) (DIMT1L), mRNA.	chr5	61720154	61720203	CTAGTCACACATTCCCCATACCATTTCGTGTTATTCACATTCCCCGTACC
6760451	0.00238758	3.54262e-05	down	2.736	-2.736	-1.45207	DIXDC1	85458	Homo sapiens DIX domain containing 1 (DIXDC1), transcript variant 1, mRNA.	chr11	111397303	111397352	GTTGGTGATCCTCATTCCAGTTTCCAAAGCGAGAGGAGCCTTCTGAGCAG
4060091	0.00690832	0.000365908	down	2.63171	-2.63171	-1.396	DKFZp451A211	400169	Homo sapiens DKFZp451A211 protein (DKFZp451A211), mRNA.	chr13	113103674	113103723	CACACTTCAGATACGACCATCACGGCCACATGGCTAAGGCCCACACCCTC
6450681	0.0029484	6.24211e-05	down	2.18315	-2.18315	-1.12641	DLST	1743	Homo sapiens dihydrolipoamide S-succinyltransferase (E2 component of 2-oxo-glutarate complex) (DLST), mRNA.	chr14	74439981	74440030	CCTGAGGCTGCTGACGTTTGACACCAGGGCCAGTAGAGAGTGCCCTTTTG
4050609	0.00233202	1.62206e-05	down	2.09342	-2.09342	-1.06586	DNAJA2	10294	Homo sapiens DnaJ (Hsp40) homolog, subfamily A, member 2 (DNAJA2), mRNA.	chr16	45547931	45547980	AAAAAATGGGCTTTGCACACAATGGGTTTGGAGCTGACTGGGAACAATGG
5860315	0.00370586	0.000108175	down	2.08484	-2.08484	-1.05994	DNAJB6	10049	Homo sapiens DnaJ (Hsp40) homolog, subfamily B, member 6 (DNAJB6), transcript variant 1, mRNA.	chr7	156902552	156902601	GGATCTGCCGTTCATGTTGCTTTCTCCTTTGTCCTCTTGGACTTGAGGGC
2360519	0.0052492	0.000219448	down	2.20153	-2.20153	-1.13851	DPM1	8813	Homo sapiens dolichyl-phosphate mannosyltransferase polypeptide 1, catalytic subunit (DPM1), mRNA.	chr20	49552702	49552751	CTAAAGGCTACGTCTTCCAGATGGAGATGATTGTTCGGGCAAGACAGTTG
3610019	0.00233202	1.62206e-05	down	2.45237	-2.45237	-1.29417	DSEL	92126	Homo sapiens dermatan sulfate epimerase-like (DSEL), mRNA.	chr18	65175905	65175954	GTACCTGTTGGCAGGAGAAGGCCAGATGGAGTATGTGGAGTAATAGGGAA
6900612	0.0104955	0.000705203	down	2.84501	-2.84501	-1.50844	DSTN	11034	Homo sapiens destrin (actin depolymerizing factor) (DSTN), transcript variant 2, mRNA.	chr20	17536359	17536408	TCAGGCACATCATTGGAATACAGGAAGTAGCCCTGCACCTGCCAGTGAGC
6960687	0.0115505	0.000827125	up	2.06523	2.06523	1.0463	DUSP2	1844	Homo sapiens dual specificity phosphatase 2 (DUSP2), mRNA.	chr2	96172830	96172879	AAGCCCTGTGTTCCTGGGGAAGCTGGGGACTTGGGAAGTGATGGGTGTGT
5890091	0.00233202	2.40605e-05	down	2.94658	-2.94658	-1.55904	DUSP26	78986	Homo sapiens dual specificity phosphatase 26 (putative) (DUSP26), mRNA.	chr8	33568537	33568586	GCAGAACCAGACAGAGAACCCCACAGACTTTCCACTCCAAGCACAGGAGG
6560156	0.00233202	1.62206e-05	down	2.56643	-2.56643	-1.35976	DUSP3	1845	Homo sapiens dual specificity phosphatase 3 (vaccinia virus phosphatase VH1-related) (DUSP3), mRNA.	chr17	39199431	39199480	CCATGGTGATGGATGGTTTGGAAAGGGAATGTTGGTGCCTTTTGTGCCAC
5390161	0.046802	0.00637899	up	2.17116	2.17116	1.11847	DUSP5	1847	Homo sapiens dual specificity phosphatase 5 (DUSP5), mRNA.	chr10	112260431	112260480	CTCCCTGCCCCTGGAGGTTGTCTTCAAGCTGTGGACTTCTGGGATTTGCA
1070612	0.00477512	0.000184386	up	1.98395	1.98395	0.988376	DVL3	1857	Homo sapiens dishevelled, dsh homolog 3 (Drosophila) (DVL3), mRNA.	chr3	183890568	183890617	GAGGGCTTTGTTGGAAGTGTGACTCAATCTTGCCTGCCTTCTGGGAGCTC
3460441	0.00233202	1.08544e-05	down	2.13857	-2.13857	-1.09664	EDF1	8721	Homo sapiens endothelial differentiation-related factor 1 (EDF1), transcript variant alpha, mRNA.	chr9	139757396	139757445	CAATGAGAAGCCACAGGTGATCGCGGACTATGAGAGCGGACGGGCCATAC
3930403	0.00572852	0.0002607	down	2.23625	-2.23625	-1.16108	EDNRA	1909	Homo sapiens endothelin receptor type A (EDNRA), mRNA.	chr4	148685486	148685535	AACTTTGTAGAAATGAGCCAGAAGCCAAGGCCCTGAGTTGGCAGTGGCCC
1260040	0.00572852	0.0002607	down	2.54636	-2.54636	-1.34844	EFEMP1	2202	Homo sapiens EGF-containing fibulin-like extracellular matrix protein 1 (EFEMP1), transcript variant 1, mRNA.	chr2	56093202	56093251	TCCTGGCATCCAGAGTGACAGTGAACTTAAGCAAATTACCCTCCTACCCA
1980484	0.00341018	9.02253e-05	down	3.87325	-3.87325	-1.95354	EFHD1	80303	Homo sapiens EF-hand domain family, member D1 (EFHD1), mRNA.	chr2	233255458	233255507	GTATTACAGTAGACCGCTGACGTTCCCAAGTGACAGATCCAGGGCCTTTC
870338	0.0387294	0.00486825	up	2.13165	2.13165	1.09197	EGR1	1958	Homo sapiens early growth response 1 (EGR1), mRNA.	chr5	137804532	137804581	CGTCTTGGTGCCTTTTGTGTGATGCGCCTTGCTGATGGCTTGACATGTGC
6020255	0.0115505	0.000827125	up	3.19299	3.19299	1.67491	EGR2	1959	Homo sapiens early growth response 2 (Krox-20 homolog, Drosophila) (EGR2), mRNA.	chr10	64242090	64242139	GCATGCAATTGTGTTGGAAGTGTCCTTGGTCGCCTTGTGTGATGTAGACA
770541	0.0025627	4.28676e-05	down	2.85876	-2.85876	-1.51539	EI24	9538	Homo sapiens etoposide induced 2.4 mRNA (EI24), transcript variant 2, mRNA.	chr11	124959536	124959585	CACTAAACCTGAACTTTTCAACTCCGTTGGTGGTGGGAGGCAGCGGGCAG
6370494	0.00238758	3.54262e-05	down	2.00268	-2.00268	-1.00193	EIF2B4	8890	Homo sapiens eukaryotic translation initiation factor 2B, subunit 4 delta, 67kDa (EIF2B4), transcript variant 3, mRNA.	chr2	27587375	27587424	GCGCTGGCTAACTGGCAGAACCACGCATCCCTACGGTTGTTGAATCTAGT
290468	0.00310264	7.51156e-05	down	2.19859	-2.19859	-1.13658	EIF2C2	27161	Homo sapiens eukaryotic translation initiation factor 2C, 2 (EIF2C2), mRNA.	chr8	141610650	141610699	GGCCCCGTGTGTTTACAGCATTTCCAGGTCCAGAGAGGTTGGCAGACAAG
1450670	0.00233202	1.08544e-05	down	2.11744	-2.11744	-1.08232	EIF4A1	1973	Homo sapiens eukaryotic translation initiation factor 4A, isoform 1 (EIF4A1), mRNA.	chr17	7422386	7422435	TCGGTCGAGGTGGACGGTTTGGCCGTAAAGGTGTGGCTATTAACATGGTG
510162	0.00233202	1.08544e-05	down	2.31125	-2.31125	-1.20867	ELK1	2002	Homo sapiens ELK1, member of ETS oncogene family (ELK1), mRNA.	chrX	47380023	47380072	GGCAAGAGAGAGTGGGTTCAAAAGACTCCTGGGCTCACCTGTTAGCGCTG
2940079	0.00233202	1.97737e-05	down	2.09567	-2.09567	-1.06741	ENY2	56943	Homo sapiens enhancer of yellow 2 homolog (Drosophila) (ENY2), mRNA.	chr8	110352761	110355651	CTTGGTGGCTGAAATCACTCCAAAAGGCAGAGCCCTGGTACCTGACAGTG
4050156	0.0039946	0.000129457	down	2.29618	-2.29618	-1.19924	ERBB2	2064	Homo sapiens v-erb-b2 erythroblastic leukemia viral oncogene homolog 2, neuro/glioblastoma derived oncogene homolog (avian) (ERBB2), transcript variant 1, mRNA.	chr17	35138207	35138256	GAGACTGTCCCTGAAACCTAGTACTGCCCCCCATGAGGAAGGAACAGCAA
830039	0.00690832	0.000365908	down	2.21409	-2.21409	-1.14671	ERGIC1	57222	Homo sapiens endoplasmic reticulum-golgi intermediate compartment (ERGIC) 1 (ERGIC1), transcript variant 1, mRNA.	chr5	172312015	172312064	GGAGTCCCTTTGGTGTGTGAATATGTGTGCCTGTAGAGGGTGGGGCAGGG
4890463	0.00437837	0.000154641	down	2.26714	-2.26714	-1.18087	EXOSC10	5394	Homo sapiens exosome component 10 (EXOSC10), transcript variant 1, mRNA.	chr1	11126760	11128068	GACAGAGGCTTCAGGTACAACTGGCCACAGAGATAGTCCTGGAAGACACG
450161	0.00233202	1.62206e-05	down	2.11646	-2.11646	-1.08166	FAHD1	81889	Homo sapiens fumarylacetoacetate hydrolase domain containing 1 (FAHD1), transcript variant 2, mRNA.	chr16	1818816	1818865	CACCTGTTTACTTAGGGTATCTACCCAGACCCATCGATTCTGAGTTCGGG
5270520	0.0195635	0.00178663	up	2.52717	2.52717	1.33752	FAIM3	9214	Homo sapiens Fas apoptotic inhibitory molecule 3 (FAIM3), mRNA.	chr1	205144550	205144599	CTCGGGCATCCTTCCCAGGGTTGGGTCTTACACAAATAGAAGGCTCTTGC
430519	0.00690832	0.000365908	down	2.12562	-2.12562	-1.08788	FAM120A	23196	Homo sapiens family with sequence similarity 120A (FAM120A), mRNA.	chr9	95368069	95368118	GGGAGTTTTGCCCTAACTCATGGATTGTGCAAGAATGAACTGCTGTTGGG
4230735	0.00310264	7.51156e-05	down	2.78863	-2.78863	-1.47956	FAM129A	116496	Homo sapiens family with sequence similarity 129, member A (FAM129A), transcript variant 2, mRNA.	chr1	184763474	184763523	GGAAGGTGTGATCTGTGGGACTGTCTGGGCCTGTTACTCATCCTGCTATC
3060661	0.0025627	4.28676e-05	down	1.97652	-1.97652	-0.982961	FAM188A	80013	Homo sapiens family with sequence similarity 188, member A (FAM188A), mRNA.	chr10	15868592	15868641	ATTGCCAAATACACTTTTCCAAATTTGTCCCAACAGCCCTGTAAGCCAGC
3940133	0.00572852	0.0002607	down	2.05385	-2.05385	-1.03833	FAM46A	55603	Homo sapiens family with sequence similarity 46, member A (FAM46A), mRNA.	chr6	82516137	82516186	CAGCCAGTATTCACGTGCCAGCAACAGACCTACTCCACTTGGCTACCCTG
4180324	0.00273974	5.17763e-05	down	4.08979	-4.08979	-2.03203	FAM46B	115572	Homo sapiens family with sequence similarity 46, member B (FAM46B), mRNA.	chr1	27204252	27204301	GAGCCCTCCTGCCTGGGAGCTTGTTCTTTGGAAGGTGCTGAGCCTGAATT
510762	0.00341018	9.02253e-05	down	2.48521	-2.48521	-1.31337	FAM62B	57488	Homo sapiens family with sequence similarity 62 (C2 domain containing) member B (FAM62B), mRNA.	chr7	158216596	158216645	GCCAAATGCAGGCCTGTGTGTAGCTGTGTGTTTTTTCTGTGGTTGCCGCA
3450201	0.0039946	0.000129457	up	2.14742	2.14742	1.10261	FAM65B	9750	Homo sapiens family with sequence similarity 65, member B (FAM65B), transcript variant 2, mRNA.	chr6	24947735	24947784	GGATCCCAGTGTGCCCATCCCTCAACCTCCTCAGTGATCAACTCATGGCC
2100161	0.00233202	1.32813e-05	down	2.23262	-2.23262	-1.15874	FAM98A	25940	Homo sapiens family with sequence similarity 98, member A (FAM98A), mRNA.	chr2	33808749	33808798	CAAGCTGTGAAAGAAAATGGCTGGAGGTGTGCTTTGTGTGAAAGGTGAGC
6770025	0.00233202	1.08544e-05	down	2.06657	-2.06657	-1.04724	FAU	2197	Homo sapiens Finkel-Biskis-Reilly murine sarcoma virus (FBR-MuSV) ubiquitously expressed (FAU), mRNA.	chr11	64888501	64889013	GAGGCCCTGACTACCCTGGAAGTAGCAGGCCGCATGCTTGGAGGTAAAGT
4670441	0.00690832	0.000365908	down	2.73364	-2.73364	-1.45082	FBLN5	10516	Homo sapiens fibulin 5 (FBLN5), mRNA.	chr14	91405850	91405899	GCTGGCGGGGAACCCTGGGAGTAGCTAGTTTGCTTTTTGCGTACACAGAG
1990079	0.00238758	3.54262e-05	down	3.97669	-3.97669	-1.99157	FBXO32	114907	Homo sapiens F-box protein 32 (FBXO32), transcript variant 2, mRNA.	chr8	124584719	124584768	GAAGGGTCCCCCTGCTGACTGGAGAGCTGGGAATATGGCATTTGGACACT
1450139	0.00233202	1.62206e-05	up	2.16894	2.16894	1.11699	FCGR3B	2215	Homo sapiens Fc fragment of IgG, low affinity IIIb, receptor (CD16b) (FCGR3B), mRNA.	chr1	161593524	161593573	GAGCCCTCTAATGCTAGGAGTAGCAAATGGTCCTAGGAAGGGGACTGAGG
6660398	0.00233202	2.40605e-05	up	4.02836	4.02836	2.01019	FCN1	2219	Homo sapiens ficolin (collagen/fibrinogen domain containing) 1 (FCN1), mRNA.	chr9	137801465	137801514	CCAGCTCAGTCAAGCCGCCACATGCCCACAACCTCACCAGAGGGAGAATT
1820328	0.0029484	6.24211e-05	down	2.93931	-2.93931	-1.55548	FERMT2	10979	Homo sapiens fermitin family homolog 2 (Drosophila) (FERMT2), mRNA.	chr14	52393815	52393864	TTCCTAGCTCACATAGCCCAAAAGGGTGCGAGGGAGAGGTGGATTACCAG
3290458	0.0052492	0.000219448	down	2.59572	-2.59572	-1.37613	FEZ1	9638	Homo sapiens fasciculation and elongation protein zeta 1 (zygin I) (FEZ1), transcript variant 1, mRNA.	chr11	125315811	125315860	GAGCAAGCGCGCGGGGTCCTTTGCCGTTGGCTTCTAGTGCTAGTAATCAT
4480220	0.0029484	6.24211e-05	down	2.19036	-2.19036	-1.13117	FGFRL1	53834	Homo sapiens fibroblast growth factor receptor-like 1 (FGFRL1), transcript variant 3, mRNA.	chr4	1010359	1010408	AATGATGGAAGGAAGACTGGGTTGCAGGGACTGTGGTCTCTCCTGGGGCC
1780348	0.0052492	0.000219448	down	2.00148	-2.00148	-1.00107	FH	2271	Homo sapiens fumarate hydratase (FH), nuclear gene encoding mitochondrial protein, mRNA.	chr1	241661128	241661177	GAGCAGTTTGACGAATGGGTAAAACCTAAGGACATGCTGGGTCCAAAGTG
4640446	0.0176149	0.00153715	down	2.8323	-2.8323	-1.50197	FHL1	2273	Homo sapiens four and a half LIM domains 1 (FHL1), mRNA.	chrX	135120766	135120815	CTAGAGGGGGAGTTGAGCAGGCGCCAGGGCTGTCATCAACATGGATATGA
5860333	0.0029484	6.24211e-05	down	3.60966	-3.60966	-1.85186	FHL5	9457	Homo sapiens four and a half LIM domains 5 (FHL5), mRNA.	chr6	97064202	97064251	GCTACAATTTGCCCTCATACACACTGCTTCCACAGCTTGCTAGTTCTGTG
3850687	0.0029484	6.24211e-05	down	1.97895	-1.97895	-0.984738	FICD	11153	Homo sapiens FIC domain containing (FICD), mRNA.	chr12	107437240	107437289	GGCCTTTCATTCGCTTCATCGCCAAGTGTACTGAGACCACCCTGGACACC
1010068	0.00233202	1.32813e-05	down	2.08969	-2.08969	-1.06329	FKBP2	2286	Homo sapiens FK506 binding protein 2, 13kDa (FKBP2), transcript variant 1, mRNA.	chr11	63766596	63767285	TGCACTACACGGGGAAGCTGGAAGATGGGACAGAGTTTGACAGCAGCCTG
2640341	0.00233202	1.08544e-05	down	5.82474	-5.82474	-2.54219	FKBP5	2289	Homo sapiens FK506 binding protein 5 (FKBP5), mRNA.	chr6	35649634	35649683	CTCAGATGATGCCAGCTGTCTCCCACGTGTGTATTATGGTTCACCAGGGG
7510551	0.00477512	0.000184386	down	3.35433	-3.35433	-1.74602	FLJ21986	79974	Homo sapiens hypothetical protein FLJ21986 (FLJ21986), mRNA.	chr7	120724622	120724671	ACTGTTACCATCTGACTGAGGTTACTCTGGTATTTATCTCTTCGCTGCTG
580491	0.00690832	0.000365908	down	4.30936	-4.30936	-2.10747	FLNC	2318	Homo sapiens filamin C, gamma (actin binding protein 280) (FLNC), mRNA.	chr7	128286512	128286561	CAGCTGGGAGCTGCTTAGGTGGAAAACTCCAAATAAAGTGCGGCTGTCGC
1710484	0.035076	0.00424151	down	1.98726	-1.98726	-0.990778	FMOD	2331	Homo sapiens fibromodulin (FMOD), mRNA.	chr1	203310041	203310090	GGGGCAAGGACTGTTGGAGGAGAGTTAGCCCAAGTATAGGCTCTGCCCAG
4280017	0.0236599	0.00240061	up	3.73603	3.73603	1.90151	FOS	2353	Homo sapiens v-fos FBJ murine osteosarcoma viral oncogene homolog (FOS), mRNA.	chr14	74818114	74818163	CCCAGTGACACTTCAGAGAGCTGGTAGTTAGTAGCATGTTGAGCCAGGCC
7160239	0.00477512	0.000184386	up	9.20139	9.20139	3.20185	FOSB	2354	Homo sapiens FBJ murine osteosarcoma viral oncogene homolog B (FOSB), mRNA.	chr19	50670217	50670266	TGGGCCGTCCCCTCTCCCCTTGGTTCTGCACTGTTGCCAATAAAAAGCTC
2760079	0.0039946	0.000129457	down	2.72159	-2.72159	-1.44445	FOXC1	2296	Homo sapiens forkhead box C1 (FOXC1), mRNA.	chr6	1557280	1557329	CTTCCAGCCAGTCTCTGTACCGCACGTCCGGAGCTTTCGTCTACGACTGT
6770719	0.00690832	0.000365908	down	2.11472	-2.11472	-1.08047	FOXO1	2308	Homo sapiens forkhead box O1 (FOXO1), mRNA.	chr13	41130102	41130151	CAACCTGGCATTACAGTTGGCCTCTCCTTGAGGTGGGCACAGCCTGGCAG
6200692	0.0023448	2.92224e-05	down	2.73518	-2.73518	-1.45163	FOXO3	2309	Homo sapiens forkhead box O3 (FOXO3), transcript variant 2, mRNA.	chr6	108989533	108989582	GTCTACGGGTGCCAGATCAGTAGGGCCTGTGATTTCCTGTCAGTGTCCTC
7160142	0.046802	0.00637899	down	2.01996	-2.01996	-1.01433	FREQ	23413	Homo sapiens frequenin homolog (Drosophila) (FREQ), mRNA.	chr9	132038546	132038595	ACCACATTTCTGGCAGCGTTTCCCAGACACCCCTCTGCTAGGCCATCCCT
2470519	0.00233202	1.97737e-05	down	2.11591	-2.11591	-1.08128	FRG1	2483	Homo sapiens FSHD region gene 1 (FRG1), mRNA.	chr4	190883080	190884289	CTGGACAGGAGAGCCAAATTGAAAGCCGACAGATACTGCAAGTGACTGGG
3370113	0.0052492	0.000219448	down	4.6014	-4.6014	-2.20207	FRZB	2487	Homo sapiens frizzled-related protein (FRZB), mRNA.	chr2	183698882	183698931	GCCTGATTGAGAAGCACAACTGAAACCAGTAGCCGCTGGGGTGTTAATGG
2360356	0.0288869	0.00320244	down	2.00396	-2.00396	-1.00285	FSTL3	10272	Homo sapiens follistatin-like 3 (secreted glycoprotein) (FSTL3), mRNA.	chr19	634134	634183	GTGCCTGCGTGTAAACCACAGCCTCAGACCAGCTATGGGGAGAGGACAAC
3850500	0.0128536	0.000968365	down	2.09232	-2.09232	-1.0651	FXYD1	5348	Homo sapiens FXYD domain containing ion transport regulator 1 (FXYD1), transcript variant a, mRNA.	chr19	35632456	35633404	CAAGTTCAACCAGCAGCAGAGGACTGGGGAACCCGATGAAGAGGAGGGAA
6900278	0.0176149	0.00153715	down	1.97577	-1.97577	-0.982415	FYCO1	79443	Homo sapiens FYVE and coiled-coil domain containing 1 (FYCO1), mRNA.	chr3	45934659	45934708	GAGACACTCTGCCTCTGGTGGCTGCAGAGCAATACCCAAGCCTCATTTGG
6180427	0.00310264	7.51156e-05	up	2.4298	2.4298	1.28084	G0S2	50486	Homo sapiens G0/G1switch 2 (G0S2), mRNA.	chr1	207915967	207916016	ACTGTGGGAGACCAGCGGAGTGGGAGGGAGACGCAGTAGACAGAGACAGA
1980379	0.00233202	2.40605e-05	down	3.66624	-3.66624	-1.8743	GALNTL2	117248	Homo sapiens UDP-N-acetyl-alpha-D-galactosamine:polypeptide N-acetylgalactosaminyltransferase-like 2 (GALNTL2), mRNA.	chr3	16244827	16244876	GCATTCCCATTAACAAAGGTGTTCACAGTTGAGAAACTCTCCTGCCGGGC
2650446	0.00233202	1.08544e-05	down	2.19314	-2.19314	-1.133	GANAB	23193	Homo sapiens glucosidase, alpha; neutral AB (GANAB), transcript variant 2, mRNA.	chr11	62392434	62392483	AAGCCTGAGGGTGGGGGGAGATGATCATGTGTGCTCGGGGTTGGCTGGAA
2640048	0.0260532	0.00277518	down	2.09536	-2.09536	-1.0672	GAPDH	2597	Homo sapiens glyceraldehyde-3-phosphate dehydrogenase (GAPDH), mRNA.	chr12	6517604	6517653	TGGACCACCAGCCCCAGCAAGAGCACAAGAGGAAGAGAGAGACCCTCACT
5700278	0.00310264	7.51156e-05	down	2.05629	-2.05629	-1.04004	GARS	2617	Homo sapiens glycyl-tRNA synthetase (GARS), mRNA.	chr7	30634431	30634480	CTCTGGGTCAATCGGAAGGCGCTATGCCAGGACTGATGAGATTGGCGTGG
5720059	0.00437837	0.000154641	down	2.05382	-2.05382	-1.03831	GFOD1	54438	Homo sapiens glucose-fructose oxidoreductase domain containing 1 (GFOD1), mRNA.	chr6	13472811	13472860	GAGGGTAAAGTGAGCCTAGCCAGGAGGTGTTTGGGGCTCTATCGCGCATC
5130563	0.0039946	0.000129457	up	2.39558	2.39558	1.26037	GFPT2	9945	Homo sapiens glutamine-fructose-6-phosphate transaminase 2 (GFPT2), mRNA.	chr5	179660707	179660756	ACTGTTCATCCTAGCTACCCATGCTCTGTGTCCAGGCTTGCTCCTGGCAG
5860402	0.00477512	0.000184386	down	3.66976	-3.66976	-1.87569	GLDN	342035	Homo sapiens gliomedin (GLDN), mRNA.	chr15	49487326	49487375	GATAGGGCTTTGCGTTTTCATCCAGATGCTGTGGCCCTGTGTTTCACAGC
6220746	0.00310264	7.51156e-05	down	2.61456	-2.61456	-1.38657	GLIPR1	11010	Homo sapiens GLI pathogenesis-related 1 (GLIPR1), mRNA.	chr12	74170565	74175672	GAGGGAATTACCCAACTTGGCCATATAAGAGAGGAGCCACCTGCAGTGCC
4590228	0.00370586	0.000108175	down	2.43301	-2.43301	-1.28274	GLRX	2745	Homo sapiens glutaredoxin (thioltransferase) (GLRX), mRNA.	chr5	95175728	95175777	AGTTGGTCTTGGTGTCATATGGATCAGAGGCACAAGTGCAGAGGCTGTGG
2030484	0.00233202	1.32813e-05	down	2.28759	-2.28759	-1.19383	GLRX5	51218	Homo sapiens glutaredoxin 5 (GLRX5), mRNA.	chr14	95080536	95080585	GACCCCTCTGCAAATGTGTCAGTCTCCAAAGAGAGTATCTCCCCCCAAAT
6840156	0.0159051	0.00132011	down	2.89139	-2.89139	-1.53176	GMDS	2762	Homo sapiens GDP-mannose 4,6-dehydratase (GMDS), mRNA.	chr6	1906150	1906199	CCTCCAGGGTTTGGGTCGCTTTGCGTTTGTCGAAGCCTCCTCTGAATGGC
7650246	0.0023448	2.92224e-05	down	2.83592	-2.83592	-1.50382	GNA11	2767	Homo sapiens guanine nucleotide binding protein (G protein), alpha 11 (Gq class) (GNA11), mRNA.	chr19	3072186	3072235	CGCGGCCGTGAAGGACACCATCCTGCAGCTCAACCTCAAGGAGTACAACC
2940484	0.00233202	1.08544e-05	down	2.54918	-2.54918	-1.35003	GNB4	59345	Homo sapiens guanine nucleotide binding protein (G protein), beta polypeptide 4 (GNB4), mRNA.	chr3	180599936	180599985	TTGGCTGGGCAGAGTGGCTTACACCTATAATCCCAGCAATTTGGGAGGCC
3390592	0.0029484	6.24211e-05	down	2.12722	-2.12722	-1.08897	GORASP2	26003	Homo sapiens golgi reassembly stacking protein 2, 55kDa (GORASP2), mRNA.	chr2	171531571	171531620	GGTGCCACAGTTTTAAACCAGAAGGTGGCACTCTGTGGCTCCTTGTAGTA
2450187	0.00690832	0.000365908	down	2.45598	-2.45598	-1.2963	GPD1L	23171	Homo sapiens glycerol-3-phosphate dehydrogenase 1-like (GPD1L), mRNA.	chr3	32184469	32184518	ATCCACACCAAGAGGGTGTTGTGATGAGGTGCCGGTGTGCAAAGGGAACT
5270674	0.0023448	2.92224e-05	up	2.03398	2.03398	1.0243	GPR68	8111	Homo sapiens G protein-coupled receptor 68 (GPR68), mRNA.	chr14	91699107	91699156	GGCCACACAGCCAAGAAGAGCCCATGCAACTCAGTCCAGGATTTTACTGG
5490019	0.00370586	0.000108175	down	2.35909	-2.35909	-1.23823	GPX3	2878	Homo sapiens glutathione peroxidase 3 (plasma) (GPX3), mRNA.	chr5	150388660	150388709	CTTCGGAGGACGTGCCCTCACCCCTCACTGGTCCACTGGCTTGAGACTCA
2650379	0.046802	0.00637899	up	2.13269	2.13269	1.09267	GREM1	26585	Homo sapiens gremlin 1, cysteine knot superfamily, homolog (Xenopus laevis) (GREM1), mRNA.	chr15	30813620	30813669	GGGGAAACAAAATCTTGACCCAGCTGAACATGTCTTCCTGAGTCAGTGCC
6270615	0.0029484	6.24211e-05	up	2.04442	2.04442	1.03169	GSDMB	55876	Homo sapiens gasdermin B (GSDMB), transcript variant 1, mRNA.	chr17	38060971	38061020	TACCAGTCTGTCCTCACTGCCATCGCCACTACCATCCTGTCACCAGTGGG
6770730	0.0039946	0.000129457	down	2.38324	-2.38324	-1.25292	GSTO1	9446	Homo sapiens glutathione S-transferase omega 1 (GSTO1), mRNA.	chr10	106009463	106009512	GAAGCATACCCAGGGAAGAAGCTGTTGCCGGATGACCCCTATGAGAAAGC
4280471	0.00233202	1.08544e-05	down	2.06309	-2.06309	-1.04481	GUK1	2987	Homo sapiens guanylate kinase 1 (GUK1), mRNA.	chr1	226402740	226402997	TGGACCAGGCCTACGCAGAGCTGAAGGAGGCGCTCTCTGAGGAAATCAAG
670528	0.00477512	0.000184386	down	2.02267	-2.02267	-1.01626	GYG1	2992	Homo sapiens glycogenin 1 (GYG1), mRNA.	chr3	148745033	148745082	CTGCAGAGCCTGGTTCAAAATCAGTCACTCCCTTCAGAAGCAGACATGGC
7000577	0.0039946	0.000129457	down	2.07375	-2.07375	-1.05224	GYPC	2995	Homo sapiens glycophorin C (Gerbich blood group) (GYPC), transcript variant 2, mRNA.	chr2	127170296	127170345	CTTGATTCTTCCCGAGATAGCCACCTGGAAACACTAGGTGCCTGCCCAGG
5310411	0.00233202	1.08544e-05	down	3.61912	-3.61912	-1.85564	H2AFJ	55766	Homo sapiens H2A histone family, member J (H2AFJ), transcript variant 1, mRNA.	chr12	14818948	14818997	GAGTTAAACAAGCTGCTGGGCAAAGTGACCATCGCTCAGGGCGGCGTCCT
2710292	0.00572852	0.0002607	down	1.97472	-1.97472	-0.981648	H2AFZ	3015	Homo sapiens H2A histone family, member Z (H2AFZ), mRNA.	chr4	101088553	101088602	ACTCTAACAGCTGTCCAGTGTTGGTGATTCCAGTGGACTGTATCTCTGTG
1440296	0.00856435	0.000509832	down	2.03518	-2.03518	-1.02516	H3F3B	3021	Homo sapiens H3 histone, family 3B (H3.3B) (H3F3B), mRNA.	chr17	73772637	73772686	GAGCACTCAACCCAGAAGGCGAAGATAGCTTTTGGTTGTAGGCGGCTTCC
6290709	0.0052492	0.000219448	down	2.30354	-2.30354	-1.20385	HADH	3033	Homo sapiens hydroxyacyl-Coenzyme A dehydrogenase (HADH), nuclear gene encoding mitochondrial protein, mRNA.	chr4	108956065	108956114	GCTGCTGAATGGGTCAGCATATCTCTGTTTGCATGGTTTGCAGGAGGTCG
2640286	0.0052492	0.000219448	up	10.8314	10.8314	3.43714	HBA2	3040	Homo sapiens hemoglobin, alpha 2 (HBA2), mRNA.	chr16	163658	163707	CCTCCTTGCACCGGCCCTTCCTGGTCTTTGAATAAAGTCTGAGTGGGCGG
3440739	0.0052492	0.000219448	up	10.2909	10.2909	3.3633	HBB	3043	Homo sapiens hemoglobin, beta (HBB), mRNA.	chr11	5246807	5246856	GCTAATGCCCTGGCCCACAAGTATCACTAAGCTCGCTTTCTTGCTGTCCA
1820594	0.00631783	0.000309139	up	3.68932	3.68932	1.88335	HBEGF	1839	Homo sapiens heparin-binding EGF-like growth factor (HBEGF), mRNA.	chr5	139692882	139692931	CTGGTGCTACTCCATGCAGGGGTCAGTGCAGCAGAGGACAGTCTGGAGAA
7400113	0.00233202	1.97737e-05	up	4.62327	4.62327	2.20891	HBG1	3047	Homo sapiens hemoglobin, gamma A (HBG1), mRNA.	chr11	5269620	5269669	AGAATTCACCCCTGAGGTGCAGGCTTCCTGGCAGAAGATGGTGACTGCAG
4010040	0.00233202	1.62206e-05	up	4.99331	4.99331	2.32	HBG2	3048	Homo sapiens hemoglobin, gamma G (HBG2), mRNA.	chr11	5274538	5274587	AGAATTCACCCCTGAGGTGCAGGCTTCCTGGCAGAAGATGGTGACTGGAG
6860653	0.00273974	5.17763e-05	down	2.02095	-2.02095	-1.01503	HBXIP	10542	Homo sapiens hepatitis B virus x interacting protein (HBXIP), mRNA.	chr1	110944148	110944197	ATGATCCAGAAACACGATGGCATCACGGTGGCAGTGCACAAAATGGCCTC
2260132	0.00233202	1.97737e-05	down	2.29536	-2.29536	-1.19872	HDDC2	51020	Homo sapiens HD domain containing 2 (HDDC2), mRNA.	chr6	125638766	125638815	CAGGAAGCGGTCATGAAAGTGCCATGGATGAACACTGGAGGTGGCAGTGC
6370477	0.0025627	4.28676e-05	down	1.98481	-1.98481	-0.989004	HDHD2	84064	Homo sapiens haloacid dehalogenase-like hydrolase domain containing 2 (HDHD2), mRNA.	chr18	44633810	44633859	GCTTCGGGTTTTGATGCTTGTTTAGAGATCAGCAGTCTTGGATGGGAGGG
1850349	0.0159051	0.00132011	down	2.02635	-2.02635	-1.01888	HEPH	9843	Homo sapiens hephaestin (HEPH), transcript variant 1, mRNA.	chrX	65403801	65403850	CTGCCATGAGCATGTACAACCTCTGGAGCTAGAAGCTCCTCAGGAAAGCC
2350685	0.0128536	0.000968365	down	2.10349	-2.10349	-1.07278	HEY2	23493	Homo sapiens hairy/enhancer-of-split related with YRPW motif 2 (HEY2), mRNA.	chr6	126122702	126122751	ACCTCTGCACCCTGAAGGTAGCCATACAGATGCCGACAGATCCACAAAGG
3780019	0.0115505	0.000827125	down	2.1734	-2.1734	-1.11995	HIGD1A	25994	Homo sapiens HIG1 hypoxia inducible domain family, member 1A (HIGD1A), transcript variant 1, mRNA.	chr3	42826408	42826457	AGATAACAGGCCAATCCTGAAGGTACTCCCTGTTTGCTGCAGAATGTCAG
10332	0.0023448	2.92224e-05	down	2.29166	-2.29166	-1.19639	HIPK2	28996	Homo sapiens homeodomain interacting protein kinase 2 (HIPK2), mRNA.	chr7	138907989	138908038	ACGGGTCGGGACACCAGTGAAACTTGAACCGGGAAGTGGGAGGACGTAGA
3450338	0.0128536	0.000968365	up	2.10139	2.10139	1.07134	HLA-DOB	3112	Homo sapiens major histocompatibility complex, class II, DO beta (HLA-DOB), mRNA.	chr6	32888817	32888866	CTCTCTTCCCTGATCCTTGGAGGAGCCCGAACTGATTCTGGAGCTCTGTG
540725	0.0104955	0.000705203	up	2.74099	2.74099	1.4547	HNRPH1	3187	Homo sapiens heterogeneous nuclear ribonucleoprotein H1 (H) (HNRPH1), mRNA.	chr5	178974513	178974562	ATAGGTAACCAAGGAGCAGTGAACAGCAGCTACTACAGTAGTGGAAGCCG
2810673	0.00477512	0.000184386	down	1.96982	-1.96982	-0.978061	HOXA9	3205	Homo sapiens homeobox A9 (HOXA9), mRNA.	chr7	27202174	27202223	CCGCCATTGGGCTACTGTAGATTTGTATCCTTGATGAATCTGGGGTTTCC
2470328	0.00437837	0.000154641	down	2.15341	-2.15341	-1.10662	HOXB7	3217	Homo sapiens homeobox B7 (HOXB7), mRNA.	chr17	46684776	46684825	TGCTGTCTTTGTGGACTGTGGGTCTGGACTAACCCTGTGGTTGCCTGCCC
6860717	0.00273974	5.17763e-05	down	2.10033	-2.10033	-1.07061	HOXC4	3221	Homo sapiens homeobox C4 (HOXC4), transcript variant 1, mRNA.	chr12	52735581	52735630	TATTGCAAGGTGTGATGGTCTGGCTTGGGTGAATTTCAGGGGAAATGAGG
2940301	0.00233202	2.40605e-05	down	2.33867	-2.33867	-1.22569	HPS6	79803	Homo sapiens Hermansky-Pudlak syndrome 6 (HPS6), mRNA.	chr10	103817579	103817628	CCTGGAGGCTTGCTTGGGACTGGAGGCTTGCTTGGACAGTTCCTCTGTGT
940138	0.014336	0.00113167	down	2.62788	-2.62788	-1.3939	HRCT1	646962	Homo sapiens histidine rich carboxyl terminus 1 (HRCT1), mRNA.	chr9	35896885	35896934	CTGGACAGCCCGTCTTGTGACAGTGACTCCCAGTGAGCCCCAGAAATGAC
2030433	0.00233202	1.08544e-05	down	2.42123	-2.42123	-1.27574	HSCB	150274	Homo sapiens HscB iron-sulfur cluster co-chaperone homolog (E. coli) (HSCB), mRNA.	chr22	27483362	27483411	ACTTGGTAGGCCGAGGCAGGAGAATCGCTTAAACCCGTGAGGTGGAGGTT
6280050	0.00233202	1.32813e-05	down	2.20991	-2.20991	-1.14399	HSD17B12	51144	Homo sapiens hydroxysteroid (17-beta) dehydrogenase 12 (HSD17B12), mRNA.	chr11	43834455	43834504	TGCAGCAAGAAGATTGGTCTTTACCTAGGCTGTGTTTCCTAAGCTCTGAG
1570288	0.00310264	7.51156e-05	down	2.52118	-2.52118	-1.3341	HSPB2	3316	Homo sapiens heat shock 27kDa protein 2 (HSPB2), mRNA.	chr11	111289806	111289855	GAGGCAGCCATAGTTGAGCCCTGATTGCCACAGACCCAGCACCCAGCAAA
4560523	0.0023448	2.92224e-05	down	6.63326	-6.63326	-2.72972	HSPB7	27129	Homo sapiens heat shock 27kDa protein family, member 7 (cardiovascular) (HSPB7), mRNA.	chr1	16213331	16213380	GCCTTAACCCTGGGAAATGCCTGCTGCCCCCAGTGACTCTTGGTTTCGTC
6180259	0.0214614	0.00207286	down	2.73034	-2.73034	-1.44908	HSPB8	26353	Homo sapiens heat shock 22kDa protein 8 (HSPB8), mRNA.	chr12	118116751	118116800	GTCTCCAGACAGCTCCATCAGGAACCAAGCAAAGGCCAGATAGCCTGACA
2680170	0.014336	0.00113167	down	2.19629	-2.19629	-1.13507	HSPE1	3336	Homo sapiens heat shock 10kDa protein 1 (chaperonin 10) (HSPE1), mRNA.	chr2	198073376	198074059	GCAGAGTACGAGTCTGAGGCGGAGGGAGTAATGGCAGGACAAGCGTTTAG
730612	0.0094798	0.000600159	down	2.06467	-2.06467	-1.04591	HTRA1	5654	Homo sapiens HtrA serine peptidase 1 (HTRA1), mRNA.	chr10	124264197	124264246	ACAATGCGTAGATAGAAGAAGCCCCACGGGAGCCAGGATGGGACTGGTCG
2340731	0.0039946	0.000129457	down	2.04239	-2.04239	-1.03026	IARS2	55699	Homo sapiens isoleucyl-tRNA synthetase 2, mitochondrial (IARS2), nuclear gene encoding mitochondrial protein, mRNA.	chr1	218387544	218387593	GCGGAGTCTTCAGATACACTGTGTCCTCGATGTGCAGAAGTTGTCAGTGG
5550348	0.00341018	9.02253e-05	down	1.95156	-1.95156	-0.964629	ICMT	23463	Homo sapiens isoprenylcysteine carboxyl methyltransferase (ICMT), mRNA.	chr1	6281466	6281515	CCTCGGCCTCTCTGTCATGCTGGGAAGTGCCTACTCTCTGGGCCACTGCT
2070037	0.00238758	3.54262e-05	up	2.35977	2.35977	1.23865	ICOS	29851	Homo sapiens inducible T-cell co-stimulator (ICOS), mRNA.	chr2	204534371	204534420	GTCCAAGCTGTGCCTCGACACATCCTCATCCCCAGCATGGGACACCTCAA
670386	0.00437837	0.000154641	down	2.95179	-2.95179	-1.56159	ID1	3397	Homo sapiens inhibitor of DNA binding 1, dominant negative helix-loop-helix protein (ID1), transcript variant 2, mRNA.	chr20	29657653	29657702	TGAGGGAGAACAAGACCGATCGGCGGCCACTGCGCCCTTAACTGCATCCA
1660296	0.0104955	0.000705203	down	2.37342	-2.37342	-1.24697	ID2	3398	Homo sapiens inhibitor of DNA binding 2, dominant negative helix-loop-helix protein (ID2), mRNA.	chr2	8741581	8741630	GCAGACTTTGCCTTTTTTCAAAGGTGGAGCGTGAATACCAGAAGGATCCA
7570324	0.00233202	1.32813e-05	down	2.38377	-2.38377	-1.25325	ID3	3399	Homo sapiens inhibitor of DNA binding 3, dominant negative helix-loop-helix protein (ID3), mRNA.	chr1	23757369	23757418	CCCCAACTTCGCCCTGCCCACTTGACTTCACCAAATCCCTTCCTGGAGAC
1190367	0.0195635	0.00178663	up	2.46592	2.46592	1.30213	IER3	8870	Homo sapiens immediate early response 3 (IER3), mRNA.	chr6	30819173	30819222	GAGGACGTCCCGGCTGGGATGAAGTCTGGTGGTGGGTCGTAAGTTTAGGA
4200674	0.00437837	0.000154641	down	4.73787	-4.73787	-2.24424	IGFBP2	3485	Homo sapiens insulin-like growth factor binding protein 2, 36kDa (IGFBP2), mRNA.	chr2	217237127	217237176	CAAACACCGGCAGAAAACGGAGAGTGCTTGGGTGGTGGGTGCTGGAGGAT
6590132	0.00631783	0.000309139	down	2.8206	-2.8206	-1.496	IGFBP3	3486	Homo sapiens insulin-like growth factor binding protein 3 (IGFBP3), transcript variant 2, mRNA.	chr7	45952202	45952251	GATACAACTGTGGCCATGACTGAGGAAAGGAGCTCACGCCCAGAGACTGG
2120524	0.0025627	4.28676e-05	down	3.12158	-3.12158	-1.64228	IGFBP5	3488	Homo sapiens insulin-like growth factor binding protein 5 (IGFBP5), mRNA.	chr2	217245220	217245269	CACCTGAATGCGGAAGAGCTCGGCTCCCGTTTAGCATTTTGTACTTAAGG
7380719	0.00477512	0.000184386	down	3.05321	-3.05321	-1.61033	IGFBP6	3489	Homo sapiens insulin-like growth factor binding protein 6 (IGFBP6), mRNA.	chr12	51781127	51781176	GCAACTCCAGACTGAGGTCTACCGAGGGGCTCAAACACTCTACGTGCCCA
4490053	0.0260532	0.00277518	up	1.95841	1.95841	0.969682	IL10RA	3587	Homo sapiens interleukin 10 receptor, alpha (IL10RA), mRNA.	chr11	117376990	117377039	TCCAGCCATGACCCCCACCCCTCTGCCAAAGTACTCTTAGGTGCCAGTCT
5420386	0.00273974	5.17763e-05	down	2.25443	-2.25443	-1.17276	IL13RA2	3598	Homo sapiens interleukin 13 receptor, alpha 2 (IL13RA2), mRNA.	chrX	114238664	114239803	GTAACCGGTCTGCTTTTGCGTAAGCCAAACACCTACCCAAAAATGATTCC
840685	0.00233202	2.40605e-05	up	5.08008	5.08008	2.34485	IL1B	3553	Homo sapiens interleukin 1, beta (IL1B), mRNA.	chr2	113587652	113587701	CTCACCTCTCCTACTCACTTAAAGCCCGCCTGACAGAAACCACGGCCACA
290402	0.00690832	0.000365908	up	2.13508	2.13508	1.09429	IL2RB	3560	Homo sapiens interleukin 2 receptor, beta (IL2RB), mRNA.	chr22	37522192	37522241	GGGGCTCCACACCTTTGCTGTGTGTTCTGGGGCAACCTACTAATCCTCTC
4040576	0.0039946	0.000129457	up	6.2845	6.2845	2.6518	IL6	3569	Homo sapiens interleukin 6 (interferon, beta 2) (IL6), mRNA.	chr7	22737683	22737732	TGCAGTCCAGCCTGAGGGCTCTTCGGCAAATGTAGCATGGGCACCTCAGA
1570553	0.00477512	0.000184386	up	4.48801	4.48801	2.16608	IL8	3576	Homo sapiens interleukin 8 (IL8), mRNA.	chr4	74608648	74608697	CCCTAGTCTGCTAGCCAGGATCCACAAGTCCTTGTTCCACTGTGCCTTGG
4230132	0.00370586	0.000108175	down	2.24808	-2.24808	-1.16869	ILK	3611	Homo sapiens integrin-linked kinase (ILK), transcript variant 1, mRNA.	chr11	6588580	6588629	CAAGAGGGGCGGGCTCAGAGCTTTGTCACTTGCCACATGGTGTCTCCCAA
6400463	0.00370586	0.000108175	down	2.80484	-2.80484	-1.48792	INMT	11185	Homo sapiens indolethylamine N-methyltransferase (INMT), mRNA.	chr7	30763562	30763611	GCTTGCTCACGCCCAGAGAGAGAAAAAGTTAAGCTGCTGACCCTGAAGGC
510739	0.00310264	7.51156e-05	down	2.53613	-2.53613	-1.34263	INPP5A	3632	PREDICTED: Homo sapiens inositol polyphosphate-5-phosphatase, 40kDa (INPP5A), mRNA.				ACATTTCCTCATTGCTCCGCTACAGACAACCCATGTCATAACCTTGTTGC
7200719	0.00477512	0.000184386	down	1.96765	-1.96765	-0.976472	INTS3	65123	Homo sapiens integrator complex subunit 3 (INTS3), mRNA.	chr1	152012871	152012920	GGGCATCTATGACGTGGTCAGGGTGTCCATTCCTAATCATGGGGCAGATG
5550092	0.0318931	0.00368884	down	2.12931	-2.12931	-1.09038	ISM1	140862	Homo sapiens isthmin 1 homolog (zebrafish) (ISM1), mRNA.	chr20	13228731	13228780	CTGCTCATGTCCTAGCAGGTTCAGAAGACTGCAGCCAAGTTCAGATGTAA
10433	0.00233202	1.08544e-05	down	5.87891	-5.87891	-2.55555	ITGA10	8515	Homo sapiens integrin, alpha 10 (ITGA10), mRNA.	chr1	144255050	144255099	ACTAGCAGTCACAGAACCTGTCCTCCCAGGCTGTTCCTGAGGCCTGACCA
1770561	0.0214614	0.00207286	down	2.12084	-2.12084	-1.08464	ITGA11	22801	Homo sapiens integrin, alpha 11 (ITGA11), mRNA.	chr15	68594168	68594217	TGATAATGCCCCAAGGACAAGGGGCGTGCCTGGCGCCCAGTGGAGTAATT
2000368	0.0039946	0.000129457	down	2.42486	-2.42486	-1.2779	ITGA3	3675	Homo sapiens integrin, alpha 3 (antigen CD49C, alpha 3 subunit of VLA-3 receptor) (ITGA3), transcript variant a, mRNA.	chr17	45522680	45522729	GAGAAGCTGAGGCTAGTTCCAAAAACCTCTCCTGACCCCTGCCTGTTGGC
6330338	0.0260532	0.00277518	down	2.61145	-2.61145	-1.38485	ITGA5	3678	Homo sapiens integrin, alpha 5 (fibronectin receptor, alpha polypeptide) (ITGA5), mRNA.	chr12	54789098	54789147	GCCCAACCCTTCCCTCACCTTGGCACCAGACACCCAGGACTTATTTAAAC
5720075	0.00233202	1.08544e-05	down	12.1083	-12.1083	-3.59792	ITGA8	8516	Homo sapiens integrin, alpha 8 (ITGA8), mRNA.	chr10	15686355	15687772	CCTCAGGAGGACATGACCGACAGGGAACAGCTGACAAATGACAAGACCCC
4180494	0.0159051	0.00132011	up	1.95589	1.95589	0.967828	ITGAL	3683	Homo sapiens integrin, alpha L (antigen CD11A (p180), lymphocyte function-associated antigen 1; alpha polypeptide) (ITGAL), mRNA.	chr16	30441866	30441915	CTCTCCCAGGACCCATCACGCCTGTGCAGTGGCCCCCACAGAAAGACTGA
2490411	0.014336	0.00113167	down	2.31561	-2.31561	-1.21139	ITGB5	3693	Homo sapiens integrin, beta 5 (ITGB5), mRNA. XM_944688 XM_944693	chr3	125964752	125964801	GACTGTCAGGAAGGGTCGGAGTCTGTAAAACCAGCATACAGTTTGGCTTT
7560632	0.00631783	0.000309139	up	2.28141	2.28141	1.18993	ITK	3702	Homo sapiens IL2-inducible T-cell kinase (ITK), mRNA.	chr5	156614228	156614277	TCTTCACCTCCTGGTGCCCTATCCCGCAAAATGGGCTTCCTGCCTGGTTT
6180133	0.0052492	0.000219448	up	2.12546	2.12546	1.08778	ITPR3	3710	Homo sapiens inositol 1,4,5-triphosphate receptor, type 3 (ITPR3), mRNA.	chr6	33664212	33664261	AGGGCTGAGCTGCGCTTGCGTGGCTGTTTCATGACCGCTTGTTTTTCTCC
5720735	0.0159051	0.00132011	down	2.2563	-2.2563	-1.17396	JAG1	182	Homo sapiens jagged 1 (Alagille syndrome) (JAG1), mRNA.	chr20	10566517	10566566	CTGCCACCCTGCTGAGTCTGTTCTGGTAATCGGGGTATAATAGGCTCTGC
1740543	0.0195635	0.00178663	up	2.00776	2.00776	1.00559	JAK1	3716	Homo sapiens Janus kinase 1 (JAK1), mRNA.	chr1	65301811	65301860	ATTGCCTCTGACGTCTGGTCTTTTGGAGTCACTCTGCATGAGCTGCTGAC
5870739	0.0115505	0.000827125	up	2.17841	2.17841	1.12327	JARID1D	8284	Homo sapiens jumonji, AT rich interactive domain 1D (JARID1D), mRNA.	chrY	20326946	20326995	ATCTTGAGGAAGCCCAAGTGCGTACCTTTATTTTTGCCCCCACCACCCTC
7550500	0.00370586	0.000108175	up	3.32788	3.32788	1.7346	JUNB	3726	Homo sapiens jun B proto-oncogene (JUNB), mRNA.	chr19	12764585	12764634	AACGGCTGTCAGCTGCTGCTTGGGGTCAAGGGACACGCCTTCTGAACGTC
7000397	0.00856435	0.000509832	down	2.23605	-2.23605	-1.16095	KANK1	23189	Homo sapiens KN motif and ankyrin repeat domains 1 (KANK1), transcript variant 1, mRNA.	chr9	712445	712494	GGAAGTCGAGATGACTTTGATCATTGGTAACTTGGGCCTGGGCCAGACAA
7320349	0.0094798	0.000600159	down	2.75989	-2.75989	-1.46461	KCNA5	3741	Homo sapiens potassium voltage-gated channel, shaker-related subfamily, member 5 (KCNA5), mRNA.	chr12	5025988	5026037	GTTTCCTGTGTCTCCAAGCCTCTGTCTTTTCTGGGATGTGGTATTGGTGC
5550452	0.0236599	0.00240061	down	2.14731	-2.14731	-1.10253	KCNMA1	3778	Homo sapiens potassium large conductance calcium-activated channel, subfamily M, alpha member 1 (KCNMA1), transcript variant 2, mRNA.	chr10	78314688	78314737	GGTTCTGCATGACCTAGCCACTGCTGGGGGTTTTCTTCTATAACGTTGTC
2480544	0.0195635	0.00178663	down	3.25889	-3.25889	-1.70438	KCNMB1	3779	Homo sapiens potassium large conductance calcium-activated channel, subfamily M, beta member 1 (KCNMB1), mRNA.	chr5	169805332	169805381	CCTCTGTGCCTGAGTTCTCCCTGTTGTCTCAAAGCGGTACCCATCCTCCC
5390754	0.035076	0.00424151	down	2.34294	-2.34294	-1.22832	KCTD10	83892	Homo sapiens potassium channel tetramerisation domain containing 10 (KCTD10), mRNA.	chr12	109886624	109886673	CAACAGCGATTCAGGACCCAAGTGTGAACAACACTCAGCCCGCCCTCTGG
7000086	0.00233202	1.08544e-05	down	1.98618	-1.98618	-0.989995	KCTD20	222658	Homo sapiens potassium channel tetramerisation domain containing 20 (KCTD20), mRNA.	chr6	36457871	36457920	GCCCAGGAAGGTTAGATGTGTTTGCAAATAAGTTGCCCAAAGGGTCCCCC
2510209	0.00233202	1.08544e-05	down	2.17828	-2.17828	-1.12319	KDELR1	10945	Homo sapiens KDEL (Lys-Asp-Glu-Leu) endoplasmic reticulum protein retention receptor 1 (KDELR1), mRNA.	chr19	53577748	53577797	TGGTCTTCTCCTGGTTTTTTGGCAAATTAGGGGGGCCCGGGGCTCAAGTG
6270273	0.0104955	0.000705203	down	2.12771	-2.12771	-1.0893	KHDRBS3	10656	Homo sapiens KH domain containing, RNA binding, signal transduction associated 3 (KHDRBS3), mRNA.	chr8	136569717	136569766	AGGCACCTTCAGCGAGGACAGCAAAGGGCGTCTACAGAGACCAGCCATAT
3940392	0.0128536	0.000968365	down	3.42063	-3.42063	-1.77426	KIAA0367	23273	Homo sapiens KIAA0367 (KIAA0367), mRNA.	chr9	78416421	78416470	CTCTCTAAGACATTCTCTGAGGTGTGTGAGGAAGTCACTACTCCTAGCCT
4560154	0.00341018	9.02253e-05	down	2.00633	-2.00633	-1.00456	KIAA0831	22863	Homo sapiens KIAA0831 (KIAA0831), mRNA.	chr14	55833256	55833305	GTGGACGGGACTCATGTAAGGACTCAATTTGGGGAAGAGCATTCAGTGGC
4880392	0.00631783	0.000309139	down	2.05749	-2.05749	-1.04089	KIAA1539	80256	Homo sapiens KIAA1539 (KIAA1539), mRNA.	chr9	35104385	35104434	GGGCACCCCTCAAACTCAGTCATGTGGTTCCAAACTACCCCATTCCCCAC
3120474	0.0094798	0.000600159	down	1.96471	-1.96471	-0.974313	KIAA1671	85379	PREDICTED: Homo sapiens KIAA1671 protein (KIAA1671), mRNA.	chr22	23923092	23923141	GCTCTAGGAGTTCTGAACGGAAGGCAGACGAGAGGCACTTTATCCAGTCC
2570577	0.0023448	2.92224e-05	down	2.47845	-2.47845	-1.30944	KLF15	28999	Homo sapiens Kruppel-like factor 15 (KLF15), mRNA.	chr3	127544501	127544550	CGTCCCCTCCTCCGGTTTCCCAGACAAATCCAGACACCAGCCTTTAGGGT
2810059	0.035076	0.00424151	up	2.07087	2.07087	1.05024	KLF4	9314	Homo sapiens Kruppel-like factor 4 (gut) (KLF4), mRNA.	chr9	109287321	109287370	TGGTGCTTGGTGAGTCTTGGTTCTAAAGGTACCAAACAAGGAAGCCAAAG
3390292	0.00631783	0.000309139	down	2.28423	-2.28423	-1.19171	KLF9	687	Homo sapiens Kruppel-like factor 9 (KLF9), mRNA.	chr9	72999837	72999886	GCCCTTCACCATTGTGGAATGATGCCCTGGCTTTAAGGTTTAGCTCCACA
2810364	0.0094798	0.000600159	down	2.22527	-2.22527	-1.15398	KLHDC2	23588	Homo sapiens kelch domain containing 2 (KLHDC2), mRNA.	chr14	49319437	49319486	GCCTATGATCACCTTGCATGGACAGCAATCCTGTAAACATCACAGAGTGG
4490273	0.00233202	1.32813e-05	down	2.99727	-2.99727	-1.58365	KLHDC5	57542	Homo sapiens kelch domain containing 5 (KLHDC5), mRNA.	chr12	27846826	27846875	GAAGAGCAAAGGGTGCTGAAATGACTTGTACGGTTGGCTGGTGCTTTCTC
6550170	0.00771559	0.000432311	down	2.07996	-2.07996	-1.05655	KLHL9	55958	Homo sapiens kelch-like 9 (Drosophila) (KLHL9), mRNA.	chr9	21331364	21331413	GGAACCAAGGCAAAATGAATTGGCTTCTAGGGGTCTGAACCTTACTGCCC
2850128	0.00233202	2.40605e-05	down	2.42154	-2.42154	-1.27593	KPNA4	3840	Homo sapiens karyopherin alpha 4 (importin alpha 3) (KPNA4), mRNA.	chr3	161700944	161700993	TGGCTCATTGTAGGAAATCCTGTGCCTTCCCCTTTGAGCACAAGTGTTGC
7650189	0.00690832	0.000365908	down	2.41294	-2.41294	-1.27079	LAMB2	3913	Homo sapiens laminin, beta 2 (laminin S) (LAMB2), mRNA.	chr3	49158741	49158790	GGAAGGCACCTATGAGGAAAATGAGCGGGCACTGGAGAGTAAGGCAGCCC
4830433	0.00690832	0.000365908	down	2.32934	-2.32934	-1.21992	LARP6	55323	Homo sapiens La ribonucleoprotein domain family, member 6 (LARP6), transcript variant 1, mRNA.	chr15	71123993	71124042	CAGTGACTGAGCTGTCCTCGATAGGCCATGCAAGGGCTTCCTGAGAGTTC
1400484	0.00856435	0.000509832	down	2.62508	-2.62508	-1.39236	LDOC1	23641	Homo sapiens leucine zipper, down-regulated in cancer 1 (LDOC1), mRNA.	chrX	140270288	140270337	CCACATCCCACCTACAGACTACCACCTTTCGAGATCAGGACCAACCTGGA
4570255	0.0094798	0.000600159	up	2.07507	2.07507	1.05316	LEF1	51176	Homo sapiens lymphoid enhancer-binding factor 1 (LEF1), mRNA.	chr4	109188515	109188564	GTAATAGCCAAACCCCACTCTGTTGGTAGCAATTGGCAGCCCTATTTCAG
6980255	0.00233202	1.32813e-05	down	3.13636	-3.13636	-1.64909	LEPROT	54741	Homo sapiens leptin receptor overlapping transcript (LEPROT), mRNA.	chr1	65670642	65670691	CCTAGAGCCTTATTAGAAATGCAGAATCTGAAGCCCCACTCTGGACCCAG
1450193	0.0029484	6.24211e-05	down	2.00127	-2.00127	-1.00092	LGALS1	3956	Homo sapiens lectin, galactoside-binding, soluble, 1 (LGALS1), mRNA.	chr22	36404457	36404506	AGACAGCAACAACCTGTGCCTGCACTTCAACCCTCGCTTCAACGCCCACG
3610154	0.0025627	4.28676e-05	down	2.74278	-2.74278	-1.45564	LGR6	59352	Homo sapiens leucine-rich repeat-containing G protein-coupled receptor 6 (LGR6), transcript variant 3, mRNA.	chr1	200555260	200555309	AAGACAGTGAAGGGGTGGAGGGTTGATCAGGGCACAGTGGACAGGGAGAC
1770754	0.00437837	0.000154641	down	3.72225	-3.72225	-1.89618	LIMCH1	22998	Homo sapiens LIM and calponin homology domains 1 (LIMCH1), mRNA.	chr4	41395534	41395583	TCCTCAGCCACTGGAGGGATTTCGACCATATTTGTCATTTGGATGAGCTG
4280010	0.00771559	0.000432311	down	2.36341	-2.36341	-1.24087	LIMS2	55679	Homo sapiens LIM and senescent cell antigen-like domains 2 (LIMS2), transcript variant 2, mRNA.	chr2	128112588	128112637	TTGTGTCGAGCCCTTGGGTGGGGCCAGGAGGAGGTGATGGCGTCAGAGGA
3830093	0.00437837	0.000154641	down	2.6571	-2.6571	-1.40985	LMCD1	29995	Homo sapiens LIM and cysteine-rich domains 1 (LMCD1), mRNA.	chr3	8582291	8584132	CTGCAAGGGGACTCTGGGAGGAGTTTTCCAGAATGCAATTCCGAGTGAGC
5360301	0.0195635	0.00178663	down	2.41005	-2.41005	-1.26907	LMO3	55885	Homo sapiens LIM domain only 3 (rhombotin-like 2) (LMO3), transcript variant 1, mRNA.	chr12	16701533	16701582	GCCCTAACGTCATTTAGCTTGTTGTCTGATGCCTCCAGTAGGACACCTCC
5910523	0.00690832	0.000365908	down	2.28122	-2.28122	-1.1898	LMO4	8543	Homo sapiens LIM domain only 4 (LMO4), mRNA.	chr1	87583404	87583453	CTACCCTCATTAACAATTAGCAGGGCACTGGCCAGAGTTTGTACCCTGTG
6760246	0.046802	0.00637899	down	2.27486	-2.27486	-1.18578	LMOD1	25802	Homo sapiens leiomodin 1 (smooth muscle) (LMOD1), mRNA.	chr1	201865865	201865914	ATTCCCTCCACCCACTTGCCTGTCACCCCAGTCACCTAAGCAATCACTGG
7550743	0.00771559	0.000432311	down	2.06765	-2.06765	-1.04799	LOC203547	203547	Homo sapiens hypothetical protein LOC203547 (LOC203547), mRNA.	chrX	150328271	150328320	TAGTGCCCTGACTAGGGGGAGGATTTGGATGTGCTGCATTTCAAGCCGTG
4180431	0.00233202	1.08544e-05	down	2.51399	-2.51399	-1.32998	LOC205251	205251	PREDICTED: Homo sapiens misc_RNA (LOC205251), miscRNA.				AACCGACTGCGGAGGCGCTACTTGGACTGGAGGAAAAGGAGGCTGCAGGA
4250392	0.00233202	1.32813e-05	down	2.39604	-2.39604	-1.26065	LOC283412	283412	PREDICTED: Homo sapiens similar to 60S ribosomal protein L29 (Cell surface heparin-binding protein HIP) (LOC283412), mRNA.				TTGCCCACCCCAAGCTTGGGAAGCGTGTTTGTGCCTGTATTGCCAAGGGG
5810743	0.0387294	0.00486825	down	2.49326	-2.49326	-1.31803	LOC387882	387882	Homo sapiens hypothetical protein (LOC387882), mRNA.	chr12	104288777	104288826	GGAGGCTGTTGTTGCCCAGCCAGGGCCGCTGCATTTTGACAACATTTCCA
380491	0.00233202	1.62206e-05	down	2.14531	-2.14531	-1.10119	LOC389435	389435	Homo sapiens hCG21078 (LOC389435), mRNA.				GCCATCCAGACTGAGGAAGACCCGGAAACTTAGGGGCCACGTGAGCCACC
510397	0.046802	0.00637899	down	2.0544	-2.0544	-1.03872	LOC390354	390354	PREDICTED: Homo sapiens similar to ribosomal protein L18a; 60S ribosomal protein L18a, transcript variant 36 (LOC390354), misc RNA.	chr12	103183335	103183445	CCAAGTCCCGCTTCTGGTACTTTGTATCTCAGTTAAAGAAGATGAAGAAA
5860608	0.00273974	5.17763e-05	down	1.95023	-1.95023	-0.963644	LOC400948	400948	PREDICTED: Homo sapiens similar to CG33774-PA (LOC400948), mRNA.				AGGGTTCCAGGACATAGTCTGAGGCAAGATGGAGGGTATGAGGGGCCTTC
4860309	0.00437837	0.000154641	down	2.90395	-2.90395	-1.53802	LOC401206	401206	PREDICTED: Homo sapiens similar to 40S ribosomal protein S25 (LOC401206), mRNA.	chr5	115415867	115415916	AGGCTGCGGTGTCTGCTGCTACTCTCCGAGCTTCGCAATGCCGCCCAAGG
3370762	0.00233202	2.40605e-05	up	2.31485	2.31485	1.21092	LOC401357	401357	Homo sapiens hypothetical LOC401357 (LOC401357), mRNA.	chr7	56844536	56844585	CTCGGAATCACAGCAGACTCTCCACGCCCAGCTAGCTCTCGCCTCACTGT
3460553	0.0104955	0.000705203	down	4.01782	-4.01782	-2.00641	LOC440055	440055	PREDICTED: Homo sapiens similar to ribosomal protein S12 (LOC440055), mRNA.	chr11	74134847	74137324	AGTTCTCGCCCTTTCCCTCCTGCCGCCGAGTCGCGCGGAGGCGGAGGCTT
10370	0.00233202	1.08544e-05	down	2.89001	-2.89001	-1.53107	LOC440737	440737	PREDICTED: Homo sapiens similar to 60S ribosomal protein L35 (LOC440737), mRNA.	chr1	235211299	235211348	AAGGAGGAGCTGCGGAAACAGCTGGATGACCTGAAGGTGGAGCTGTCCCA
3190348	0.00477512	0.000184386	down	2.5101	-2.5101	-1.32775	LOC440927	440927	PREDICTED: Homo sapiens similar to 60S acidic ribosomal protein P1, transcript variant 4 (LOC440927), mRNA.				AAGCTAAGGCCGCGTTGGGGTAAGGCCCTCACTTCATCCTGCGACTAGCA
580717	0.00273974	5.17763e-05	down	1.95958	-1.95958	-0.970547	LOC441246	441246	PREDICTED: Homo sapiens similar to 60S ribosomal protein L35, transcript variant 1 (LOC441246), mRNA.	chr7	65709374	65709423	GACAGGCGGTGCGGCCTCCAAGCTCCCTAAGATCCTAGTCGTCCGAAAAT
5870678	0.0195635	0.00178663	down	4.57246	-4.57246	-2.19297	LOC441763	441763	PREDICTED: Homo sapiens hypothetical LOC441763 (LOC441763), mRNA.	chr16	33871429	33871478	GGCGTCCCCCAACTTCTTAGAGGGACAAGTGGCCTTCAGCCACCCGAAAT
5890176	0.0039946	0.000129457	down	6.70302	-6.70302	-2.74481	LOC442454	442454	Homo sapiens ubiquinol-cytochrome c reductase binding protein pseudogene (LOC442454), non-coding RNA.	chrX	56780689	56780738	CAAAATGGCTGGCAAGCAGGCCATTTCAGCATCAGGCAAGTGGCTGGATG
6620576	0.00238758	3.54262e-05	up	2.04507	2.04507	1.03215	LOC641825	641825	PREDICTED: Homo sapiens hypothetical protein LOC641825 (LOC641825), mRNA.				GGGAGGAAGGAACGAGGCAAGGAGCTAAAGCAGCGTGCGTTCAGCCCTGG
3850278	0.0195635	0.00178663	down	2.21152	-2.21152	-1.14504	LOC641849	641849	PREDICTED: Homo sapiens similar to 40S ribosomal protein S3a (V-fos transformation effector protein) (LOC641849), mRNA.				AAAAAAGCCTTTTGGCTCTGACCAGCACCATGGCAGTTGGCAAGAACAAG
1500619	0.0029484	6.24211e-05	down	2.08387	-2.08387	-1.05926	LOC642755	642755	PREDICTED: Homo sapiens similar to DEXI, transcript variant 1 (LOC642755), mRNA.	chr15	20708606	20708655	TGGCAAAACAGATATCATGCTGGTGAGTGCCACGTTACTCCCCTGGCTGG
6280446	0.00631783	0.000309139	down	3.12349	-3.12349	-1.64316	LOC642989	642989	PREDICTED: Homo sapiens similar to 40S ribosomal protein S25 (LOC642989), mRNA.	chr1	209413609	209413658	ACTCTGTAAGGAAGTTCCCAAATACAAACTTATAACCCCAGCTGTGGTCT
6270307	0.00477512	0.000184386	down	2.03997	-2.03997	-1.02855	LOC644934	644934	PREDICTED: Homo sapiens similar to 40S ribosomal protein S26, transcript variant 1 (LOC644934), mRNA.	chr15	62672248	62672297	GAACAATGGTCGTGCCAAAAAGGGCCGCGGCCACATGCAGCCTATTCGCT
1980600	0.00238758	3.54262e-05	down	2.22719	-2.22719	-1.15522	LOC645058	645058	PREDICTED: Homo sapiens similar to hepatitis B virus x-interacting protein (LOC645058), mRNA.	chr1	62277178	62277227	CACTTAATCTGGGTTGCCATGGGACCCTGTCAGATGAGCATGCTGGAGTG
5270086	0.014336	0.00113167	down	2.39792	-2.39792	-1.26178	LOC645317	645317	PREDICTED: Homo sapiens similar to Coiled-coil-helix-coiled-coil-helix domain-containing protein 2 (HCV NS2 trans-regulated protein) (NS2TP), transcript variant 3 (LOC645317), mRNA.	chr1	15803612	15803661	AAGTCACTTAGCTCTTCGCTGGTTGTCACACGTCCGGAGGCCGAGCCGTC
1440121	0.0115505	0.000827125	down	2.74945	-2.74945	-1.45915	LOC645968	645968	PREDICTED: Homo sapiens similar to 40S ribosomal protein S3a (V-fos transformation effector protein) (LOC645968), mRNA.	chr7	94163044	94163093	TAAAAAGCCTTTTGGCTCTGACCAGCACCATGGCAGTTGGCAAGAACAAG
2340326	0.00233202	1.08544e-05	down	2.70081	-2.70081	-1.43339	LOC646766	646766	PREDICTED: Homo sapiens similar to 60S ribosomal protein L35 (LOC646766), mRNA.	chr6	34339344	34339393	AGAAGGAGGAGCTGCTGAAACAGCTGGACGACCTGAAGGTGGAGCTGTCC
4860066	0.0195635	0.00178663	down	2.33495	-2.33495	-1.22339	LOC647346	647346	PREDICTED: Homo sapiens similar to Alcohol dehydrogenase class 3 chi chain (Alcohol dehydrogenase class III chi chain) (S-(hydroxymethyl)glutathione dehydrogenase) (Glutathione-dependent formaldehyde dehydrogenase) (FDH), transcript variant 1 (LOC647346), mRNA.				ATTCATCTGTTCTCCAGTTGAAGGCATGAAGTTGTTGCCAGTTTCTGTAT
4570475	0.00437837	0.000154641	down	2.19607	-2.19607	-1.13492	LOC649049	649049	PREDICTED: Homo sapiens similar to acidic ribosomal phosphoprotein P0, transcript variant 3 (LOC649049), mRNA.				CACTGAGATCAGGGACATAACACTGGTCTCGGGCCCGAGAAGACCTCCTT
6270605	0.00771559	0.000432311	down	2.07326	-2.07326	-1.0519	LOC649946	649946	Homo sapiens ribosomal protein L23a pseudogene (LOC649946), non-coding RNA.	chr11	118378958	118379007	CGGCCTGATGGAGAGAAGGAACATGTTCGACTGGCTCCTGATTACAATGC
7650528	0.00233202	2.40605e-05	down	2.2547	-2.2547	-1.17294	LOC650518	650518	PREDICTED: Homo sapiens similar to Proteasome subunit alpha type 6 (Proteasome iota chain) (Macropain iota chain) (Multicatalytic endopeptidase complex iota chain) (LOC650518), mRNA.				CAAATATCATGGAGGTCCCTGGATTGAAAAAAGAGCCTCTCCCACTCCTC
6960195	0.00341018	9.02253e-05	down	2.26691	-2.26691	-1.18073	LOC650646	650646	PREDICTED: Homo sapiens similar to 40S ribosomal protein S26 (LOC650646), mRNA.				GCCCGATGCGTGCCCAAGGACAAGGCCATTAAGACATTCGTCATTCGAAA
2120040	0.00233202	1.97737e-05	down	2.10548	-2.10548	-1.07415	LOC651436	651436	PREDICTED: Homo sapiens similar to ribosomal protein L9 (LOC651436), mRNA.				ACACACAGTTATCGTGAATGGCCCCAGAGGAACCCTGCGGAGGGACTTCA
1450349	0.0025627	4.28676e-05	up	2.49309	2.49309	1.31793	LOC653158	653158	PREDICTED: Homo sapiens similar to hypothetical protein MGC40405, transcript variant 1 (LOC653158), mRNA.	chr5	60710651	60710700	GCTACTCAGGTGGCGGAGGTGAGAGGATTGCCCGAACCCAGGAGTCAAAA
2230167	0.0029484	6.24211e-05	down	1.984	-1.984	-0.988412	LOC653773	653773	PREDICTED: Homo sapiens similar to ribosomal protein L31 (LOC653773), mRNA.				TCAACATTCACAAGCGCATCCATGGAGAGGGCTTCAAGAAGCGTGCTCCT
1260156	0.014336	0.00113167	down	5.12623	-5.12623	-2.3579	LOC654194	654194	PREDICTED: Homo sapiens similar to ribosomal protein S27 (LOC654194), mRNA.				TTTTGTTTTCCGGCGGTGATGACCTACGCACATGAGAACATGCCTCTCAC
6900458	0.0023448	2.92224e-05	down	2.29537	-2.29537	-1.19873	LOC728481	728481	PREDICTED: Homo sapiens similar to similar to RPL23AP7 protein (LOC728481), mRNA.	chr1	218531	218580	CCTTAAAGGCCAAGAAGGCAGTGTTGAAAGGTGTCCGCAGCCACACGCAA
2750678	0.0029484	6.24211e-05	up	2.5988	2.5988	1.37784	LOC729021	729021	PREDICTED: Homo sapiens hypothetical protein LOC729021 (LOC729021), mRNA.	chr4	119774245	119774294	CTCTCCGGGTGCAAAAGTTCCTCGAGTCAGCCTCTCCAGGCCCAGCTCCT
730709	0.00771559	0.000432311	down	2.70626	-2.70626	-1.4363	LOC730525	730525	PREDICTED: Homo sapiens hypothetical protein LOC730525 (LOC730525), mRNA.				GCCCTGGATAAGGAACAGCTACAGTCGCTGTTAAATGTGCCTGAAAAGCA
2760475	0.00690832	0.000365908	down	2.07531	-2.07531	-1.05333	LOC731985	731985	PREDICTED: Homo sapiens hypothetical protein LOC731985 (LOC731985), mRNA.				ATAACCACATGCAAAAAGAAGATCCGCATGTCACCCACCTTCAGGCGGCC
2490450	0.00771559	0.000432311	up	1.98156	1.98156	0.986639	LOC91561	91561	PREDICTED: Homo sapiens similar to ribosomal protein S2, transcript variant 3 (LOC91561), mRNA.	chr11	17206533	17206673	CCGCAGAGCTCGCGGAGGCAAGGCCGAGGATAAGGAGAATCAGAGATCAT
3450440	0.00233202	1.08544e-05	down	2.46658	-2.46658	-1.30251	LONP2	83752	Homo sapiens lon peptidase 2, peroxisomal (LONP2), mRNA.	chr16	46944796	46944845	TAGTCCAGCTACTTGAGGCTGAGATGGGAGGATGAGGGAGGTCGGGGCTG
1050356	0.0052492	0.000219448	down	2.11144	-2.11144	-1.07823	LPAR1	1902	Homo sapiens lysophosphatidic acid receptor 1 (LPAR1), transcript variant 2, mRNA.	chr9	113636115	113636164	CTTTGTTTGAGGGACTCGTTATCCAGCTCTTGGTAGCCACACCTGCAATG
1240615	0.0052492	0.000219448	down	2.10997	-2.10997	-1.07722	LPHN2	23266	Homo sapiens latrophilin 2 (LPHN2), mRNA.	chr1	82230373	82230422	GTGTGTCACCCCTGTTTATTCTTGAACAGAGGGCAAAGAGGGCACTGGGC
6350711	0.0025627	4.28676e-05	down	3.24377	-3.24377	-1.69767	LPP	4026	Homo sapiens LIM domain containing preferred translocation partner in lipoma (LPP), mRNA.	chr3	190079051	190079100	GTGCCTCAAGTCCATTTCTTGGGATCGCTCGTTTGGTGCACTCTCGTGGG
7150324	0.00370586	0.000108175	up	1.98412	1.98412	0.988503	LRMP	4033	Homo sapiens lymphoid-restricted membrane protein (LRMP), mRNA.	chr12	25152225	25152274	TACCAGACTCCGACACAATGGGCCACCACCAGTGTGACAGCAGGACATCC
2710286	0.0195635	0.00178663	down	2.09369	-2.09369	-1.06605	LRP1	4035	Homo sapiens low density lipoprotein-related protein 1 (alpha-2-macroglobulin receptor) (LRP1), mRNA.	chr12	55892995	55893044	GGGCTAATTCTGGGAAGGGAGAGTTCTTTGCTGCCCCTGTCTGGAAGACG
4760349	0.00233202	1.08544e-05	down	2.46089	-2.46089	-1.29918	LRP10	26020	Homo sapiens low density lipoprotein receptor-related protein 10 (LRP10), mRNA.	chr14	22416937	22416986	AAGCACCGGAATGCCAATTAACTAGAGACCCTCCAGCCCCCAAGGGGAGG
2650521	0.00771559	0.000432311	down	2.10407	-2.10407	-1.07318	LRPAP1	4043	Homo sapiens low density lipoprotein receptor-related protein associated protein 1 (LRPAP1), mRNA.	chr4	3484351	3484400	TCAGGGTGGCTGGGGCTGGCACGGGTGTCGAGGCAGGAAGGATTGTTTCT
4480035	0.035076	0.00424151	down	1.95991	-1.95991	-0.970787	LRRC17	10234	Homo sapiens leucine rich repeat containing 17 (LRRC17), transcript variant 2, mRNA.	chr7	102372456	102372505	GAATGCTATCATCCTGCTTGCCTGTCCATTTGTGGAACAGCATCTGGTGA
2000132	0.00233202	1.08544e-05	down	2.33025	-2.33025	-1.22049	LRRC47	57470	Homo sapiens leucine rich repeat containing 47 (LRRC47), mRNA.	chr1	3686813	3686862	CTGTACAGTCATGTGCCACGTAACAGCGTCTGGGTCAGTGACGGACACTT
5890364	0.00233202	1.62206e-05	down	2.19421	-2.19421	-1.1337	LRRC8A	56262	Homo sapiens leucine rich repeat containing 8 family, member A (LRRC8A), mRNA.	chr9	130719871	130719920	CCTGCTTTAGATCACTCGGGTCCCCACCTTAGAAGGGTCCCCGCCTTAGA
3400754	0.0025627	4.28676e-05	down	2.03899	-2.03899	-1.02786	LRRFIP1	9208	Homo sapiens leucine rich repeat (in FLII) interacting protein 1 (LRRFIP1), mRNA.	chr2	238338330	238338379	TGAGCAGGGACAGTCATTTTTTAAATGTTTTTGGCCGGGCGTGGTGGCTC
4540349	0.0023448	2.92224e-05	down	2.13954	-2.13954	-1.0973	LSM2	57819	Homo sapiens LSM2 homolog, U6 small nuclear RNA associated (S. cerevisiae) (LSM2), mRNA.	chr6	31873174	31873223	CCAGGGCAGCATGTGATTCATTTGGGGATGGAAGGAATCTGTCCCGCATC
4260075	0.00631783	0.000309139	down	2.89765	-2.89765	-1.53488	LSM3	27258	Homo sapiens LSM3 homolog, U6 small nuclear RNA associated (S. cerevisiae) (LSM3), mRNA.	chr3	14198084	14198133	ACTGTAGAGGAGCCCCTGGATCTTATCAGGCTCAGCCTAGATGAGCGAAT
5670315	0.00238758	3.54262e-05	down	2.54945	-2.54945	-1.35018	LSM7	51690	Homo sapiens LSM7 homolog, U6 small nuclear RNA associated (S. cerevisiae) (LSM7), mRNA.	chr19	2272794	2275145	CGGCACCATTGAGTACATGCGAGACCCTGACGACCAGTACAAGCTCACGG
6480184	0.00233202	1.08544e-05	down	2.15699	-2.15699	-1.10902	LSMD1	84316	Homo sapiens LSM domain containing 1 (LSMD1), mRNA.	chr17	7760432	7760481	AGCGCGCCCGACAGCAGCTAGAGGCGCTGCTCAACAAGACTATGCGCATT
5310053	0.0214614	0.00207286	up	3.35301	3.35301	1.74546	LTB	4050	Homo sapiens lymphotoxin beta (TNF superfamily, member 3) (LTB), transcript variant 1, mRNA.	chr6	31656373	31656422	CCCGGACGCCCAGGACCCCATGGCAGTGGGAAAAATGTAGGAGACTGTTT
6550315	0.0025627	4.28676e-05	down	2.17458	-2.17458	-1.12074	LYRM1	57149	Homo sapiens LYR motif containing 1 (LYRM1), mRNA.	chr16	20843714	20843763	CCCCTGCAAGGGTAGAGTCAGGTGAGAGTCCCTTGGTGAGTCATTTGTAC
1450156	0.00238758	3.54262e-05	down	2.13427	-2.13427	-1.09374	MAGOH	4116	Homo sapiens mago-nashi homolog, proliferation-associated (Drosophila) (MAGOH), mRNA.	chr1	53694597	53699233	TCCTGACCGAGTGGGCCGGCAGGAGCTTGAAATCGTCATTGGAGATGAAC
4810438	0.00233202	2.40605e-05	down	2.44069	-2.44069	-1.28729	MAN2B2	23324	Homo sapiens mannosidase, alpha, class 2B, member 2 (MAN2B2), mRNA.	chr4	6623990	6624039	CAGGTACTGGAGGAAGAGAGAAGAGGCATGACAGCTAACAGGGACGGGCT
1570110	0.00233202	1.08544e-05	down	3.21794	-3.21794	-1.68614	MANBAL	63905	Homo sapiens mannosidase, beta A, lysosomal-like (MANBAL), transcript variant 2, mRNA.	chr20	35378832	35378881	GCTCCATCAGGTGCAGGGGATTTGGCTGAAGGCGTGCATATTTCCTGGGC
6550528	0.00572852	0.0002607	down	3.0667	-3.0667	-1.61669	MAOA	4128	Homo sapiens monoamine oxidase A (MAOA), nuclear gene encoding mitochondrial protein, mRNA.	chrX	43490870	43490919	GGTGCCTAATGTTCCATGTCTGAAGTTTGCCCCAGTGCTACACGTTGGAG
2710524	0.0025627	4.28676e-05	down	4.76322	-4.76322	-2.25194	MAP1B	4131	Homo sapiens microtubule-associated protein 1B (MAP1B), transcript variant 2, mRNA.	chr5	71537930	71537979	GCTGAGTCATGCGTGTTGAATCCCACTTCAGTGCACCTGTGGCCTCTCAG
2490754	0.0052492	0.000219448	down	1.98118	-1.98118	-0.986363	MAP1LC3B	81631	Homo sapiens microtubule-associated protein 1 light chain 3 beta (MAP1LC3B), mRNA.	chr16	85995525	85995574	CGGGGAAAACCAGATTCTTTGCATCTGGGCCCTCTACTGATTGTTAAAGG
5810600	0.00233202	1.32813e-05	down	2.01803	-2.01803	-1.01295	MAP3K5	4217	Homo sapiens mitogen-activated protein kinase kinase kinase 5 (MAP3K5), mRNA.	chr6	136977522	136977571	GGGGAGGGATGCTGTGCACACTGTGGAAGGCTATCATTGACTTTCGAAAC
5080471	0.00233202	2.40605e-05	down	2.79938	-2.79938	-1.48511	MAP3K6	9064	Homo sapiens mitogen-activated protein kinase kinase kinase 6 (MAP3K6), mRNA.	chr1	27681790	27681839	GGATGAATGGAGAGGACAAAGGCAGCTTCTGACACACCAGCCCCAGGACC
4260661	0.00273974	5.17763e-05	down	1.96565	-1.96565	-0.975007	MAPKAPK2	9261	Homo sapiens mitogen-activated protein kinase-activated protein kinase 2 (MAPKAPK2), transcript variant 2, mRNA.	chr1	204973914	204973963	ATCAGCCATTTGCCATCACCCCAAACAACTCAGCTTCGGGGCCGGTGAGG
1850678	0.0029484	6.24211e-05	down	4.49139	-4.49139	-2.16716	MCAM	4162	Homo sapiens melanoma cell adhesion molecule (MCAM), mRNA.	chr11	119179423	119179472	GCTCAGGGCCCCAACCCTAGAAGGGCCCAAATGAGAGAATGGTACTTAGG
3390603	0.00572852	0.0002607	down	1.95015	-1.95015	-0.963588	MDH1	4190	Homo sapiens malate dehydrogenase 1, NAD (soluble) (MDH1), mRNA.	chr2	63686024	63686618	CCCCAGAGGGAGAGTTTGTGTCCATGGGTGTTATCTCTGATGGCAACTCC
4040162	0.00771559	0.000432311	down	2.27914	-2.27914	-1.18849	MEF2C	4208	Homo sapiens myocyte enhancer factor 2C (MEF2C), mRNA.	chr5	88052034	88052083	GTGTTTCTCATTGTAAAAGGCTGCCGCTGGGTGGCAGAAGCCAAGAGACC
3360113	0.0195635	0.00178663	up	1.99268	1.99268	0.994711	MEG3	55384	Homo sapiens maternally expressed 3 (non-protein coding) (MEG3), transcript variant 1, non-coding RNA. XR_001346-XR_001372	chr14	100396956	100397005	CTAGGGGAGCTGTTGAGCCTTCAGTGTCTGCATGTGGGAAGTGGGCTCCT
1820008	0.00771559	0.000432311	down	2.09801	-2.09801	-1.06902	METTL7A	25840	Homo sapiens methyltransferase like 7A (METTL7A), mRNA.	chr12	49612363	49612412	GCAACTATGGAAGCTGTGAAAATCATCACAAGTGCCTCTGAAAGCGAGTG
3060377	0.0115505	0.000827125	down	2.58408	-2.58408	-1.36965	MFAP4	4239	Homo sapiens microfibrillar-associated protein 4 (MFAP4), mRNA.	chr17	19286870	19286919	TGGCTCCTCCTTGCTCCCCTGCTGATGGTGTCCTACCCCGAACTCCAAAA
5560075	0.0025627	4.28676e-05	down	2.14115	-2.14115	-1.09838	MFGE8	4240	Homo sapiens milk fat globule-EGF factor 8 protein (MFGE8), mRNA.	chr15	87242940	87242989	GGGCCCTCATGCTGGCTTTTCACCCCAGAGGACACAGGCAGCTTCCAAAA
4260243	0.0023448	2.92224e-05	down	2.39219	-2.39219	-1.25833	MFHAS1	9258	Homo sapiens malignant fibrous histiocytoma amplified sequence 1 (MFHAS1), mRNA.	chr8	8785016	8785065	GGAATGGCCTGGACTGCACTACACCGTGCACATTCTCTGTTCTAAGTGCC
3940593	0.00238758	3.54262e-05	down	2.32046	-2.32046	-1.21441	MFSD11	79157	Homo sapiens major facilitator superfamily domain containing 11 (MFSD11), mRNA.	chr17	72286774	72286823	GCAGAGATGTGTTGGGTTTGGTGGTGCATGCCTGTGATCCTAGCTGCTGG
5910546	0.00310264	7.51156e-05	up	2.11712	2.11712	1.0821	MGC4677	112597	PREDICTED: Homo sapiens hypothetical protein MGC4677 (MGC4677), mRNA.				CAGTTTCCATGTACTAGAGCGACTGTCAGTGTGGTTGGCAGTGACCTGTG
2810044	0.00572852	0.0002607	down	2.2453	-2.2453	-1.16691	MGC72104	284802	Homo sapiens similar to FRG1 protein (FSHD region gene 1 protein) (MGC72104), mRNA.	chr20	28225646	28225695	CTCCAGGTCACATACTCGTCCTGAGCCGGCTTCAGCCTGTCCGCGCAGAA
940735	0.00370586	0.000108175	down	4.64833	-4.64833	-2.21671	MGP	4256	Homo sapiens matrix Gla protein (MGP), mRNA.	chr12	15038735	15038784	GGAGCCTCTCTCCCTACTGCTGCTACACAAGACCCTGAGACTGACCTGCA
7160400	0.00273974	5.17763e-05	down	2.64207	-2.64207	-1.40167	MGST3	4259	Homo sapiens microsomal glutathione S-transferase 3 (MGST3), mRNA.	chr1	163887894	163890186	CCGCGTATAGCTTCTGGCCTGGGCTTGGCCTGGATTGTTGGACGAGTTCT
430438	0.00233202	1.08544e-05	up	2.13669	2.13669	1.09538	MIAT	440823	Homo sapiens myocardial infarction associated transcript (non-protein coding) (MIAT), non-coding RNA.	chr22	25401941	25401990	CTGAGCCCAAGCAGGCACATTCTCTTCGACCCCTCCCTCATTCAGTCTGC
6580121	0.00370586	0.000108175	down	1.99216	-1.99216	-0.994333	MID1IP1	58526	Homo sapiens MID1 interacting protein 1 (gastrulation specific G12 homolog (zebrafish)) (MID1IP1), mRNA.	chrX	38550401	38550450	CCCCAGTGTGTATAAGCTGGCATTTCGCCAGCTTGTACGTAGCTTGCCAC
3830519	0.00437837	0.000154641	down	2.31472	-2.31472	-1.21084	MKKS	8195	Homo sapiens McKusick-Kaufman syndrome (MKKS), transcript variant 2, mRNA.	chr20	10385950	10385999	CCTGACCTTGGACTGTTTGACTGCAAAGCTTAGTGGCCTACAGGTGGCTG
4780209	0.0426402	0.00557763	up	2.00369	2.00369	1.00266	MMP12	4321	Homo sapiens matrix metallopeptidase 12 (macrophage elastase) (MMP12), mRNA.	chr11	102242277	102242326	TGGCCAACCTTGCCATCTGGCATTGAAGCTGCTTATGAAATTGAAGCCAG
7560543	0.00233202	1.62206e-05	down	2.35684	-2.35684	-1.23685	MOCS1	4337	Homo sapiens molybdenum cofactor synthesis 1 (MOCS1), transcript variant 4, mRNA.	chr6	39981285	39981334	GATGATAGATTGCCTTCACCCTCACAGCGCACAAATAAAGCTACGATGCC
4890427	0.00233202	1.62206e-05	down	2.01558	-2.01558	-1.0112	MRPL23	6150	Homo sapiens mitochondrial ribosomal protein L23 (MRPL23), nuclear gene encoding mitochondrial protein, mRNA.	chr11	1930623	1934072	ATCAAGAAGCCGGACTACAAGGTCGCCTACGTGCAGCTGGCCCATGGACA
5570494	0.00238758	3.54262e-05	down	2.87076	-2.87076	-1.52143	MRPL33	9553	Homo sapiens mitochondrial ribosomal protein L33 (MRPL33), nuclear gene encoding mitochondrial protein, transcript variant 2, mRNA.	chr2	27848129	27849052	ACTGCCCAGGTGTGGTCACCATGTTCCTCTCCGCGGTCTTCTTTGCCAAG
4220327	0.00233202	1.97737e-05	down	2.08349	-2.08349	-1.059	MRPL38	64978	Homo sapiens mitochondrial ribosomal protein L38 (MRPL38), nuclear gene encoding mitochondrial protein, mRNA.	chr17	71406452	71406501	GAGCATGGGATTGATCGGCAGCAAGAGTAAAGACACAGCTCCAGAGGCCC
3710039	0.00233202	1.62206e-05	down	2.15808	-2.15808	-1.10975	MRPL54	116541	Homo sapiens mitochondrial ribosomal protein L54 (MRPL54), nuclear gene encoding mitochondrial protein, mRNA.	chr19	3716282	3718260	GGAAGGGCAGGATGTACCCCTGAAACCGGATGCTGAGTACCCTGAATGGC
4830577	0.00233202	1.62206e-05	down	2.31955	-2.31955	-1.21384	MRPS16	51021	Homo sapiens mitochondrial ribosomal protein S16 (MRPS16), nuclear gene encoding mitochondrial protein, mRNA.	chr10	75008750	75008799	GGAAGCTGAGGCAGTAAGATCACTTGAGCCCAGGAGGCCGATGCTGCAGT
2690400	0.0029484	6.24211e-05	down	2.0265	-2.0265	-1.01899	MRPS17	51373	Homo sapiens mitochondrial ribosomal protein S17 (MRPS17), nuclear gene encoding mitochondrial protein, mRNA.	chr7	55990287	55990336	CCTGGAGAGTCCGTTGAGTTCGGAAACCACCCAGCTAAGCAAAAATCTGG
1430639	0.0214614	0.00207286	down	2.37959	-2.37959	-1.25071	MRPS18C	51023	Homo sapiens mitochondrial ribosomal protein S18C (MRPS18C), nuclear gene encoding mitochondrial protein, mRNA.	chr4	84596340	84597120	CCGGGACTCACACGGTGCTTTGGAGAAGAGGTTGTTCACAACAGGTATCC
3830671	0.00341018	9.02253e-05	down	2.77942	-2.77942	-1.47478	MRPS21	54460	Homo sapiens mitochondrial ribosomal protein S21 (MRPS21), nuclear gene encoding mitochondrial protein, transcript variant 2, mRNA.	chr1	148533437	148533486	CAGGACTGTGATGGTACAGGAAGGGAACGTGGAAAGCGCATACAGGACCC
6450647	0.00233202	1.32813e-05	down	2.18897	-2.18897	-1.13025	MRPS28	28957	Homo sapiens mitochondrial ribosomal protein S28 (MRPS28), nuclear gene encoding mitochondrial protein, mRNA.	chr8	80993905	81077804	CCAGAAGTGGATGGAGAGAAATACCAGAAAGGAACCAGGGTCCGGTTGCG
1740433	0.0094798	0.000600159	down	2.07883	-2.07883	-1.05577	MSL3L1	10943	Homo sapiens male-specific lethal 3-like 1 (Drosophila) (MSL3L1), transcript variant 1, mRNA.	chrX	11688533	11688920	TCGCCTGAGGAGCACAGGAAGAAAGAAGAAGCGCTGCAGGTTGCCTGGTG
4290088	0.0236599	0.00240061	down	2.5275	-2.5275	-1.33771	MSRB3	253827	Homo sapiens methionine sulfoxide reductase B3 (MSRB3), transcript variant 1, mRNA.	chr12	64146501	64146550	GGAAGTGCATGGGACTTTCCCTCTCTGCACTCCAGCTCTTACTGTACCAT
6200402	0.00233202	1.62206e-05	down	2.96779	-2.96779	-1.56939	MT1A	4489	Homo sapiens metallothionein 1A (MT1A), mRNA.	chr16	55231274	55231323	TGCTGCTCCTGCTGCCCCATGAGCTGTGCCAAGTGTGCCCAGGGCTGCAT
2070288	0.00233202	1.62206e-05	down	3.99762	-3.99762	-1.99914	MT1E	4493	Homo sapiens metallothionein 1E (MT1E), mRNA.	chr16	55218348	55218397	CAAAGGGGCATCGGAGAAGTGCAGCTGCTGTGCCTGATGTGGGAACAGCT
1400634	0.00233202	1.08544e-05	down	8.749	-8.749	-3.12912	MT1M	4499	Homo sapiens metallothionein 1M (MT1M), mRNA.	chr16	55224074	55224123	CACGCCGTCCGGGTGGGCCTAGCAGTCGCTCCATTTATCGCTTGAGATCT
6620528	0.00233202	1.08544e-05	down	12.2054	-12.2054	-3.60945	MT1X	4501	Homo sapiens metallothionein 1X (MT1X), mRNA.	chr16	55273897	55273946	CTGTCCCGCTGCGTGTTTTCCTCTTGATCGGGAACTCCTGCTTCTCCTTG
450615	0.00572852	0.0002607	down	2.1109	-2.1109	-1.07786	MT2A	4502	Homo sapiens metallothionein 2A (MT2A), mRNA.	chr16	55200021	55200070	GAACCCGCGTGCAACCTGTCCCGACTCTAGCCGCCTCTTCAGCACGCCAT
2760537	0.00233202	1.32813e-05	down	4.25852	-4.25852	-2.09035	MTE	644314	Homo sapiens metallothionein E (MTE), mRNA.				CCGTGGGCTGTGCCAAGTGTGCCCAGGGATGTGTTTGCAAAGGGACATCT
1300706	0.00233202	1.32813e-05	down	4.00396	-4.00396	-2.00143	MTHFD2	10797	Homo sapiens methylenetetrahydrofolate dehydrogenase (NADP+ dependent) 2, methenyltetrahydrofolate cyclohydrolase (MTHFD2), nuclear gene encoding mitochondrial protein, transcript variant 1, mRNA.	chr2	74295734	74295783	GGGTAAGTACGCAACTTACTTTTCCACCAAAGAACTGTCAGCAGCTGCCT
5550564	0.00233202	2.40605e-05	down	2.03525	-2.03525	-1.02521	MTRF1L	54516	Homo sapiens mitochondrial translational release factor 1-like (MTRF1L), mRNA.	chr6	153351471	153351520	CCTGACTGGATCAAGCCCACTAACATCGAGGAGGACAGTCTGCATTACTC
7200601	0.0195635	0.00178663	down	2.0361	-2.0361	-1.02581	MUC1	4582	Homo sapiens mucin 1, cell surface associated (MUC1), transcript variant 5, mRNA.	chr1	155158420	155158469	CCCACCAATTTCTCGGACACTTCTCAGTGTGTGGAAGCTCATGTGGGCCC
4490020	0.0426402	0.00557763	up	2.35575	2.35575	1.23619	MXRA5	25878	Homo sapiens matrix-remodelling associated 5 (MXRA5), mRNA.	chrX	3236722	3236771	GCAGTATCTGGCTTGTCCATCTGGTCTAAGGTGGCTGCTTCTTCCCCAGC
3990403	0.00572852	0.0002607	down	2.81955	-2.81955	-1.49547	MXRA7	439921	Homo sapiens matrix-remodelling associated 7 (MXRA7), transcript variant 1, mRNA.	chr17	74672114	74672163	GTCCTCATACCATGCAGGTCCCATTTCTGATCACCCCACTGGCAGGACAA
1770685	0.00631783	0.000309139	down	3.51745	-3.51745	-1.81453	MYH10	4628	Homo sapiens myosin, heavy chain 10, non-muscle (MYH10), mRNA.	chr17	8380283	8380332	TTCCCCCTTTATGAACTGTACTGGCTGTTGACCACCAGACACCTGACCGC
6840056	0.00233202	1.32813e-05	down	2.1159	-2.1159	-1.08127	MYL6B	140465	Homo sapiens myosin, light chain 6B, alkali, smooth muscle and non-muscle (MYL6B), mRNA.	chr12	54837753	54837948	CTTGAAACACATCCTAAGCGTCTGAGTGCTGCAGATCCAGTGGGGTCCGG
5310437	0.0115505	0.000827125	down	3.34936	-3.34936	-1.74388	MYL9	10398	Homo sapiens myosin, light chain 9, regulatory (MYL9), transcript variant 1, mRNA.	chr20	34611451	34611500	CGTGTATCCCCACACAAATGCAAGCTCACCAAGGTCCCCTCTCAGTCCCC
4830424	0.014336	0.00113167	down	1.96712	-1.96712	-0.976088	MYLIP	29116	Homo sapiens myosin regulatory light chain interacting protein (MYLIP), mRNA.	chr6	16148112	16148161	GCATTTTGGAAGCTGGTCAGCTAGCAGGTTTTCTGGGATGTCGGGAGACC
1300286	0.0214614	0.00207286	down	2.77483	-2.77483	-1.4724	MYLK	4638	Homo sapiens myosin light chain kinase (MYLK), transcript variant 2, mRNA.	chr3	124815649	124815698	GCTCATTGTGGAAACGATGGAGGAAGGTGAAGGGGAAGGGGAAGAGGAAG
3710605	0.00310264	7.51156e-05	down	2.11794	-2.11794	-1.08266	MYO1C	4641	Homo sapiens myosin IC (MYO1C), transcript variant 3, mRNA.	chr17	1368546	1368595	CTGGGCTCTGGTGCCCTCTTCCCTGGCCAGGACACCTCTCCTCCTGATTC
1400474	0.0236599	0.00240061	down	2.0686	-2.0686	-1.04865	MYO1D	4642	Homo sapiens myosin ID (MYO1D), mRNA.	chr17	30819937	30819986	AGGAGGGCCTGGGTTTGGGTTCTTTCCTCCCAGCCTTTGGATGGTGCCTT
160692	0.0128536	0.000968365	down	2.5344	-2.5344	-1.34165	MYOM1	8736	Homo sapiens myomesin 1, 185kDa (MYOM1), transcript variant 1, mRNA.	chr18	3125626	3125675	GGCCGTGTCTCGTGTGTTGTTACAGAGGTGATGTGCTTTTCGACGGGCGC
540519	0.00370586	0.000108175	down	2.10652	-2.10652	-1.07486	NAGLU	4669	Homo sapiens N-acetylglucosaminidase, alpha- (NAGLU), mRNA.	chr17	37949788	37949837	TCGCCACCACTGGGCCTTGTTTTCCGCTAATTCCAGGGCAGATTCCAGGG
290239	0.0023448	2.92224e-05	down	2.33458	-2.33458	-1.22316	NAV2	89797	Homo sapiens neuron navigator 2 (NAV2), transcript variant 2, mRNA.	chr11	20097697	20097746	TCTGGACGAGCCTTGCCTGACCTCTTCGGTGCTGACCTTCCCAAAGTGAT
1510681	0.00370586	0.000108175	down	2.99471	-2.99471	-1.58242	NBPF10	440673	Homo sapiens neuroblastoma breakpoint family, member 10 (NBPF10), mRNA. XM_930727 XM_930739 XM_930751 XM_930759 XM_930766 XM_930776 XM_930785 XM_930797 XM_930808 XM_930830 XM_930841 XM_930850 XM_930862 XM_930872 XM_930880 XM_930889 XM_930897 XM_930903 XM_930910 XM_930917 XM_930926 XM_930936 XM_930943 XM_930951 XM_930954 XM_930961 XM_930967 XM_930975 XM_930985 XM_930993 XM_931003 XM_931009 XM_9310…				GGGCCTGAAGTCTTGCAGGACTCACTGGATAGATGTTATTCGACTCCTTC
5310044	0.00437837	0.000154641	down	3.05573	-3.05573	-1.61152	NBPF20	400818	Homo sapiens neuroblastoma breakpoint family, member 20 (NBPF20), mRNA.	chr1	146620225	146620274	CCTTCCAGTTGTCTTGAACAGCCTGACTCCTGGCAGCCCTATGGAAGTTC
2140369	0.00631783	0.000309139	down	2.07266	-2.07266	-1.05148	NDUFA11	126328	Homo sapiens NADH dehydrogenase (ubiquinone) 1 alpha subcomplex, 11, 14.7kDa (NDUFA11), nuclear gene encoding mitochondrial protein, mRNA.	chr19	5896952	5897001	CCGCCGCTGCCTACAGAGTCACACTCAATCCTCCGGGCACCTTCCTTGAA
5090050	0.00771559	0.000432311	down	2.13754	-2.13754	-1.09595	NDUFA12	55967	Homo sapiens NADH dehydrogenase (ubiquinone) 1 alpha subcomplex, 12 (NDUFA12), mRNA.	chr12	95397375	95397424	TGCAGCAGATCACCGGCCACGGCGGTCTCCGAGGCTATCTACGGGTTTTT
4560367	0.00771559	0.000432311	down	2.10954	-2.10954	-1.07693	NDUFA8	4702	Homo sapiens NADH dehydrogenase (ubiquinone) 1 alpha subcomplex, 8, 19kDa (NDUFA8), nuclear gene encoding mitochondrial protein, mRNA.	chr9	124906468	124906517	GATGGGTCCGTGGCCCACACTCGGTCATGTGCTCAGACAACGACTGATGA
4860563	0.00238758	3.54262e-05	down	2.32693	-2.32693	-1.21843	NDUFAB1	4706	Homo sapiens NADH dehydrogenase (ubiquinone) 1, alpha/beta subcomplex, 1, 8kDa (NDUFAB1), mRNA.	chr16	23592435	23592484	CTTTGCTGAGAGAGGACTCAGATGATAGTGACGAATGTCTGGCAGTGAGG
5720398	0.00233202	1.62206e-05	down	2.44156	-2.44156	-1.2878	NDUFAF2	91942	Homo sapiens NADH dehydrogenase (ubiquinone) 1 alpha subcomplex, assembly factor 2 (NDUFAF2), mRNA.	chr5	60484420	60484469	GGCCATGCCTCTGCTCCATACTTTGGAAAGGAAGAACCCTCAGTGGCTCC
1820482	0.00233202	1.08544e-05	down	3.26729	-3.26729	-1.70809	NDUFB10	4716	Homo sapiens NADH dehydrogenase (ubiquinone) 1 beta subcomplex, 10, 22kDa (NDUFB10), mRNA.	chr16	1951843	1951892	CAGAGGCAGAGGATGCTGCAAGAGAGAAAAGCTGCAAAAGAGGCCGCCGC
520671	0.00233202	1.08544e-05	down	2.11301	-2.11301	-1.0793	NDUFB3	4709	Homo sapiens NADH dehydrogenase (ubiquinone) 1 beta subcomplex, 3, 12kDa (NDUFB3), mRNA.	chr2	201651943	201658428	CTATCCAGAAGAAGCTGGCTGCAAAAGGGCTAAGGGATCCATGGGGCCGC
6450050	0.00273974	5.17763e-05	down	2.20135	-2.20135	-1.13839	NDUFB6	4712	Homo sapiens NADH dehydrogenase (ubiquinone) 1 beta subcomplex, 6, 17kDa (NDUFB6), nuclear gene encoding mitochondrial protein, transcript variant 1, mRNA.	chr9	32572920	32572969	CTCGGGAGCCGGTGCTGCCCCCACAGAAGATGGGGCCTATGGAGAAATTC
6290296	0.00233202	1.97737e-05	down	2.13561	-2.13561	-1.09465	NDUFB7	4713	Homo sapiens NADH dehydrogenase (ubiquinone) 1 beta subcomplex, 7, 18kDa (NDUFB7), nuclear gene encoding mitochondrial protein, mRNA.	chr19	14677068	14677616	AAGCAGGAGCGGCACGACTGGGACTACTGCGAGCACCGCGACTATGTGAT
1710168	0.0029484	6.24211e-05	down	2.03501	-2.03501	-1.02504	NDUFS3	4722	Homo sapiens NADH dehydrogenase (ubiquinone) Fe-S protein 3, 30kDa (NADH-coenzyme Q reductase) (NDUFS3), mRNA.	chr11	47562579	47562628	AGCCGGAGACAAGAAGCCTGATGCCAAGTAGCTCCAGGGAACGCATGTGG
580369	0.00437837	0.000154641	down	2.0156	-2.0156	-1.01121	NDUFS4	4724	Homo sapiens NADH dehydrogenase (ubiquinone) Fe-S protein 4, 18kDa (NADH-coenzyme Q reductase) (NDUFS4), mRNA.	chr5	52977978	52990172	GGGTTGGGCATCAACGGCTGATCCCTTATCCAACATGGTTCTAACCTTCA
6980398	0.00233202	1.32813e-05	down	3.16607	-3.16607	-1.66269	NDUFS5	4725	Homo sapiens NADH dehydrogenase (ubiquinone) Fe-S protein 5, 15kDa (NADH-coenzyme Q reductase) (NDUFS5), mRNA.	chr1	39267039	39267088	CAATCCAGAGTGGTGAACAGCCCTACAAGATGGCTGGTCGATGCCATGCT
3140193	0.0025627	4.28676e-05	down	2.33713	-2.33713	-1.22474	NELF	26012	Homo sapiens nasal embryonic LHRH factor (NELF), mRNA.	chr9	139462516	139462565	GGCGGGGGCCGGGCTTGGAACGATGTACGATACCCTCATAGTGACCATTA
3120139	0.00238758	3.54262e-05	down	2.71107	-2.71107	-1.43886	NENF	29937	Homo sapiens neuron derived neurotrophic factor (NENF), mRNA.	chr1	210685989	210686038	CAGGTTCTTGGGAGCGTGAGGCAGGAAGACACTAGGTGCTGAATCTCCTG
1430735	0.00437837	0.000154641	down	2.92221	-2.92221	-1.54706	NET1	10276	Homo sapiens neuroepithelial cell transforming 1 (NET1), transcript variant 1, mRNA.	chr10	5489634	5489683	GGGCGTGTAGTAAGTTGTAGAAGGCTCGAGGGGACGTGGACTTATTTGCC
2750187	0.00572852	0.0002607	down	3.73674	-3.73674	-1.90178	NEXN	91624	Homo sapiens nexilin (F actin binding protein) (NEXN), mRNA.	chr1	78181249	78181298	TCTGTGGCGGGGCCAAAAAAGGAAACCAGGAGTGCCACTATGCTGACTTC
6520201	0.00437837	0.000154641	down	2.24419	-2.24419	-1.1662	NFATC2IP	84901	Homo sapiens nuclear factor of activated T-cells, cytoplasmic, calcineurin-dependent 2 interacting protein (NFATC2IP), mRNA.	chr16	28885021	28885070	GAGAACACTACACAGTGCTGAAGTCCAGCTGGTACACACCGGGGTGACAC
2320047	0.0159051	0.00132011	down	2.75072	-2.75072	-1.45981	NFIA	4774	Homo sapiens nuclear factor I/A (NFIA), mRNA.	chr1	61694189	61694238	ACATGGCCCGCAAGGACAATGAATCCACTCACATTGCAGAACAATTCCGA
1850259	0.00233202	1.32813e-05	down	3.14356	-3.14356	-1.6524	NFIC	4782	Homo sapiens nuclear factor I/C (CCAAT-binding transcription factor) (NFIC), transcript variant 2, mRNA.	chr19	3400095	3403486	GCCGACTCCCAGCCCGGCCAAAAAGACAAAACACATAGACGCACACACTC
2470348	0.0236599	0.00240061	up	2.19603	2.19603	1.1349	NFKBIZ	64332	Homo sapiens nuclear factor of kappa light polypeptide gene enhancer in B-cells inhibitor, zeta (NFKBIZ), transcript variant 2, mRNA.	chr3	101579549	101579598	TTGCTTGCCGCTGGCATGCCTGAGGAATGTATTTGGCTTTGATTACACAC
4060494	0.00233202	1.97737e-05	down	2.0918	-2.0918	-1.06474	NFX1	4799	Homo sapiens nuclear transcription factor, X-box binding 1 (NFX1), transcript variant 3, mRNA.	chr9	33311134	33313659	TGTGCTGTTGGAAAAGTGGAACAGATAGACTTGCTGGAGACAGGGTTGCC
2760673	0.00233202	1.08544e-05	down	2.22081	-2.22081	-1.15109	NHP2	55651	Homo sapiens NHP2 ribonucleoprotein homolog (yeast) (NHP2), transcript variant 2, mRNA.	chr5	177576733	177576782	CCATGAGGAGTACCAGGAGGCTTACGATGAGTGCCTGGAGGAGGTGCAGT
2060400	0.00233202	1.08544e-05	up	2.36997	2.36997	1.24487	NKTR	4820	Homo sapiens natural killer-tumor recognition sequence (NKTR), transcript variant 2, mRNA.	chr3	42664499	42664548	GTTGTTGGCGGAATTCAGTTCTTTGCTGGCTCTCAGCTGGAGGCCCCTCT
5860093	0.00572852	0.0002607	up	2.86874	2.86874	1.52042	NLF2	388125	PREDICTED: Homo sapiens nuclear localized factor 2 (NLF2), mRNA.				CCCTGGAGACTCCGGACACTGACAGCCGCGTGGTACAGAATAAACGTTAT
3420154	0.0195635	0.00178663	up	1.96353	1.96353	0.97345	NLRP3	114548	Homo sapiens NLR family, pyrin domain containing 3 (NLRP3), transcript variant 3, mRNA.	chr1	245678605	245678654	CCTTTACGCCAGGGTGAGGAAGACACCAGGACAATGACAGCATCGGGTGT
1820504	0.00370586	0.000108175	down	2.22752	-2.22752	-1.15544	NME1	4830	Homo sapiens non-metastatic cells 1, protein (NM23A) expressed in (NME1), transcript variant 2, mRNA.	chr17	46594115	46594164	GGAGAGTGCAGAGAAGGAGATCGGCTTGTGGTTTCACCCTGAGGAACTGG
2940746	0.0023448	2.92224e-05	down	2.7709	-2.7709	-1.47036	NNMT	4837	Homo sapiens nicotinamide N-methyltransferase (NNMT), mRNA.	chr11	113687980	113688029	CAAGGGTCCAGAGAAGGAGGAGAAGTTGAGACAGGCGGTCAAGCAGGTGC
1820470	0.0104955	0.000705203	down	2.25067	-2.25067	-1.17035	NOL7	51406	Homo sapiens nucleolar protein 7, 27kDa (NOL7), mRNA.	chr6	13620647	13620696	GTTCCTGTCTCTTGCCAACAAGAGGTTACCAGTGAAAAGAGCTGCTGTCC
6180408	0.00233202	1.32813e-05	down	2.19886	-2.19886	-1.13675	NOSIP	51070	Homo sapiens nitric oxide synthase interacting protein (NOSIP), mRNA.	chr19	54751446	54751618	TCTGGGGCTGTGGTCACCCTCGAATGCGTGGAGAAGCTGATTCGGAAGGA
2340692	0.00273974	5.17763e-05	down	2.44138	-2.44138	-1.28769	NOTCH3	4854	Homo sapiens Notch homolog 3 (Drosophila) (NOTCH3), mRNA.	chr19	15131475	15131524	TCCCTGTGTAGCTGAATTCCCAAGCCCTGCATTGTACAGCCCCCCACTCC
4290037	0.0176149	0.00153715	down	4.3699	-4.3699	-2.1276	NOV	4856	Homo sapiens nephroblastoma overexpressed gene (NOV), mRNA.	chr8	120505381	120505430	TGAGGCCCAAAGCACTTGCTTACATCCTCTGATAGCTGTTTCAAATGTGC
5900152	0.0318931	0.00368884	down	1.97684	-1.97684	-0.983196	NOX4	50507	Homo sapiens NADPH oxidase 4 (NOX4), mRNA.	chr11	88699220	88699269	TGAGGAGCTGAACTTGCTCAATCTAAGGCTGATTGTCGTGTTCCTCTTTA
430307	0.0288869	0.00320244	down	2.01507	-2.01507	-1.01083	NPTN	27020	Homo sapiens neuroplastin (NPTN), transcript variant beta, mRNA.	chr15	71639809	71639858	GGGCTTAACCTGTGACTTTAATAAGCTGGAACAGTCCACTGAATGGGTAT
6420050	0.0029484	6.24211e-05	down	4.70221	-4.70221	-2.23334	NPTX2	4885	Homo sapiens neuronal pentraxin II (NPTX2), mRNA.	chr7	98096728	98096777	GAAGGCTCCCATTTTCTGATGTTCCGCCCCACTGTGAAGAGTGTGCTCGT
5360347	0.00310264	7.51156e-05	down	2.18973	-2.18973	-1.13076	NQO1	1728	Homo sapiens NAD(P)H dehydrogenase, quinone 1 (NQO1), transcript variant 1, mRNA.	chr16	69743410	69743459	GGCACTGGTGGTTTTTGCTCTCGACAGTATCCACAATAGCTGACGGCTGG
1010692	0.0023448	2.92224e-05	down	2.1179	-2.1179	-1.08264	NR2F6	2063	Homo sapiens nuclear receptor subfamily 2, group F, member 6 (NR2F6), mRNA.	chr19	17342837	17342886	CCCCTAGCATGAACTTGTGGGATGGTGGGGTTGGCTTCCCTGGCATGATG
650639	0.00370586	0.000108175	up	4.98725	4.98725	2.31824	NR4A2	4929	Homo sapiens nuclear receptor subfamily 4, group A, member 2 (NR4A2), transcript variant 1, mRNA.	chr2	156889590	156889639	TCCTGACAAAAGGGACACATAGTGTTTGTAACACCGTCCAACATTCCTTG
6200026	0.0023448	2.92224e-05	up	2.63532	2.63532	1.39798	NR4A3	8013	Homo sapiens nuclear receptor subfamily 4, group A, member 3 (NR4A3), transcript variant 4, mRNA.	chr9	101636053	101636102	GAGAACTGGGATGGAACGCCACCTCTGCTACTTCCTGCCTGTGTCACCTG
150494	0.00477512	0.000184386	down	2.21496	-2.21496	-1.14728	NTN1	9423	Homo sapiens netrin 1 (NTN1), mRNA.	chr17	9086195	9086244	CGCCCCTTGCCAAAAGCCAAACCAGTCCCACTCCTGTCATTGGACGtttc
4040181	0.0236599	0.00240061	down	2.478	-2.478	-1.30917	NUPR1	26471	Homo sapiens nuclear protein, transcriptional regulator, 1 (NUPR1), transcript variant 1, mRNA.	chr16	28548988	28549373	ATTCAGAGAGGAAGAAGCGAGGGGCACGGCGCTGAGACAGAGCTGGAGAT
110154	0.00238758	3.54262e-05	down	2.56589	-2.56589	-1.35946	NXPH3	11248	Homo sapiens neurexophilin 3 (NXPH3), mRNA.	chr17	45012369	45012418	GGACGATTGTGGTCCTCCCACACTAAGGCCACAGCCCATCCGCGTGCTGT
2940280	0.0318931	0.00368884	down	2.66435	-2.66435	-1.41378	OGN	4969	Homo sapiens osteoglycin (OGN), transcript variant 3, mRNA.	chr9	95147977	95148026	AATGACACCAGTTACATCCGGGACCGCATTGAAGAGATACGCCTGGAGGG
1430176	0.00690832	0.000365908	up	2.46173	2.46173	1.29967	OGT	8473	Homo sapiens O-linked N-acetylglucosamine (GlcNAc) transferase (UDP-N-acetylglucosamine:polypeptide-N-acetylglucosaminyl transferase) (OGT), transcript variant 1, mRNA.	chrX	70711235	70711284	GACCTGTTTCACCAGTGTTTTACCCTTGACTGCCCCTTCTATGCTGCTTC
4180717	0.00370586	0.000108175	down	2.09636	-2.09636	-1.06789	OSBPL2	9885	Homo sapiens oxysterol binding protein-like 2 (OSBPL2), transcript variant 2, mRNA.	chr20	60304447	60304496	CCAGAGGTGGAGGAAGAACGGTAGGAAGGCTGATGGCAAAAGCGGCTGTG
7560593	0.0025627	4.28676e-05	up	2.67181	2.67181	1.41782	OSM	5008	Homo sapiens oncostatin M (OSM), mRNA.	chr22	30658989	30659038	GCTGCTCCCCCTGGTGGTGGATCCTGGAATTTTCTCACGCAGGAGCCATT
7100431	0.00273974	5.17763e-05	up	2.37699	2.37699	1.24913	P2RY8	286530	Homo sapiens purinergic receptor P2Y, G-protein coupled, 8 (P2RY8), mRNA.	chrY	1543082	1543131	CTATGGAGAGCAGCCGACACCCCCTCTTACAGCCGTGGATGTTTCCTGGA
7550333	0.00233202	1.62206e-05	down	2.13427	-2.13427	-1.09374	PACSIN2	11252	Homo sapiens protein kinase C and casein kinase substrate in neurons 2 (PACSIN2), mRNA.	chr22	41595886	41595935	CCGCCGCCGTCACCAGCTATGCATTCACTCCGTTTCCAGTGAGCAGATGT
2650035	0.00233202	1.62206e-05	up	2.44749	2.44749	1.2913	PADI4	23569	Homo sapiens peptidyl arginine deiminase, type IV (PADI4), mRNA.	chr1	17562982	17563031	GTCCCAGTTTCCCACTCTGAAGATCCCAACATGGTCCTAGCACTGCACAC
4280253	0.00233202	1.32813e-05	down	1.96439	-1.96439	-0.974081	PAK1IP1	55003	Homo sapiens PAK1 interacting protein 1 (PAK1IP1), mRNA.	chr6	10709218	10709267	CACTAATGCCAGGCTGACGTGTCTTGGAGTGTGGCTAGACAAAGTGGCAG
3780053	0.00310264	7.51156e-05	down	2.95706	-2.95706	-1.56416	PALLD	23022	Homo sapiens palladin, cytoskeletal associated protein (PALLD), transcript variant 2, mRNA.	chr4	169847698	169847747	GCACCGGGTGGCAGATGTTCTATGCAGTGTGGTTCAAGTTTCTTTGACCG
520017	0.00370586	0.000108175	down	2.22546	-2.22546	-1.1541	PAPD5	64282	Homo sapiens PAP associated domain containing 5 (PAPD5), transcript variant 2, mRNA.	chr16	48820770	48820819	GTGCAATGATCTCATGCTCAGGACAGTTGCGCAGGGACTCCTGGGAGATA
1240037	0.0260532	0.00277518	down	2.41878	-2.41878	-1.27428	PARM1	25849	Homo sapiens prostate androgen-regulated mucin-like protein 1 (PARM1), mRNA.	chr4	75974952	75975001	GCCCTTCATCTTGCTTGCAAGTGTGCATGGTTCAATCCCTCACATCCAGG
360367	0.0094798	0.000600159	down	2.03908	-2.03908	-1.02792	PCDH7	5099	Homo sapiens protocadherin 7 (PCDH7), transcript variant a, mRNA.	chr4	30341546	30341595	TGTGATGACCTTTCTACTCCGAAACCTGCTGGAGCCTGCCCTTGGCCGTG
4810445	0.0195635	0.00178663	down	2.17708	-2.17708	-1.12239	PCOLCE2	26577	Homo sapiens procollagen C-endopeptidase enhancer 2 (PCOLCE2), mRNA.	chr3	144019624	144019673	CAGAGGAGCAGCTATCTGATTGGAAACCTGCCGACTTAGTGCGGTGATAG
840392	0.00233202	1.08544e-05	down	4.75704	-4.75704	-2.25007	PCYOX1	51449	Homo sapiens prenylcysteine oxidase 1 (PCYOX1), mRNA.	chr2	70360269	70360318	GGCGCATGTCTGTAATCCCAGCTACTGTAATCTCAGCTACTCGGGAGGCT
6420324	0.00477512	0.000184386	down	2.07048	-2.07048	-1.04997	PDCD10	11235	Homo sapiens programmed cell death 10 (PDCD10), transcript variant 2, mRNA.	chr3	168884651	168884700	CAGTCCCTCCTGAAGGGATCTAATCCAGGATGTTGAATGGGATTATTGCC
1770333	0.0039946	0.000129457	down	3.28603	-3.28603	-1.71635	PDE5A	8654	Homo sapiens phosphodiesterase 5A, cGMP-specific (PDE5A), transcript variant 1, mRNA.	chr4	120635053	120635102	GAGATGGTCAAGGTGGTTTTCCATTGTGCAAATTCTTCACCTGTCAGTGG
580187	0.00273974	5.17763e-05	down	3.98442	-3.98442	-1.99437	PDE8B	8622	Homo sapiens phosphodiesterase 8B (PDE8B), transcript variant 3, mRNA.	chr5	76717752	76717801	GCTGGTGGGTGCCCTCTCTAGACTGGTATCAGCAGCCTGTGTAACCCCTT
1170653	0.00233202	1.08544e-05	down	2.44675	-2.44675	-1.29087	PDGFA	5154	Homo sapiens platelet-derived growth factor alpha polypeptide (PDGFA), transcript variant 2, mRNA.	chr7	504589	504638	GTGCGGTCTTTGTTCTCCTCCGTGAAAAACTGTGTCCGAGAACACTCGGG
770463	0.0195635	0.00178663	down	2.63769	-2.63769	-1.39927	PDLIM3	27295	Homo sapiens PDZ and LIM domain 3 (PDLIM3), mRNA.	chr4	186660434	186660483	CCCCCAGAGGGCTATGACACGGTCACTCTGTATCCCAAAGCTTAAGTCTC
3850273	0.00233202	1.08544e-05	down	2.97561	-2.97561	-1.57319	PEBP1	5037	Homo sapiens phosphatidylethanolamine binding protein 1 (PEBP1), mRNA.	chr12	117067523	117067572	GTATGTCACTCTGGTCCCTTTAAAGAGCAATCCTGGAAGAAGCAGGAGGG
10594	0.00233202	1.62206e-05	down	2.02062	-2.02062	-1.0148	PECI	10455	Homo sapiens peroxisomal D3,D2-enoyl-CoA isomerase (PECI), transcript variant 1, mRNA.	chr6	4116062	4116111	TGTGATGACCACTACAGCAGAGTAAAGCATGTCCAAGGAAGGATGTGCTG
1170619	0.00233202	1.08544e-05	down	2.17217	-2.17217	-1.11914	PFDN5	5204	Homo sapiens prefoldin subunit 5 (PFDN5), transcript variant 1, mRNA.	chr12	51978155	51979322	GGAGAAAATCCAACCAGCTCTTCAGGAGAAGCACGCCATGAAACAGGCCG
780475	0.00233202	1.08544e-05	down	1.96901	-1.96901	-0.977469	PFDN6	10471	Homo sapiens prefoldin subunit 6 (PFDN6), mRNA.	chr6	33258137	33258186	TTAAACTTCTGGGTCCGGTGCTAGTCAAACAGGAGCTGGGGGAGGCTCGG
1470601	0.0023448	2.92224e-05	up	2.11231	2.11231	1.07882	PFKFB3	5209	Homo sapiens 6-phosphofructo-2-kinase/fructose-2,6-biphosphatase 3 (PFKFB3), mRNA.	chr10	6316772	6316821	GGGGCTTGATAGCTGTGGTCCCCTCTCCCCTCTGACTACCTAAAATCAAT
4480112	0.0288869	0.00320244	down	2.64402	-2.64402	-1.40273	PGM5	5239	Homo sapiens phosphoglucomutase 5 (PGM5), mRNA.	chr9	70335548	70335597	CAGCGCGTGGGACCTGTTTGTGTCTGTTTTGCTTCCTTGGGAACGGCACA
2970521	0.00856435	0.000509832	down	2.1282	-2.1282	-1.08963	PGRMC1	10857	Homo sapiens progesterone receptor membrane component 1 (PGRMC1), mRNA.	chrX	118262092	118262141	GGTGTTTGCTCTCCTAAGAGCCTTCATGCACACCCCTGAACCACGAGGAA
1690326	0.0052492	0.000219448	down	1.99911	-1.99911	-0.999359	PGRMC2	10424	Homo sapiens progesterone receptor membrane component 2 (PGRMC2), mRNA.	chr4	129410774	129410823	GTGAGGCCTTGGAAGGGACTCTTTCTGCAGATACTGTAAATACAAGTACC
4280204	0.00233202	2.40605e-05	down	2.11144	-2.11144	-1.07822	PHB	5245	Homo sapiens prohibitin (PHB), mRNA.	chr17	47481463	47481512	TTCAGAGACTGCCCTTCTCACGGGCTCTATGCCTGCACTGGGAAGGAAAC
240086	0.00690832	0.000365908	down	2.60421	-2.60421	-1.38085	PHGDH	26227	Homo sapiens phosphoglycerate dehydrogenase (PHGDH), mRNA.	chr1	120088264	120088313	CCACATTCTTGGGCTGAACGCGGGCCTCTGACACTGCTTACACTGCACTC
5390411	0.00477512	0.000184386	down	2.39577	-2.39577	-1.26049	PHPT1	29085	Homo sapiens phosphohistidine phosphatase 1 (PHPT1), mRNA.	chr9	138864348	138864397	CGGGCGCATCTCCCACCAGAGTCAGGACAAGAAGATTCACGTGTACGGCT
5860187	0.0025627	4.28676e-05	down	2.3167	-2.3167	-1.21207	PHYH	5264	Homo sapiens phytanoyl-CoA 2-hydroxylase (PHYH), transcript variant 2, mRNA.	chr10	13359807	13359856	GGGCATAGGAACGGTGTCATGGAGTCCAAATAAAGTGGATATTCCTGCTC
1820019	0.00238758	3.54262e-05	down	2.29164	-2.29164	-1.19638	PIAS1	8554	Homo sapiens protein inhibitor of activated STAT, 1 (PIAS1), mRNA.	chr15	66267075	66267124	CTGCCAACCACCAATGGAAGCAGTAGTGGCAGTAACAGCAGCCTGGTTTC
1230719	0.00233202	1.97737e-05	down	2.06597	-2.06597	-1.04682	PIGM	93183	Homo sapiens phosphatidylinositol glycan anchor biosynthesis, class M (PIGM), mRNA.	chr1	160000033	160000082	GGTCCACCTTCTAGGAAATCCTAGGACTCGTTTATTTGGGACATGGTGGG
3310093	0.00238758	3.54262e-05	down	2.0589	-2.0589	-1.04187	PIGX	54965	Homo sapiens phosphatidylinositol glycan anchor biosynthesis, class X (PIGX), mRNA.	chr3	197945714	197945763	CCAGCTAATTGGAAGGGTGAGGCGGGAGGATCGCTTGAACCTGGGAGGCG
1470753	0.0039946	0.000129457	down	2.32375	-2.32375	-1.21645	PIK3R1	5295	Homo sapiens phosphoinositide-3-kinase, regulatory subunit 1 (alpha) (PIK3R1), transcript variant 1, mRNA.	chr5	67597082	67597131	TGACGAGAGGGAGGATGTCACGGTCAGTTGTAACTTTGCCTTCACAAGGC
3130301	0.00477512	0.000184386	up	2.45091	2.45091	1.29332	PIM1	5292	Homo sapiens pim-1 oncogene (PIM1), mRNA.	chr6	37250764	37250813	GGTTCCCTTCCTATTCCAAGCTTCCATAGCTGCTGCCCTAGTTTTCTTTC
520431	0.00233202	1.32813e-05	down	2.24562	-2.24562	-1.16711	PJA2	9867	Homo sapiens praja 2, RING-H2 motif containing (PJA2), mRNA.				AGCCCAGGTCTAAATGTAATGGTTGGTTTATTGTTCTATAACCCCAGCCC
70161	0.0104955	0.000705203	down	2.38708	-2.38708	-1.25525	PKD2	5311	Homo sapiens polycystic kidney disease 2 (autosomal dominant) (PKD2), mRNA.	chr4	88998590	88998639	ATTTGAAGTGCAGCTATTATGTGGTATCCATGTGTATCGACCATGTGCCA
6270768	0.014336	0.00113167	down	2.13976	-2.13976	-1.09745	PLAC9	219348	Homo sapiens placenta-specific 9 (PLAC9), mRNA.	chr10	81891873	81892264	CAGACACATGGCTGTGCAACGCCGTCTAGATGTCATGGAGGAGATGGTAG
730528	0.00437837	0.000154641	up	2.43276	2.43276	1.2826	PLAUR	5329	Homo sapiens plasminogen activator, urokinase receptor (PLAUR), transcript variant 1, mRNA.	chr19	48852486	48852535	AGTGCCGCAGCCCTGAAGAACAGTGCCTGGATGTGGTGACCCACTGGATC
1470341	0.00233202	1.62206e-05	down	2.36013	-2.36013	-1.23887	PLEKHB2	55041	Homo sapiens pleckstrin homology domain containing, family B (evectins) member 2 (PLEKHB2), transcript variant 2, mRNA.	chr2	131621526	131621575	TGAGGGCTTTAATCCTTTAAAACTTGGAGAAGCTGGCTGGGCGCGGTGGC
4250689	0.00273974	5.17763e-05	down	5.03693	-5.03693	-2.33254	PLN	5350	Homo sapiens phospholamban (PLN), mRNA.	chr6	118988030	118988079	CAGCTGACCCTTGAACATGGGGGTTAGGGGAGCTGACAATTCGTGGGTCC
2060288	0.00370586	0.000108175	down	2.06493	-2.06493	-1.04609	PLP2	5355	Homo sapiens proteolipid protein 2 (colonic epithelium-enriched) (PLP2), mRNA.	chrX	48918053	48918102	CCCCAACAACAACATTCCCAGCAGACCAACTCCCACCCCCTCTTTGAGGT
2710730	0.0023448	2.92224e-05	down	2.80392	-2.80392	-1.48744	PLS3	5358	Homo sapiens plastin 3 (T isoform) (PLS3), mRNA.	chrX	114790993	114791042	GAGGAGAGAGTGTGCTCAGAACTTAGACGGGATTTGGTAGGCCAAGTATG
6330438	0.00273974	5.17763e-05	down	2.66799	-2.66799	-1.41575	PLXNB1	5364	Homo sapiens plexin B1 (PLXNB1), mRNA.	chr3	48420387	48420436	AGAGTTGAACGCCTCTCCTAGGCCACTACAAACTGACCCCTCAGCAGGGC
4890408	0.00238758	3.54262e-05	down	2.27445	-2.27445	-1.18552	PMM1	5372	Homo sapiens phosphomannomutase 1 (PMM1), mRNA.	chr22	40302951	40303000	GAAGAGGTTTCTTTCTGCACCAGGAGGAGGCGTGCTCAAGTATCGGTACG
1010347	0.00233202	1.08544e-05	down	2.32782	-2.32782	-1.21898	POLR2I	5438	Homo sapiens polymerase (RNA) II (DNA directed) polypeptide I, 14.5kDa (POLR2I), mRNA.	chr19	41296961	41297097	GATCACGCACGAAGTGGACGAACTGACCCAGATTATCGCCGACGTGTCCC
2750632	0.00572852	0.0002607	down	1.98786	-1.98786	-0.991218	POLR2J3	548644	Homo sapiens polymerase (RNA) II (DNA directed) polypeptide J3 (POLR2J3), mRNA.	chr7	102210333	102212929	CGAGGGCGAGAAGATCACCATTAACAAGGACACCAAGGTACCCAATGCCT
6130138	0.00310264	7.51156e-05	down	2.0166	-2.0166	-1.01192	POLR3C	10623	Homo sapiens polymerase (RNA) III (DNA directed) polypeptide C (62kD) (POLR3C), mRNA.	chr1	145592703	145592752	CCAGGTGGACGAAACCATCTTCCTGCTGGAGTCTTACATTGAGTGCACCA
6220097	0.0214614	0.00207286	down	2.08368	-2.08368	-1.05913	PPAP2B	8613	Homo sapiens phosphatidic acid phosphatase type 2B (PPAP2B), transcript variant 2, mRNA.	chr1	56960987	56961036	CCGTAAGTGTCCTTCCATGCAAGGTCCCACTCTAGGTGATAGACAGGGAC
3450681	0.00437837	0.000154641	down	2.0717	-2.0717	-1.05081	PPM1B	5495	Homo sapiens protein phosphatase 1B (formerly 2C), magnesium-dependent, beta isoform (PPM1B), transcript variant 2, mRNA.	chr2	44314579	44314628	CGTTCAAACTGTCCACTCTGATCCAACCCTGTACTGATAGTACTTCCCAG
6200369	0.00310264	7.51156e-05	down	2.54553	-2.54553	-1.34797	PPP1CB	5500	Homo sapiens protein phosphatase 1, catalytic subunit, beta isoform (PPP1CB), transcript variant 3, mRNA.	chr2	28878805	28878854	GCTGCCCCTGAGAAGAGACTTAATCCAAGCCTGATTGTACTAGTGGCATC
6020468	0.00477512	0.000184386	down	4.50313	-4.50313	-2.17093	PPP1R14A	94274	Homo sapiens protein phosphatase 1, regulatory (inhibitor) subunit 14A (PPP1R14A), mRNA.	chr19	43433736	43433785	TCTCCCTGCCCCCCGGACGCCGCCCAGCTTGCTTGTGTATAAGTTGTATT
1340600	0.0128536	0.000968365	up	1.97711	1.97711	0.98339	PPP1R15A	23645	Homo sapiens protein phosphatase 1, regulatory (inhibitor) subunit 15A (PPP1R15A), mRNA.	chr19	54071014	54071063	CCCTGGACCTCAGTGGGAGGCGTGGCTGAGACCAACTGGTTTGCCTATAA
6580593	0.0104955	0.000705203	down	3.99174	-3.99174	-1.99702	PPP1R3C	5507	Homo sapiens protein phosphatase 1, regulatory (inhibitor) subunit 3C (PPP1R3C), mRNA.	chr10	93388548	93388597	GCAAGAATCCAGTACCTTGCACATAGAAGTAGCAACCCATCCCTTGCCTA
6110386	0.0115505	0.000827125	down	2.04885	-2.04885	-1.03482	PRCP	5547	Homo sapiens prolylcarboxypeptidase (angiotensinase C) (PRCP), transcript variant 1, mRNA.	chr11	82535584	82535633	CTGCAAGCAGAGATTTCTCTTTGGTTTTGAGGTTGAAGTGTCTTTGGCCC
3400240	0.00370586	0.000108175	down	2.19527	-2.19527	-1.1344	PRDM16	63976	Homo sapiens PR domain containing 16 (PRDM16), transcript variant 1, mRNA.	chr1	3341599	3341648	GTAAACTGTGCATGACTCCTGCTTAGCGGTCATTATCGTGTCTGTTGGTG
6250280	0.00233202	1.97737e-05	down	2.43659	-2.43659	-1.28486	PRDX1	5052	Homo sapiens peroxiredoxin 1 (PRDX1), transcript variant 2, mRNA.	chr1	45977046	45980187	CATGGGGAAGTGTGCCCAGCTGGCTGGAAACCTGGCAGTGATACCATCAA
6400138	0.00233202	1.08544e-05	down	1.97974	-1.97974	-0.985309	PRMT1	3276	Homo sapiens protein arginine methyltransferase 1 (PRMT1), transcript variant 2, mRNA.	chr19	50189966	50191450	CCCAACGCCAAGAACAACCGGGACCTGGACTTCACCATCGACCTGGACTT
290181	0.00631783	0.000309139	down	1.95478	-1.95478	-0.967009	PROCR	10544	Homo sapiens protein C receptor, endothelial (EPCR) (PROCR), mRNA.	chr20	33228539	33228588	TGTGGAAAACAGATAATGGAGTTGGGGCAGGAAGCCTATGGCCCATCCTC
6420008	0.00273974	5.17763e-05	down	2.25304	-2.25304	-1.17188	PROS1	5627	Homo sapiens protein S (alpha) (PROS1), mRNA.	chr3	95074739	95074788	GGAGGTAAGATTGCCACGTGCCTGCTGGTACTGTGATGCATTTCAAGTGG
4150204	0.00233202	1.08544e-05	down	3.80828	-3.80828	-1.92914	PRRX2	51450	Homo sapiens paired related homeobox 2 (PRRX2), mRNA.	chr9	131524659	131524708	TTGGAGGGGTTGGGCCGGAAGGTGGAAGAGCCTGCCAAGGACCTCATTTA
7560025	0.00690832	0.000365908	down	2.05794	-2.05794	-1.0412	PSMA1	5682	Homo sapiens proteasome (prosome, macropain) subunit, alpha type, 1 (PSMA1), transcript variant 1, mRNA.	chr11	14483345	14485801	GAAAGACCACAGAGAAAGGCACAGCCTGCTCAACCTGCTGATGAACCTGC
3460324	0.0023448	2.92224e-05	down	1.95299	-1.95299	-0.965681	PSMA3	5684	Homo sapiens proteasome (prosome, macropain) subunit, alpha type, 3 (PSMA3), transcript variant 2, mRNA.	chr14	57794401	57794450	TGCAGACAGAGTGGCCATGTATGTGCATGCATATACACTCTACAGTGCTG
7040470	0.00690832	0.000365908	down	2.2314	-2.2314	-1.15795	PSMA6	5687	Homo sapiens proteasome (prosome, macropain) subunit, alpha type, 6 (PSMA6), mRNA.	chr14	34846980	34847029	GGCCTTACATCAGTAGCTGTCAGAGGGAAAGACTGTGCAGTAATTGTCAC
1780543	0.0023448	2.92224e-05	down	2.02693	-2.02693	-1.01929	PSMB7	5695	Homo sapiens proteasome (prosome, macropain) subunit, beta type, 7 (PSMB7), mRNA.	chr9	127115986	127119089	GCTGGATTTTCTCCGCCCATACACAGTGCCCAACAAGAAGGGGACCAGGC
6580646	0.00233202	1.62206e-05	down	2.36114	-2.36114	-1.23948	PSMC5	5705	Homo sapiens proteasome (prosome, macropain) 26S subunit, ATPase, 5 (PSMC5), mRNA.	chr17	59262875	59263029	GGAGGACTTTGAGATGGCAGTAGCCAAGGTCATGCAGAAGGACAGTGAGA
5810070	0.00233202	1.97737e-05	down	2.03637	-2.03637	-1.026	PSMD6	9861	Homo sapiens proteasome (prosome, macropain) 26S subunit, non-ATPase, 6 (PSMD6), mRNA.	chr3	63996601	63999133	GGTGTGGAATTCATTGATCAGGAACTGTCCAGGTTTATTGCTGCCGGGAG
7150762	0.0288869	0.00320244	down	2.0453	-2.0453	-1.03231	PTGIS	5740	Homo sapiens prostaglandin I2 (prostacyclin) synthase (PTGIS), mRNA.	chr20	48120702	48120751	CTTAAGGCCACACTGGCATCTCCCTGACCTTCTCCAGGGACAGAAGCAGG
2260477	0.0115505	0.000827125	up	2.41772	2.41772	1.27365	PTGS2	5743	Homo sapiens prostaglandin-endoperoxide synthase 2 (prostaglandin G/H synthase and cyclooxygenase) (PTGS2), mRNA.	chr1	184908064	184908113	GCCTATGTGCTAGCCCACAAAGAATATTGTCTCATTAGCCTGAATGTGCC
6330593	0.00273974	5.17763e-05	down	2.14929	-2.14929	-1.10386	PTH1R	5745	Homo sapiens parathyroid hormone 1 receptor (PTH1R), mRNA.	chr3	46920057	46920106	GCGCTGGGGGCTGGACCTGCTGACATAGTGGATGGACAGATGGACCAAAA
730221	0.00341018	9.02253e-05	down	3.30847	-3.30847	-1.72616	PTPLA	9200	Homo sapiens protein tyrosine phosphatase-like (proline instead of catalytic arginine), member A (PTPLA), mRNA.	chr10	17681355	17681404	AGAGAGTGTGGTGCTTTTTCTGGTCGCGTGGACTGTGACAGAGATCACTC
2030523	0.00370586	0.000108175	down	2.32687	-2.32687	-1.21839	PTPN11	5781	Homo sapiens protein tyrosine phosphatase, non-receptor type 11 (PTPN11), mRNA.	chr12	111431969	111432018	GTCTCCCCACCTATATTTATGGGTGTTAGCGCAACTGCTTTGCTAGTTGC
4850301	0.00310264	7.51156e-05	down	2.17684	-2.17684	-1.12224	PTRF	284119	Homo sapiens polymerase I and transcript release factor (PTRF), mRNA.	chr17	37808068	37808117	CTTGGTGCTGATGGCCTGAAGGGGCCTGAGCTGTGGGCAGATGCAGTTTT
540156	0.00233202	1.32813e-05	down	2.22379	-2.22379	-1.15302	PVRL3	25945	Homo sapiens poliovirus receptor-related 3 (PVRL3), mRNA.	chr3	110852706	110852755	CGGACGTTTCGTGGAGACTACTTTGCCAAGAACTACATTCCACCATCAGA
2850021	0.00310264	7.51156e-05	down	2.50664	-2.50664	-1.32576	QSOX1	5768	Homo sapiens quiescin Q6 sulfhydryl oxidase 1 (QSOX1), transcript variant 2, mRNA.	chr1	178433663	178433712	CTCCAGGTTTCACCTTCCAGTGTGCAGAAGTTAGAAGGGTCTGGCGGGGG
780358	0.00690832	0.000365908	down	1.95951	-1.95951	-0.970491	RAB11A	8766	Homo sapiens RAB11A, member RAS oncogene family (RAB11A), mRNA.	chr15	63968615	63968664	TTGTCTCTTGCGGTGCTCATGATGTGTGGGGCACACGGAAGGCATTGCTG
3610112	0.0025627	4.28676e-05	down	2.57231	-2.57231	-1.36307	RAB11FIP3	9727	Homo sapiens RAB11 family interacting protein 3 (class II) (RAB11FIP3), mRNA.	chr16	512383	512432	GTGTGGGAAACGCTCCTGCTTTAATTCCCCGAGAAACGGCTCTTCCTGCC
110010	0.00370586	0.000108175	down	2.01406	-2.01406	-1.01011	RAB27A	5873	Homo sapiens RAB27A, member RAS oncogene family (RAB27A), transcript variant 1, mRNA.	chr15	55495903	55495952	GAGGAAAAGATTTAGACATTTCAAGAGCAGGGTTGGCCAGGCGCGGTGGC
5720136	0.0029484	6.24211e-05	down	2.34551	-2.34551	-1.2299	RAB34	83871	Homo sapiens RAB34, member RAS oncogene family (RAB34), mRNA.	chr17	24065672	24065721	GCTTGACCCCTGGACATTTGCACTGACTTTATCCAGACCAAAGAGCTGCC
450164	0.0023448	2.92224e-05	down	3.51494	-3.51494	-1.8135	RAB5C	5878	Homo sapiens RAB5C, member RAS oncogene family (RAB5C), transcript variant 1, mRNA.	chr17	40277185	40277234	GCATTATTGTGACAGCCACGAACCCATTGCCCACAACCCCTCCACCCTCG
70634	0.0023448	2.92224e-05	down	2.05334	-2.05334	-1.03797	RABAC1	10567	Homo sapiens Rab acceptor 1 (prenylated) (RABAC1), mRNA.	chr19	47152867	47152916	TGGTGGTCATCGGCTCCCACGCTGCCTTCCACCAGATTGAGGCTGTGGAC
2850538	0.00273974	5.17763e-05	down	2.66424	-2.66424	-1.41372	RABGAP1	23637	Homo sapiens RAB GTPase activating protein 1 (RABGAP1), mRNA.	chr9	124906350	124906399	GACTGAGTTGCGTGTCTGTAAATGTCTGCGCAGGGTGCACATGCTGCGAG
7050064	0.00341018	9.02253e-05	down	3.62273	-3.62273	-1.85708	RAMP1	10267	Homo sapiens receptor (G protein-coupled) activity modifying protein 1 (RAMP1), mRNA.	chr2	238485302	238485351	GAGTCCAGAGTAGCCGAGGCTCTGGTATTAACCTGGAAGCCCCCCTGGCT
520273	0.046802	0.00637899	up	2.00539	2.00539	1.00388	RASAL3	64926	Homo sapiens RAS protein activator like 3 (RASAL3), mRNA.	chr19	15562460	15562509	AGTGGGGAGTGGAGCTGCTGGTCCCAACCACTCTGGCAGTATGAAGTTGC
4480731	0.00572852	0.0002607	down	4.39937	-4.39937	-2.1373	RASL12	51285	Homo sapiens RAS-like, family 12 (RASL12), mRNA.	chr15	65345797	65345846	CTTGCAGTCCTACAGGCTTCCCGACCCACAGGCCAGCTACGGATTTTGCA
4150639	0.00310264	7.51156e-05	down	2.02437	-2.02437	-1.01748	RBMS1	5937	Homo sapiens RNA binding motif, single stranded interacting protein 1 (RBMS1), transcript variant 3, mRNA.	chr2	160843364	160843413	GTGCCGTGTTAACTCCCTCAATGGAGCACACCATGTCACTACAGCCCGCA
6650731	0.0052492	0.000219448	down	2.13007	-2.13007	-1.0909	RBP1	5947	Homo sapiens retinol binding protein 1, cellular (RBP1), mRNA.	chr3	140719986	140720035	CAGTGAGCTGGGACGGAGACAAGCTCCAGTGTGTGCAGAAGGGTGAGAAG
5960682	0.046802	0.00637899	down	2.28919	-2.28919	-1.19483	RBPMS2	348093	Homo sapiens RNA binding protein with multiple splicing 2 (RBPMS2), mRNA.	chr15	65032145	65032194	GGCCATTTCAGACTTGGGAGATGAGGCGGCTGTTGTCATTGCTGATCCTG
2070746	0.00273974	5.17763e-05	down	2.10024	-2.10024	-1.07056	RBX1	9978	Homo sapiens ring-box 1 (RBX1), mRNA.	chr22	39679580	39690042	CTTTGCATAGAATGTCAAGCTAACCAGGCGTCCGCTACTTCAGAAGAGTG
630161	0.0104955	0.000705203	down	3.65387	-3.65387	-1.86942	RCAN2	10231	Homo sapiens regulator of calcineurin 2 (RCAN2), mRNA.	chr6	46296586	46296635	AGTGTTGCAAGGGAACCTCCTAGCACTGTGAAAGTCAGAATCGCCTCAGC
1500168	0.00341018	9.02253e-05	down	1.97146	-1.97146	-0.979266	RCN1	5954	Homo sapiens reticulocalbin 1, EF-hand calcium binding domain (RCN1), mRNA.	chr11	32083535	32083584	GGAATGAGGACAAGGTGATACTCTGAGCTGTGGACTGAACTGGCAGACAC
6110739	0.00233202	1.97737e-05	down	1.95695	-1.95695	-0.968605	RDH14	57665	Homo sapiens retinol dehydrogenase 14 (all-trans/9-cis/11-cis) (RDH14), mRNA.	chr2	18599505	18599554	CAATGTTTGGTGTTTGTGTGGAAATTATCTGCCTGGTGTGTGCACACAAG
3390487	0.0039946	0.000129457	down	2.00163	-2.00163	-1.00118	RECK	8434	Homo sapiens reversion-inducing-cysteine-rich protein with kazal motifs (RECK), mRNA.	chr9	36114327	36114376	AAGCTTTCAGAATATGTCAGTGCTGATGTAGCATGCTTGTTGCAATTGCC
520324	0.00310264	7.51156e-05	down	2.08897	-2.08897	-1.06279	REEP5	7905	Homo sapiens receptor accessory protein 5 (REEP5), mRNA.	chr5	112240434	112240483	TGGATCAACAACTGCTACTCTCGGGAAGACTCCTCTACTCACAGCTGAAG
1030102	0.00233202	2.40605e-05	up	3.11456	3.11456	1.63903	RGS16	6004	Homo sapiens regulator of G-protein signalling 16 (RGS16), mRNA.	chr1	180834738	180834787	CCCAGGGCAGCCCCTTTGTGGCCCAGGATAATCAACACTGTTCTCTCTGT
3400019	0.0236599	0.00240061	up	2.20128	2.20128	1.13834	RGS2	5997	Homo sapiens regulator of G-protein signalling 2, 24kDa (RGS2), mRNA.	chr1	191047925	191047974	CTGCAGTGTCCGTTATGAGTGCCAAAAATCTGTCTTGAAGGCAGCTACAC
4670082	0.0094798	0.000600159	down	3.93863	-3.93863	-1.97769	RGS5	8490	Homo sapiens regulator of G-protein signaling 5 (RGS5), mRNA.	chr1	163112291	163112340	ATGTTGCAACTAGCAACTCATCTTCGGAAGACACAGCCAGGAGAATGAAG
5870474	0.00233202	1.97737e-05	down	3.7638	-3.7638	-1.91219	RHOBTB3	22836	Homo sapiens Rho-related BTB domain containing 3 (RHOBTB3), mRNA.	chr5	95128767	95128816	ATTGGGACCCCATACCGTTAGCCCTTGTATGTATACCAACACTGCCAAAG
4390619	0.00233202	1.32813e-05	down	2.15317	-2.15317	-1.10646	RHOC	389	Homo sapiens ras homolog gene family, member C (RHOC), transcript variant 2, mRNA.	chr1	113243778	113243827	GGAGTTGTTTTCGGCAGGGGCCTTGTCTCTCACTGCATTTGGTCAGGGGG
5050519	0.00273974	5.17763e-05	down	2.24548	-2.24548	-1.16702	RHOQ	23433	Homo sapiens ras homolog gene family, member Q (RHOQ), mRNA.	chr2	46662811	46662860	ATACCGGCTTCCAGAGACCCCTTTTCTCCAGCCATATTACATCAGGCTAG
4040189	0.0029484	6.24211e-05	down	2.34249	-2.34249	-1.22804	RIMS3	9783	Homo sapiens regulating synaptic membrane exocytosis 3 (RIMS3), mRNA.	chr1	41086475	41086524	GTGCAGCATCTTTCCTAACTTGTTGTGGTTCCCGGGTGGCAGGTGCACAG
990176	0.0236599	0.00240061	up	1.9646	1.9646	0.974232	RN7SK	125050	Homo sapiens RNA, 7SK small nuclear (RN7SK), non-coding RNA.	chr6	52968633	52968682	CGTAGGGTAGTCAAGCTTCCAAGACTGCAGACACATCCAAATGAGGCGCT
1510661	0.0029484	6.24211e-05	down	2.56887	-2.56887	-1.36113	RNASEH1	246243	Homo sapiens ribonuclease H1 (RNASEH1), mRNA.	chr2	3592934	3592983	CCGTCCAGTTGACAGGTTTGAGTCTCCTGCTTGTATAGGTGACTTGTGCC
3440133	0.0159051	0.00132011	down	2.02499	-2.02499	-1.01791	RNF150	57484	Homo sapiens ring finger protein 150 (RNF150), mRNA.	chr4	142007352	142007401	GGAGGTCCTGCTGCAAACCCCCTGAGCCTTTGCCATTCACTACTTACCAA
3440338	0.00273974	5.17763e-05	down	2.05244	-2.05244	-1.03734	RNF181	51255	Homo sapiens ring finger protein 181 (RNF181), mRNA.	chr2	85677765	85678080	GAGCTGCCCACTGATGACGACACTTATGAGGAGCACAGACGAGATAAGGC
6520494	0.00233202	1.08544e-05	down	2.44489	-2.44489	-1.28977	ROCK1	6093	Homo sapiens Rho-associated, coiled-coil containing protein kinase 1 (ROCK1), mRNA.	chr18	18546971	18547020	GTGCACATAGGAATGAGCTTCAGATGCAGTTGGCCAGCAAAGAGAGTGAT
5670333	0.0023448	2.92224e-05	down	2.61426	-2.61426	-1.3864	ROCK2	9475	Homo sapiens Rho-associated, coiled-coil containing protein kinase 2 (ROCK2), mRNA.	chr2	11323063	11323112	GTACCGGGTTAAGAAAACTGGCAACTGGGAAGAAGTGGCCTCAAAGGCAC
2600397	0.014336	0.00113167	down	3.34604	-3.34604	-1.74245	RPESP	157869	Homo sapiens RPE-spondin (RPESP), mRNA.	chr8	74141845	74141894	CCTTTCAACTGGAGTCCTCTCATTCAGCAGGTGGCCCGTGAGACACAGAA
2350368	0.00233202	1.08544e-05	down	2.05408	-2.05408	-1.0385	RPF2	84154	Homo sapiens ribosome production factor 2 homolog (S. cerevisiae) (RPF2), mRNA.	chr6	111345439	111345488	TGGGACCCTCATTGGATCTGGTTCTGAGGAGGACACACCTGGCATCGGAT
4040100	0.0260532	0.00277518	down	5.2638	-5.2638	-2.3961	RPL10A	4736	Homo sapiens ribosomal protein L10a (RPL10A), mRNA.	chr6	35436179	35436587	GTCTCTTTTCCGGTTAGCGCGGCGTGAGAAGCCATGAGCAGCAAAGTCTC
7040095	0.0025627	4.28676e-05	down	2.57302	-2.57302	-1.36346	RPL17	6139	Homo sapiens ribosomal protein L17 (RPL17), transcript variant 2, mRNA.	chr18	47017791	47017926	ACTTGACCCGGAGAACCCCACGAAATCATGCAAATCAAGAGGTTCCAATC
4920070	0.00631783	0.000309139	down	7.89646	-7.89646	-2.98121	RPL21	6144	Homo sapiens ribosomal protein L21 (RPL21), mRNA.	chr13	26723694	26725922	TCCTTTCGGCCGGAACCGCCATCTTCCAGTAATTCGCCAAAATGACGAAC
1940546	0.00233202	1.62206e-05	down	6.84842	-6.84842	-2.77577	RPL24	6152	Homo sapiens ribosomal protein L24 (RPL24), mRNA.	chr3	102888068	102888231	GTCTTTCCGTGGAGCTGTCGCCATGAAGGTCGAGCTGTGCAGTTTTAGCG
1230309	0.0025627	4.28676e-05	down	12.2585	-12.2585	-3.61571	RPL26	6154	Homo sapiens ribosomal protein L26 (RPL26), mRNA.	chr17	8285618	8286508	CTTCCCTTTTGCGGCCATCACCGAAGCGGGAGCGGCCAAAATGAAGTTTA
4920193	0.00233202	1.08544e-05	down	2.22577	-2.22577	-1.1543	RPL27A	6157	Homo sapiens ribosomal protein L27a (RPL27A), mRNA.	chr11	8661326	8661375	CATCCAGACTGAGGAAGACCCGGAAACTTAGGGGCCACGTGAGCCACGGC
430593	0.00233202	1.08544e-05	down	6.94521	-6.94521	-2.79602	RPL31	6160	Homo sapiens ribosomal protein L31 (RPL31), transcript variant 1, mRNA.	chr2	100985192	100985627	CAACTTGGACGCTGCAGAATGGCTCCCGCAAAGAAGGGTGGCGAGAAGAA
2650524	0.00233202	1.32813e-05	down	2.04843	-2.04843	-1.03452	RPL34	6164	Homo sapiens ribosomal protein L34 (RPL34), transcript variant 2, mRNA.	chr4	109541818	109541867	AGCTGAGGAAGCCTAGAGCTCTCAGAAGCAGTCCTTTGAGCTGGTGTAGG
6370504	0.0128536	0.000968365	down	5.39365	-5.39365	-2.43126	RPL35A	6165	Homo sapiens ribosomal protein L35a (RPL35A), mRNA.	chr3	197677074	197677837	CATCTTGGCTCCTGTGGAGGCCTGCTGGGAACGGGACTTCTAAAAGGAAC
5220161	0.0159051	0.00132011	down	2.48249	-2.48249	-1.31179	RPL36AL	6166	Homo sapiens ribosomal protein L36a-like (RPL36AL), mRNA.	chr14	50085787	50085836	AGCCCTGCTGCAAAGATGGTCAACGTACCTAAAACCCGAAGAACCTTCTG
990273	0.00233202	1.62206e-05	down	2.26355	-2.26355	-1.17859	RPL37A	6168	Homo sapiens ribosomal protein L37a (RPL37A), mRNA.	chr2	217071842	217072283	CATGGCCAAACGTACCAAGAAAGTCGGGATCGTCGGTAAATACGGGACCC
1850338	0.00233202	2.40605e-05	down	4.9751	-4.9751	-2.31473	RPL39	6170	Homo sapiens ribosomal protein L39 (RPL39), mRNA.	chrX	118925541	118925590	CTCCTCTTCCTTTCTCCGCCATCGTGGTGTGTTCTTGACTCCGCTGCTCG
2680082	0.00310264	7.51156e-05	down	2.05288	-2.05288	-1.03765	RPL7	6129	Homo sapiens ribosomal protein L7 (RPL7), mRNA.	chr8	74366409	74366569	TGCATGGGGGTACCCCAATCTGAAGTCAGTAAATGAACTAATCTACAAGC
6130079	0.00856435	0.000509832	down	2.10266	-2.10266	-1.07222	RPL7A	6130	Homo sapiens ribosomal protein L7a (RPL7A), mRNA.	chr9	135207300	135207349	CGTAAAATGGGGGTCCCTTACTGCATTATCAAGGGAAAGGCAAGACTGGG
6380639	0.00233202	1.97737e-05	down	2.00743	-2.00743	-1.00535	RPLP1	6176	Homo sapiens ribosomal protein, large, P1 (RPLP1), transcript variant 2, mRNA.	chr15	67532389	67534587	GCACGACGATGAGGTGACAGTCACGGCCCTGGCCAACGTCAACATTGGGA
5260682	0.00233202	1.62206e-05	down	2.0809	-2.0809	-1.05721	RPS14	6208	Homo sapiens ribosomal protein S14 (RPS14), transcript variant 2, mRNA.	chr5	149826402	149826451	TGTTGGCTGCCCAGGATGTGGCCCAGAGGTGCAAGGAGCTGGGTATCACC
3360608	0.0023448	2.92224e-05	down	3.40171	-3.40171	-1.76626	RPS15A	6210	Homo sapiens ribosomal protein S15a (RPS15A), transcript variant 1, mRNA.	chr16	18800396	18801636	GCGCCGCCACAATGGTGCGCATGAATGTCCTGGCAGATGCTCTCAAGAGT
460445	0.00631783	0.000309139	down	8.78858	-8.78858	-3.13563	RPS17	6218	Homo sapiens ribosomal protein S17 (RPS17), mRNA.	chr15	82824521	82824863	TTTCCTCTTTTACCAAGGACCCGCCAACATGGGCCGCGTTCGCACCAAAA
7570131	0.00238758	3.54262e-05	down	2.03728	-2.03728	-1.02665	RPS18	6222	Homo sapiens ribosomal protein S18 (RPS18), mRNA.	chr6	33243968	33244017	CTGGACAACAAGCTCCGTGAAGACCTGGAGCGACTGAAGAAGATTCGGGC
2690338	0.00233202	2.40605e-05	down	3.7873	-3.7873	-1.92117	RPS21	6227	Homo sapiens ribosomal protein S21 (RPS21), mRNA.	chr20	60395522	60395571	CGCCGATATCTCTGCCGGGTGACTAGCTGCTTCCTTTCTCTCTCGCGCGC
3800332	0.00437837	0.000154641	down	2.76267	-2.76267	-1.46606	RPS25	6230	Homo sapiens ribosomal protein S25 (RPS25), mRNA.	chr11	118888747	118889024	CGGTGTCTGCTGCTATTCTCCGAGCTTCGCAATGCCGCCTAAGGACGACA
4670048	0.014336	0.00113167	down	1.98777	-1.98777	-0.991151	RPS26L	400156	Homo sapiens 40S ribosomal protein S26-like (RPS26L), non-coding RNA.	chr13	99990206	99990255	TCGATCTCGTGAAGCCCGCAAGGACCGAACACCCCCACCTCGATTTAGAC
3780528	0.00233202	1.62206e-05	down	3.96173	-3.96173	-1.98613	RPS27A	6233	Homo sapiens ribosomal protein S27a (RPS27A), mRNA.	chr2	55313346	55313494	GCGGTGGAGCCGCCACCAAAATGCAGATTTTCGTGAAAACCCTTACGGGG
5570678	0.00310264	7.51156e-05	down	2.05468	-2.05468	-1.03892	RPS27L	51065	Homo sapiens ribosomal protein S27-like (RPS27L), mRNA.	chr15	63447886	63448616	GTCCAGGTTGCTACAAGATCACCACGGTTTTCAGCCATGCTCAGACAGTG
2140370	0.00233202	1.08544e-05	down	6.41458	-6.41458	-2.68135	RPS29	6235	Homo sapiens ribosomal protein S29 (RPS29), transcript variant 2, mRNA.	chr14	50053038	50053087	CCTCGTTGCACTGCTGAGAGCAAGATGGGTCACCAGCAGCTGTACTGGAG
6380255	0.00233202	1.08544e-05	down	2.54559	-2.54559	-1.348	RPS3A	6189	Homo sapiens ribosomal protein S3A (RPS3A), mRNA.	chr4	152024142	152024191	CCAACAGGTCCGCCAAATCCGGAAGAAGATGATGGAAATCATGACCCGAG
620754	0.0025627	4.28676e-05	down	2.13243	-2.13243	-1.0925	RPS5	6193	Homo sapiens ribosomal protein S5 (RPS5), mRNA.	chr19	58904510	58904732	CGTCAAGCATGCCTTCGAGATCATACACCTGCTCACAGGCGAGAACCCTC
2810112	0.0025627	4.28676e-05	down	2.02571	-2.02571	-1.01843	RRAGC	64121	Homo sapiens Ras-related GTP binding C (RRAGC), mRNA.	chr1	39305190	39305239	ACGAAACGCCATCTAGTCTGAATCCCAGCGTCGGGGCTCTGTGCCAGCTT
6480209	0.0236599	0.00240061	down	2.03669	-2.03669	-1.02623	RRAGD	58528	Homo sapiens Ras-related GTP binding D (RRAGD), mRNA.	chr6	90134496	90134545	TGCAGAAGAAAAAGAGAGCCACCCCTAATGGGACCCCTAGAGTGCTGCTG
3420451	0.0052492	0.000219448	down	2.01099	-2.01099	-1.00791	RSL24D1	51187	Homo sapiens ribosomal L24 domain containing 1 (RSL24D1), mRNA.	chr15	55473613	55473662	CCAGCATTGATCTAGAAGCAGAGGAATCCCAGCGCCTTTTAAAAGTTGTT
6110209	0.00477512	0.000184386	down	2.10136	-2.10136	-1.07132	RSU1	6251	Homo sapiens Ras suppressor protein 1 (RSU1), transcript variant 1, mRNA.	chr10	16673664	16673713	AAGGATGGTCCCAGCTGTGTCAAAAGGAAGCTTGTTTGTAATACGTGTGC
1440564	0.0214614	0.00207286	up	2.06613	2.06613	1.04693	RUNX3	864	Homo sapiens runt-related transcription factor 3 (RUNX3), transcript variant 2, mRNA.	chr1	25226135	25226184	AACCATCCCAGAGCTGGCGAGAGGATGGAGCTGGGTGGAAACTGCTTTGC
1510202	0.00233202	1.32813e-05	down	2.17861	-2.17861	-1.12341	RWDD1	51389	Homo sapiens RWD domain containing 1 (RWDD1), transcript variant 3, mRNA.	chr6	116914227	116914276	ATAATCCTGCTGACCCAGAGAGTGACTCAGCTGACTAATGGACTGTCCCC
5290270	0.00856435	0.000509832	down	2.65278	-2.65278	-1.40751	S100A4	6275	Homo sapiens S100 calcium binding protein A4 (S100A4), transcript variant 2, mRNA.	chr1	153517235	153517284	ATCCTGACTGCTGTCATGGCGTGCCCTCTGGAGAAGGCCCTGGATGTGAT
5570187	0.00477512	0.000184386	down	3.23409	-3.23409	-1.69336	S1PR3	1903	Homo sapiens sphingosine-1-phosphate receptor 3 (S1PR3), mRNA.	chr9	90809345	90809394	CAGCCTTCATCCATTAACTCTACTAGGGAGCCCACAGCCACCATTTCCAC
50170	0.0236599	0.00240061	down	1.99072	-1.99072	-0.993287	SBDS	51119	Homo sapiens Shwachman-Bodian-Diamond syndrome (SBDS), mRNA.	chr7	66453039	66453088	CCTTGATAGCTTTCCAAAATGAAAGTTACTTGAGGCAGCTCTTGTGGGTG
1110048	0.0094798	0.000600159	down	5.04776	-5.04776	-2.33564	SCRG1	11341	Homo sapiens scrapie responsive protein 1 (SCRG1), mRNA.	chr4	174549060	174549109	GGGCTAACTTTGCTGCTAGGAGTTCAAGCCATGCCTGCAAATCGCCTCTC
2690026	0.00477512	0.000184386	down	2.17893	-2.17893	-1.12362	SDC2	6383	Homo sapiens syndecan 2 (SDC2), mRNA.	chr8	97623107	97623156	AGCTTTCTAAAGCCACGCTGTGTCCCTCAATTACAGAGGGTAGGAATGGG
2650193	0.00233202	2.40605e-05	down	2.51169	-2.51169	-1.32866	SDC4	6385	Homo sapiens syndecan 4 (SDC4), mRNA.	chr20	43954284	43954333	ACTGGCTTAACGAGTCACAGCCTCAGCTGTGCTGGGACGACCCTTGTCTC
4060600	0.0052492	0.000219448	up	3.2085	3.2085	1.6819	SELE	6401	Homo sapiens selectin E (endothelial adhesion molecule 1) (SELE), mRNA.	chr1	167958962	167959011	CTGTATGTTAGGGTGCTCTGGAAGAGAGGAATGCCTGTGTGAGCAAGCAT
2710161	0.0159051	0.00132011	down	2.01595	-2.01595	-1.01146	SELK	58515	Homo sapiens selenoprotein K (SELK), mRNA.	chr3	53919566	53919879	CCCCTCCAATGGCTGGTGGATGAGGAAGGTAAATGTCTGCTCTAAGAAGC
6940358	0.00233202	1.97737e-05	up	2.93738	2.93738	1.55453	SELL	6402	Homo sapiens selectin L (SELL), mRNA.	chr1	169660297	169660346	GACCATCCTATTTAACTGGCTTCAGCCTCCCCACCTTCTTCAGCCACCTC
6400148	0.0025627	4.28676e-05	down	2.81939	-2.81939	-1.49539	SELM	140606	Homo sapiens selenoprotein M (SELM), mRNA.	chr22	31500832	31500881	GAATACTTCTCTTGCTGAGAGCCGATGCCCGTCCCCGGGCCAGCAGGGAT
2850576	0.00233202	1.97737e-05	up	2.47255	2.47255	1.306	SEMA4A	64218	Homo sapiens sema domain, immunoglobulin domain (Ig), transmembrane domain (TM) and short cytoplasmic domain, (semaphorin) 4A (SEMA4A), mRNA.	chr1	154413847	154413896	TGCCGCTTTGGACACCAACACTCCCTTCTCCCAGGGTCATGCAGGGATCT
1440243	0.00370586	0.000108175	down	2.1033	-2.1033	-1.07265	SEPX1	51734	Homo sapiens selenoprotein X, 1 (SEPX1), mRNA.	chr16	1988340	1988389	GGAGGCCCTTCCCAAGGTGTGGTGACTGTGCCTTACTGTACATGCTCGGA
6580437	0.00233202	1.62206e-05	down	2.18846	-2.18846	-1.12991	SERGEF	26297	Homo sapiens secretion regulating guanine nucleotide exchange factor (SERGEF), mRNA.	chr11	17984815	17984864	AAAGCCGGTGCAGGCTCTGCTGTCATCGTCAGGACTCCTTGTGGGCTGTG
6280168	0.0023448	2.92224e-05	down	4.74538	-4.74538	-2.24652	SERPINA3	12	Homo sapiens serpin peptidase inhibitor, clade A (alpha-1 antiproteinase, antitrypsin), member 3 (SERPINA3), mRNA.	chr14	94160006	94160055	TGGCATGTGTGGCCCTGTCTGCTTATCCTTGGAAGGTGACAGCGATTCCC
4230224	0.00233202	1.97737e-05	down	2.10703	-2.10703	-1.07521	SET	6418	Homo sapiens SET translocation (myeloid leukemia-associated) (SET), mRNA.	chr9	130498156	130498205	CCATGTGAATCTGGGTGGGATAATGGACTCAGCTCTGTCTGCTCAATGCC
2000500	0.0128536	0.000968365	down	2.0031	-2.0031	-1.00224	SF3B14	51639	Homo sapiens splicing factor 3B, 14 kDa subunit (SF3B14), mRNA.	chr2	24297061	24299115	TTCATCAGCCCGCCAAGATGGCGATGCAAGCGGCCAAGAGGGCGAACATT
3060639	0.046802	0.00637899	up	2.26561	2.26561	1.1799	SFRP2	6423	Homo sapiens secreted frizzled-related protein 2 (SFRP2), mRNA.	chr4	154921585	154921634	GGCCCAAACTTGTGGGTCACAAACCCTGTTGAGATAAAGCTGGCTGTTAT
2640543	0.00690832	0.000365908	up	4.66301	4.66301	2.22126	SFRP4	6424	Homo sapiens secreted frizzled-related protein 4 (SFRP4), mRNA.	chr7	37913706	37913755	GTTCAGGACAAGAAGAAAACAGCCGGGCGCACCAGTCGTAGTAATCCCCC
2690088	0.00572852	0.0002607	down	3.12018	-3.12018	-1.64163	SGCA	6442	Homo sapiens sarcoglycan, alpha (50kDa dystrophin-associated glycoprotein) (SGCA), mRNA.	chr17	45607808	45608119	AGTGGTTCCAGGTCCAGCCCTGACTTCATCCTCCCTTCTCTGTCCACACC
4860692	0.0214614	0.00207286	down	2.08233	-2.08233	-1.0582	SHFM1	7979	Homo sapiens split hand/foot malformation (ectrodactyly) type 1 (SHFM1), mRNA.	chr7	96324172	96339017	GAAGAGTTCCCTGCCGAAGACTGGGCTGGCTTAGATGAAGATGAAGATGC
6520561	0.0318931	0.00368884	down	2.12564	-2.12564	-1.0879	SHRM	57619	Homo sapiens shroom (SHRM), mRNA.	chr4	77919520	77919569	CCTTCCTGATTGATCTTCTGAGAGCTCGAATGCTGCTGGACACGTACCCC
1690678	0.0025627	4.28676e-05	up	5.6226	5.6226	2.49124	SIK1	150094	Homo sapiens salt-inducible kinase 1 (SIK1), mRNA.	chr21	44834826	44834875	CCATCTTGGGGCAGCCAGGCCCTTGCCTTCATTTTTACAGAGGTAGCACA
5550673	0.00273974	5.17763e-05	down	2.05791	-2.05791	-1.04118	SIVA	10572	Homo sapiens CD27-binding (Siva) protein (SIVA), transcript variant 1, mRNA.	chr14	104293138	104293187	CACGTGGGCAGATGCTGATTGGACCAGACGGCCGCCTGATCAGGAGCCTT
4210403	0.0115505	0.000827125	down	3.06885	-3.06885	-1.6177	SLC1A3	6507	Homo sapiens solute carrier family 1 (glial high affinity glutamate transporter), member 3 (SLC1A3), mRNA.	chr5	36724057	36724106	TATGGAAAGGTCCTGTGGGGAGCCCATCATCTCGCCAAGCCATCACAGGC
6590037	0.00477512	0.000184386	down	2.17032	-2.17032	-1.11791	SLC20A2	6575	Homo sapiens solute carrier family 20 (phosphate transporter), member 2 (SLC20A2), mRNA.	chr8	42393426	42393475	TCTGAGGCCCACACAAAGCTGGACACCCCCAGGCTCTACTCCATCCCATT
150309	0.0115505	0.000827125	down	2.31371	-2.31371	-1.21021	SLC24A3	57419	Homo sapiens solute carrier family 24 (sodium/potassium/calcium exchanger), member 3 (SLC24A3), mRNA.	chr20	19650435	19650484	GGTTGAATGTTTCTGTCTGTGGTGCGAACCAGCATTAACGGATGGGGCAC
6840747	0.00437837	0.000154641	down	3.06325	-3.06325	-1.61506	SLC25A4	291	Homo sapiens solute carrier family 25 (mitochondrial carrier; adenine nucleotide translocator), member 4 (SLC25A4), nuclear gene encoding mitochondrial protein, mRNA.	chr4	186303977	186304026	CGCAGGGCTGGTGTCCTACCCCTTTGACACTGTTCGTCGTAGAATGATGA
1440300	0.00370586	0.000108175	down	2.01139	-2.01139	-1.00819	SLC27A3	11000	Homo sapiens solute carrier family 27 (fatty acid transporter), member 3 (SLC27A3), mRNA.	chr1	152019144	152019193	GGTGGGGGCCGTTGCAGGTGTACTGGGCTGTCAGGGATCTTTTCTATACC
3800168	0.0260532	0.00277518	up	2.64636	2.64636	1.40401	SLC2A3	6515	Homo sapiens solute carrier family 2 (facilitated glucose transporter), member 3 (SLC2A3), mRNA.	chr12	7963180	7963229	CTTTCTGGCTCCTCAAACAGTAGGTTGGCAGTAAGGCAGGGTCCCATTTC
1740136	0.00233202	1.62206e-05	down	2.70753	-2.70753	-1.43698	SLC38A2	54407	Homo sapiens solute carrier family 38, member 2 (SLC38A2), mRNA.	chr12	45038302	45038351	GTTAGAGGCCAACAATTCTAGTATGGCTTGTTGGCAAAGAGTGCTACACC
5670368	0.0029484	6.24211e-05	down	1.95927	-1.95927	-0.970314	SLC39A1	27173	Homo sapiens solute carrier family 39 (zinc transporter), member 1 (SLC39A1), mRNA.	chr1	153931812	153931861	GCTGGGGTAGGAGGAAGGTTGTTGCAGCCATCTACTGCTGCTGTACCCTA
2630563	0.00233202	2.40605e-05	down	2.64227	-2.64227	-1.40178	SLC39A14	23516	Homo sapiens solute carrier family 39 (zinc transporter), member 14 (SLC39A14), mRNA.	chr8	22335693	22335742	TGTCACGTGCAGGAACAGTGAGGCAGGGACAGGGGTTCTGCTCCTTCTCA
4250670	0.0214614	0.00207286	down	1.97989	-1.97989	-0.98542	SLC43A3	29015	Homo sapiens solute carrier family 43, member 3 (SLC43A3), mRNA.	chr11	57174764	57174813	TGGCTAGAGAACTCACAGCTCTGGGAAAAAGAGGAGCAGACAGGGTTCCC
270243	0.0176149	0.00153715	down	2.90612	-2.90612	-1.5391	SLMAP	7871	Homo sapiens sarcolemma associated protein (SLMAP), mRNA.	chr3	57888082	57888131	CTGTTGCAGGAAGCCACTCCACCACAGAATGCTAATATGCCAGTGGTACC
3930390	0.00690832	0.000365908	up	1.9885	1.9885	0.991681	SMAP2	64744	Homo sapiens small ArfGAP2 (SMAP2), mRNA.	chr1	40660962	40661011	GGATCTGGGGCTTCAGGACTTGCTGCTTCAGTCAGCTTTTATTAGCACCA
5910632	0.00437837	0.000154641	down	2.02547	-2.02547	-1.01826	SMARCD3	6604	Homo sapiens SWI/SNF related, matrix associated, actin dependent regulator of chromatin, subfamily d, member 3 (SMARCD3), transcript variant 2, mRNA.	chr7	150936151	150936200	GCGCAACACCTAGGAGCCCAAAAATAAGCAGCACGACGGAACTTTCAGCC
2630437	0.0195635	0.00178663	down	2.78276	-2.78276	-1.47652	SMOC2	64094	Homo sapiens SPARC related modular calcium binding 2 (SMOC2), mRNA.	chr6	168810229	168810278	AGGGCACCCAGTGTCTTAAGGAACCATTTGGAGGACAGTCTGAGAGCAGG
6520059	0.00233202	1.62206e-05	down	2.3513	-2.3513	-1.23346	SNF8	11267	Homo sapiens SNF8, ESCRT-II complex subunit, homolog (S. cerevisiae) (SNF8), mRNA.	chr17	47007765	47007814	GCAGCAGGCAGGGAGGAGGCGGAGGTGGCAAATAAACCTGGGCAATTTTG
1050475	0.0023448	2.92224e-05	down	3.82737	-3.82737	-1.93635	SNHG5	387066	Homo sapiens small nucleolar RNA host gene (non-protein coding) 5 (SNHG5) on chromosome 6.	chr6	86444592	86445146	GTCTGGGCGGGTGGTAGGAACAATGGCGCTGTCTTCAGTGGCACAGTGGA
650278	0.00273974	5.17763e-05	up	1.96848	1.96848	0.977081	SNORA70	26778	Homo sapiens small nucleolar RNA, H/ACA box 70 (SNORA70), small nucleolar RNA.	chrX	153281867	153281916	CGATGGCTGCACACAGCAGCTTCCTTGGTAGTGTACGCAGCCTGTTGGTT
1240750	0.00238758	3.54262e-05	down	2.03657	-2.03657	-1.02614	SNTB2	6645	Homo sapiens syntrophin, beta 2 (dystrophin-associated protein A1, 59kDa, basic component 2) (SNTB2), transcript variant 1, mRNA.	chr16	67891156	67892262	TTGGTGGTCCCGAGGGAGAACTGACCATGGACCTGCACTCTTGTCCGAAG
5260630	0.00572852	0.0002607	up	2.09656	2.09656	1.06803	SOCS3	9021	Homo sapiens suppressor of cytokine signaling 3 (SOCS3), mRNA.	chr17	76353307	76353356	TGCCTGGGTGGGGGAGGCTGGAGGTCATTGGAGAGGCTGGACTGCTGCCA
5420367	0.0025627	4.28676e-05	down	2.19424	-2.19424	-1.13372	SOD1	6647	Homo sapiens superoxide dismutase 1, soluble (SOD1), mRNA.	chr21	31961545	31962689	GGCCGCACACTGGTGGTCCATGAAAAAGCAGATGACTTGGGCAAAGGTGG
1500241	0.0288869	0.00320244	down	3.05662	-3.05662	-1.61194	SORBS1	10580	Homo sapiens sorbin and SH3 domain containing 1 (SORBS1), transcript variant 3, mRNA.	chr10	97088884	97088933	GCCATGCTTCCGGGTAAAGGCAAGCCCCAAACTCCTTATCTTTTGCAGTC
2750170	0.0426402	0.00557763	down	2.30071	-2.30071	-1.20208	SORBS2	8470	Homo sapiens sorbin and SH3 domain containing 2 (SORBS2), transcript variant 1, mRNA.	chr4	186743943	186743992	CATCGTTGAGTAGCCTACCTTGATTTCTGTCAAGTTCATAACCAGCTTCA
160019	0.0195635	0.00178663	down	2.08859	-2.08859	-1.06253	SORT1	6272	Homo sapiens sortilin 1 (SORT1), mRNA.	chr1	109852530	109852579	GGTCCCCATGTGCCTGTTGTTCAGCCCTCTCTCTTGTTCCCTTTCTGAGC
1030021	0.00690832	0.000365908	down	2.59199	-2.59199	-1.37406	SPARCL1	8404	Homo sapiens SPARC-like 1 (mast9, hevin) (SPARCL1), mRNA.	chr4	88619687	88619736	ACTTGCTCCTCTGCGAGCATCTCTGGTGCCCATGGAACACTGCATAACCC
1240730	0.0115505	0.000827125	down	2.34706	-2.34706	-1.23085	SPINT2	10653	Homo sapiens serine peptidase inhibitor, Kunitz type, 2 (SPINT2), mRNA.	chr19	43474613	43474662	GGCTGCTTCCTGGTCTGGCAGGGATGGGTTTGCTTTGGAAATCCTCTAGG
5690246	0.00341018	9.02253e-05	down	2.04638	-2.04638	-1.03307	SPIRE1	56907	Homo sapiens spire homolog 1 (Drosophila) (SPIRE1), transcript variant 2, mRNA.	chr18	12448231	12448280	CTAGGCTTCCTGCGTGTGTAAAAGTCGAGGTATTGCTGGCATTCAGGGTG
3840554	0.00437837	0.000154641	up	2.96299	2.96299	1.56705	SPOCK2	9806	Homo sapiens sparc/osteonectin, cwcv and kazal-like domains proteoglycan (testican) 2 (SPOCK2), mRNA.	chr10	73488877	73488926	GCCTCCACTTGGGGACCCTGCCTCGTGTCGTCTTTATCTGCCTATTACTC
6370341	0.00233202	1.32813e-05	down	2.76226	-2.76226	-1.46585	SPOP	8405	Homo sapiens speckle-type POZ protein (SPOP), transcript variant 5, mRNA.	chr17	47677464	47677513	TGGCCTGGCTGAGTTTGATACTGTGGGGATTCAGTTTAGGCGCTGGCCCG
1070228	0.00310264	7.51156e-05	down	2.06445	-2.06445	-1.04576	SPR	6697	Homo sapiens sepiapterin reductase (7,8-dihydrobiopterin:NADP+ oxidoreductase) (SPR), mRNA.	chr2	72972554	72972603	TAGGAGGACCCATGTAGATTCGCAGATGGCCTGGATGGGAGGAAGGGCAG
6590575	0.00690832	0.000365908	down	2.2685	-2.2685	-1.18174	SPRY2	10253	Homo sapiens sprouty homolog 2 (Drosophila) (SPRY2), mRNA.	chr13	80910157	80910206	GCCCCTTTTATGAGGATGTGATAGTTGCTGCAAATGAGGGGTTACAGATG
3180521	0.0104955	0.000705203	down	1.95912	-1.95912	-0.970203	SPRYD3	84926	Homo sapiens SPRY domain containing 3 (SPRYD3), mRNA.	chr12	53458439	53458488	CTGCTGGGCCTCCCTTTGGCCCTCGCTTCCCACCCTACGATGTATGAAAT
2100521	0.00233202	2.40605e-05	down	2.02433	-2.02433	-1.01745	STARD8	9754	Homo sapiens StAR-related lipid transfer (START) domain containing 8 (STARD8), mRNA.	chrX	67862329	67862378	TGAGGGGCACTTCAGATGAGAATGGAGAGGTAGGGAGCCAGGTGCAGCAG
2060291	0.00233202	1.08544e-05	down	2.35389	-2.35389	-1.23504	STOM	2040	Homo sapiens stomatin (STOM), transcript variant 1, mRNA.	chr9	124101420	124101469	TCACTTGGGAGGGACGCATAGAAGGAGCTCTAGGAACACAGTGCCAGTGC
3130379	0.00572852	0.0002607	down	1.98084	-1.98084	-0.986114	STX8	9482	Homo sapiens syntaxin 8 (STX8), mRNA.	chr17	9419890	9419939	GCCAGAGGAGACCAGAGGCTTGGGTTTTGATGAAATCCGGCAACAGCAGC
3140603	0.0236599	0.00240061	down	2.39244	-2.39244	-1.25848	SVIL	6840	Homo sapiens supervillin (SVIL), transcript variant 1, mRNA.	chr10	29812426	29812475	GTTTCCTGCAGCATTAGGTATGACTTGTTCTGAGTACTGCTTCCGGTGCT
1500647	0.00310264	7.51156e-05	down	2.0013	-2.0013	-1.00094	SYF2	25949	Homo sapiens SYF2 homolog, RNA splicing factor (S. cerevisiae) (SYF2), transcript variant 1, mRNA.	chr1	25549231	25549280	TCATGGCGGCCTGTGACCAAGGTCGGGGAGGAGTGGAGCTATCCTTCCAT
5220452	0.00437837	0.000154641	down	2.70027	-2.70027	-1.4331	SYNC1	81493	Homo sapiens syncoilin, intermediate filament 1 (SYNC1), mRNA.	chr1	32918884	32918933	TGGACAACAACTGTCATCTGAAGGACTCTTCTAGAAGCCAGAGACTGGTG
7610292	0.0115505	0.000827125	down	2.48954	-2.48954	-1.31588	SYNPO2	171024	PREDICTED: Homo sapiens synaptopodin 2, transcript variant 4 (SYNPO2), mRNA.				GTGCTCTCCCTACAGTACCACATGGTTTCCACAGTCTCATCAGACCCCGG
2680064	0.00631783	0.000309139	down	2.0564	-2.0564	-1.04012	SYVN1	84447	Homo sapiens synovial apoptosis inhibitor 1, synoviolin (SYVN1), transcript variant 1, mRNA.	chr11	64894911	64894960	GCCAGACTCCTGGTCTTTCCAGTTTAGAAAAGGCTCTGTGCCAAGGAGGG
5050603	0.014336	0.00113167	up	2.24314	2.24314	1.16552	TBC1D10C	374403	Homo sapiens TBC1 domain family, member 10C (TBC1D10C), mRNA.	chr11	66933948	66933997	CCGTGGTACATACTGGGTCAGGCACTAGCATGGAGGAGGGTCACAGAGTG
5960093	0.00856435	0.000509832	down	1.98297	-1.98297	-0.987662	TBCA	6902	Homo sapiens tubulin folding cofactor A (TBCA), mRNA.	chr5	77039906	77072055	GATGATGATCCCAGATTGCCAGCGCAGGTTGGAAGCCGCATATTTGGATC
2470070	0.00310264	7.51156e-05	down	2.07354	-2.07354	-1.0521	TBL1X	6907	Homo sapiens transducin (beta)-like 1X-linked (TBL1X), mRNA.	chrX	9647618	9647667	GTTCAGATGACAGCGACCGCCTTTTCATTCCCCCCGCCACCTGTACTCAC
2360753	0.00233202	2.40605e-05	down	1.97719	-1.97719	-0.983449	TBX2	6909	Homo sapiens T-box 2 (TBX2), mRNA.	chr17	56841035	56841084	CTTGGGCCTAGACCGCGTGATAAAACTGGGTTGAGGGATGCTGGAACCAG
1780088	0.00233202	2.40605e-05	down	2.18119	-2.18119	-1.12511	TBXA2R	6915	Homo sapiens thromboxane A2 receptor (TBXA2R), transcript variant 2, mRNA.	chr19	3545706	3545755	TTTCAATCTCTGGAGTTTGTGCATTGGGCCTCACCCGGAGCAGACGAGGG
4050491	0.0260532	0.00277518	down	1.99648	-1.99648	-0.997457	TCEA3	6920	Homo sapiens transcription elongation factor A (SII), 3 (TCEA3), mRNA.	chr1	23710865	23713769	ACCAGGTGCAGACACGCAGTGCTGATGAGCCCATGACTACCTTTGTCTTA
3940424	0.00370586	0.000108175	down	4.48075	-4.48075	-2.16374	TCEAL2	140597	Homo sapiens transcription elongation factor A (SII)-like 2 (TCEAL2), mRNA.	chrX	101269209	101269258	CCTCCTGCTACCAGTAGCGTTTTGACCCACCTGCCAGTGTTTGCTTGCTC
730739	0.0214614	0.00207286	down	1.95407	-1.95407	-0.966482	TCEAL3	85012	Homo sapiens transcription elongation factor A (SII)-like 3 (TCEAL3), transcript variant 2, mRNA.	chrX	102751281	102751330	GATGAGAATATTGCTGGCCCTGCTTTCCCTGGTAGGTATTTGCCAGGCCC
4920487	0.035076	0.00424151	down	2.06688	-2.06688	-1.04746	TCEAL4	79921	Homo sapiens transcription elongation factor A (SII)-like 4 (TCEAL4), transcript variant 4, mRNA.	chrX	102728969	102729018	GCATCCCTCCTGTTGCTAGCAGCCTTTTGACCTATCTGCAATGCAGTGTT
2340092	0.00233202	1.97737e-05	down	2.17932	-2.17932	-1.12388	TCEB1	6921	Homo sapiens transcription elongation factor B (SIII), polypeptide 1 (15kDa, elongin C) (TCEB1), mRNA.	chr8	75021590	75030729	GGCACGATAAAAGCCATGTTGAGTGGCCCAGGTCAGTTTGCTGAGAACGA
4730743	0.00233202	1.62206e-05	down	2.06792	-2.06792	-1.04818	TCEB2	6923	Homo sapiens transcription elongation factor B (SIII), polypeptide 2 (18kDa, elongin B) (TCEB2), transcript variant 1, mRNA.	chr16	2822054	2822103	GATGACACCTTTGAGGCCCTGTGCATCGAGCCGTTTTCCAGCCCGCCAGA
70162	0.00233202	1.97737e-05	down	2.08963	-2.08963	-1.06325	TDG	6996	Homo sapiens thymine-DNA glycosylase (TDG), mRNA.	chr12	102894906	102894955	TGAATGAACAGCAAATGCCAGAAGAAGTTCCAGCCCCAGCTCCTGCTCAG
7330142	0.00310264	7.51156e-05	down	3.58831	-3.58831	-1.8433	TGFB1I1	7041	Homo sapiens transforming growth factor beta 1 induced transcript 1 (TGFB1I1), transcript variant 2, mRNA.	chr16	31396652	31396701	AGCCCCCTTACTGGGGGAGGGTCCTTGCAATTCCAGCGAATCGGAGGCCA
3190379	0.0128536	0.000968365	down	2.52869	-2.52869	-1.33839	TGFBR3	7049	Homo sapiens transforming growth factor, beta receptor III (TGFBR3), mRNA.	chr1	91920750	91920799	TGCATGGCAAATCCTGTCGGTCTCCAGTTGGTTATCTGAATAGTGTCACC
3140369	0.00233202	1.62206e-05	up	1.95353	1.95353	0.966086	TGIF1	7050	Homo sapiens TGFB-induced factor homeobox 1 (TGIF1), transcript variant 1, mRNA.	chr18	3447640	3447689	GCCATACCACTGTGACTGCATTGAAAGATGTCCCTTTCTCTCTCTGCCAG
1740204	0.00631783	0.000309139	down	1.98419	-1.98419	-0.988551	THUMPD1	55623	Homo sapiens THUMP domain containing 1 (THUMPD1), mRNA.	chr16	20745357	20745406	CACAAGCTGTTCTTTCCCAGTTACAAAATCCTGTGTTCGGTTGTAACCTG
1230646	0.0214614	0.00207286	down	1.98329	-1.98329	-0.987898	THUMPD2	80745	Homo sapiens THUMP domain containing 2 (THUMPD2), mRNA.	chr2	39817233	39817282	CCAAGTAACCAAATTCCCCCAAAGACAGGAGGTGTGGCTGATGGGTACAC
6480204	0.0214614	0.00207286	up	2.0453	2.0453	1.03231	THY1	7070	Homo sapiens Thy-1 cell surface antigen (THY1), mRNA.	chr11	118794230	118794279	CTGAGGCAAGCCATGGAGTGAGACCCAGGAGCCGGACACTTCTCAGGAAA
1090326	0.00233202	2.40605e-05	down	4.67429	-4.67429	-2.22475	TIMP4	7079	Homo sapiens TIMP metallopeptidase inhibitor 4 (TIMP4), mRNA.	chr3	12194911	12194960	CTCCTTCCCTGCAGAGCTTTGGCCATTACCACCTGACCTCTTGCTGCCAG
4610543	0.00273974	5.17763e-05	down	2.77933	-2.77933	-1.47474	TLE1	7088	Homo sapiens transducin-like enhancer of split 1 (E(sp1) homolog, Drosophila) (TLE1), mRNA.	chr9	84198856	84198905	CAAGGCCAAGCGGACAGAGGGGCCATGGGTTGTAGGATTGAGGAACGGAA
5820097	0.00856435	0.000509832	down	2.16881	-2.16881	-1.1169	TMBIM1	64114	Homo sapiens transmembrane BAX inhibitor motif containing 1 (TMBIM1), mRNA.	chr2	219139046	219139095	TAAGTGCCTTGAGCTGGAATGGGGAAGGGGGACAAGGGTCAGTCTGTCGG
1580356	0.00273974	5.17763e-05	down	1.9592	-1.9592	-0.970266	TMED1	11018	Homo sapiens transmembrane emp24 protein transport domain containing 1 (TMED1), mRNA.	chr19	10943151	10943200	GCCCGGCCAAAGTCTAGGCAGAAGCCTCCTATAACAAAGGGTGGTGTGGC
1260129	0.0195635	0.00178663	down	2.0466	-2.0466	-1.03323	TMED10P	286102	Homo sapiens transmembrane emp24-like trafficking protein 10 (yeast) pseudogene (TMED10P), non-coding RNA.	chr8	146192013	146192062	CCAAAGTCAGCACTTGTCCTGGGTTCCCTTGTGTGATCTGTTTGAACCAG
5220682	0.00370586	0.000108175	down	2.16824	-2.16824	-1.11653	TMED4	222068	Homo sapiens transmembrane emp24 protein transport domain containing 4 (TMED4), mRNA.	chr7	44619131	44619180	GGGTCCTATGGTGGTCCATTGCTCAGACTGTCATCCTCATCCTCACTGGC
1430537	0.0039946	0.000129457	down	2.15364	-2.15364	-1.10677	TMEM106C	79022	Homo sapiens transmembrane protein 106C (TMEM106C), mRNA.	chr12	46648846	46648895	ATGTGGGGCTTGATTCACCCTTCATCCATTGGCTGGAACATGGATTGGGG
3830762	0.00631783	0.000309139	up	2.66292	2.66292	1.41301	TMEM119	338773	Homo sapiens transmembrane protein 119 (TMEM119), mRNA.	chr12	107507890	107507939	GTCTGGCAGCCTGTGTCCACAATATTCGTCAGTCCTCGACAGGGAGCCTG
6270634	0.00233202	1.08544e-05	down	3.22788	-3.22788	-1.69059	TMEM120A	83862	Homo sapiens transmembrane protein 120A (TMEM120A), mRNA.	chr7	75454418	75454467	CCACAAGTTTCACAGTCAGCGGCACGGGAGCAAGAAGGATTGAGGCTGGG
2750600	0.00233202	1.97737e-05	down	2.07344	-2.07344	-1.05202	TMEM126B	55863	Homo sapiens transmembrane protein 126B (TMEM126B), mRNA.	chr11	85025102	85025151	ACACGTAAGATACAGGTCTTATCTCCTGATGGTGTGTCCATTTTGCCTGG
2940044	0.0128536	0.000968365	down	2.55537	-2.55537	-1.35353	TMEM14B	81853	Homo sapiens transmembrane protein 14B (TMEM14B), mRNA.	chr6	10864910	10864959	CCCTACAGAGGTGGTGAGCATGTAACATGAGCTTATTGAGACCATCATAG
2000431	0.0023448	2.92224e-05	down	2.2822	-2.2822	-1.19043	TMEM159	57146	Homo sapiens transmembrane protein 159 (TMEM159), mRNA.	chr16	21098577	21098626	CAGCAGAGAAATGCGATGGTTCAACAGCTCGCCCTGCCCCAAGTATGCAG
6420025	0.0128536	0.000968365	down	2.43382	-2.43382	-1.28322	TMEM16A	55107	Homo sapiens transmembrane protein 16A (TMEM16A), mRNA.	chr11	69713026	69713075	CCCTTTAATCTGCCAACTGTGGTCAAAGTTCATAGGTGTCGTACATTTCC
5670181	0.0159051	0.00132011	down	2.03582	-2.03582	-1.02561	TMEM181	57583	Homo sapiens transmembrane protein 181 (TMEM181), mRNA.	chr6	158975841	158975890	AGGAGAGATAGAGCCATGTGTTCAGTTGTGGACCTGTCCGTGGGGCACAG
5910338	0.0039946	0.000129457	down	1.97123	-1.97123	-0.979098	TMEM203	94107	Homo sapiens transmembrane protein 203 (TMEM203), mRNA.	chr9	140098777	140098826	GAACTCTGCTGTCCAGGCACTGCTTGGCTTACTATCCCAGCAAAGACTGC
1240039	0.00233202	1.32813e-05	down	2.12735	-2.12735	-1.08906	TMEM30A	55754	Homo sapiens transmembrane protein 30A (TMEM30A), mRNA.	chr6	76019500	76019549	GGAGGGTGGAGGGAGTAGGGAAGTGGTCCTTTTACAAGAATTTTGATGCA
2510392	0.00477512	0.000184386	down	2.00366	-2.00366	-1.00263	TMEM43	79188	Homo sapiens transmembrane protein 43 (TMEM43), mRNA.	chr3	14159787	14159836	CTGAAACCAGAGATCTGTAATCATCTCTATTGGCCTGGGGTGCCTGTGCT
2570730	0.0039946	0.000129457	down	3.92259	-3.92259	-1.97181	TMEM47	83604	Homo sapiens transmembrane protein 47 (TMEM47), mRNA.	chrX	34555202	34555251	GTCATCTGGGGGAAAACCTGTTTATCACTCCAGTGATTTTGAGTTTGCAG
3460307	0.00771559	0.000432311	down	1.99497	-1.99497	-0.99637	TMEM50B	757	Homo sapiens transmembrane protein 50B (TMEM50B), mRNA.	chr21	34821585	34821634	GTGCACAGAGTATGAAGCAGTTGTGGAGCGCTGTGCCTTTGTCAAGATAC
3140520	0.0128536	0.000968365	down	2.47161	-2.47161	-1.30545	TMOD1	7111	Homo sapiens tropomodulin 1 (TMOD1), mRNA.	chr9	99402093	99402142	AGCCCCAGGAGCCCAGTTTCAATGGCCTTGCTGTGTGGTGTTTCAAGTGC
3360681	0.00437837	0.000154641	up	3.47514	3.47514	1.79707	TNFAIP3	7128	Homo sapiens tumor necrosis factor, alpha-induced protein 3 (TNFAIP3), mRNA.	chr6	138204034	138204083	CCCCAGAGATAAAGGCTGCCATTTTGGGGGTCTGTACTTATGGCCTGAAA
5820474	0.00233202	2.40605e-05	down	2.8044	-2.8044	-1.48769	TNFAIP8L3	388121	Homo sapiens tumor necrosis factor, alpha-induced protein 8-like 3 (TNFAIP8L3), mRNA.	chr15	51348887	51348936	GGGGCATGGAGCTCAGGGAGGCTTTATTCCATATGCACGGGAGAATCAGG
5080482	0.00233202	1.97737e-05	down	2.88287	-2.88287	-1.52751	TNPO1	3842	Homo sapiens transportin 1 (TNPO1), transcript variant 2, mRNA.	chr5	72192890	72192939	CAGTCTTGGAGACTATAAGGGAGCCTCTGCACCCAGGGAAAATGTTACCC
4880689	0.00233202	1.08544e-05	down	2.01753	-2.01753	-1.01259	TOMM22	56993	Homo sapiens translocase of outer mitochondrial membrane 22 homolog (yeast) (TOMM22), nuclear gene encoding mitochondrial protein, mRNA.	chr22	37410255	37410304	GAATCCCTATGTATGAGAGGAGGGAGGCAGGCTGCAGCTTCAGCCACAGA
5310241	0.00370586	0.000108175	down	2.12399	-2.12399	-1.08678	TOMM5	401505	Homo sapiens translocase of outer mitochondrial membrane 5 homolog (yeast) (TOMM5), nuclear gene encoding mitochondrial protein, transcript variant 1, mRNA.	chr9	37592457	37592506	CGCCGAAGCTGGACCCGGAGGAGATGAAACGGAAGATGCGCGAGGATGTG
5080577	0.00233202	1.08544e-05	down	1.97923	-1.97923	-0.984939	TPD52L2	7165	Homo sapiens tumor protein D52-like 2 (TPD52L2), transcript variant 2, mRNA.	chr20	61992895	61992944	TTCCTGTTACTAAATAGTCGCACCCCAGCAGCCTCTCTCGCACACCGGGG
3390128	0.0159051	0.00132011	down	2.90088	-2.90088	-1.53649	TPM2	7169	Homo sapiens tropomyosin 2 (beta) (TPM2), transcript variant 2, mRNA.	chr9	35684288	35684509	AACTGTTGGAGGAGAAGCTGAAGGAGGCTGAGACCCGAGCAGAGTTTGCC
4260722	0.0029484	6.24211e-05	down	2.00923	-2.00923	-1.00665	TPRG1L	127262	Homo sapiens tumor protein p63 regulated 1-like (TPRG1L), mRNA.	chr1	3536433	3536482	TGCAGGGCTGCCTCAGAAGCTGGCTGGGGACTCTAGCCTCTGTGTTCATA
6510044	0.0128536	0.000968365	down	1.96684	-1.96684	-0.975882	TPRKB	51002	Homo sapiens TP53RK binding protein (TPRKB), mRNA.	chr2	73815202	73817961	CCCGAGACGCACTGGGGGCCGGATGTAGAATCCTGCTTATCTGTGAAATG
110075	0.0025627	4.28676e-05	down	2.34462	-2.34462	-1.22935	TRAK2	66008	Homo sapiens trafficking protein, kinesin binding 2 (TRAK2), mRNA.	chr2	201950317	201950366	CAGTGTGATAACTGAGCGGTCGCATGGCAGAGGACATCCCCCTCAGAGTG
60397	0.00233202	1.08544e-05	down	3.1873	-3.1873	-1.67233	TRK1	7206	Homo sapiens tRNA lysine 1 (TRK1) on chromosome 17.				GCATCAGACTTTTAATCTGAGGGTCCAGGGTTCAAGTCCCTGTTCGGGCG
5420398	0.00572852	0.0002607	down	2.24706	-2.24706	-1.16804	TRMT112	51504	Homo sapiens tRNA methyltransferase 11-2 homolog (S. cerevisiae) (TRMT112), mRNA.	chr11	64084767	64084816	CCCTGTGGAATTCAACCCCAACTTCGTGGCGCGTATGATACCTAAAGTGG
4180008	0.0094798	0.000600159	down	1.97667	-1.97667	-0.983073	TRPC1	7220	Homo sapiens transient receptor potential cation channel, subfamily C, member 1 (TRPC1), mRNA.	chr3	142526352	142526401	CCACAGGGTGCAGGTAACCCTTGGTCTGTAAGCACCACCGATCCAGGGAT
6660709	0.0023448	2.92224e-05	down	2.11431	-2.11431	-1.08019	TTC37	9652	Homo sapiens tetratricopeptide repeat domain 37 (TTC37), mRNA.	chr5	94864405	94864454	GGGCAAGAGAGACACGGCGTCTTTTGGAAAGAGTGGTATATCAGCCTGGG
6370097	0.00238758	3.54262e-05	down	2.10061	-2.10061	-1.07081	TUFM	7284	Homo sapiens Tu translation elongation factor, mitochondrial (TUFM), nuclear gene encoding mitochondrial protein, mRNA.	chr16	28761848	28761897	CAGCGTTTCACCCTGCGAGATGGCAACCGGACTATTGGCACCGGTCTAGT
4290543	0.0023448	2.92224e-05	down	2.68358	-2.68358	-1.42416	TXN	7295	Homo sapiens thioredoxin (TXN), mRNA.	chr9	113013737	113018735	CGTCAGACTCCAGCAGCCAAGATGGTGAAGCAGATCGAGAGCAAGACTGC
5560594	0.00370586	0.000108175	down	1.98671	-1.98671	-0.990378	TXNDC17	84817	Homo sapiens thioredoxin domain containing 17 (TXNDC17), mRNA.	chr17	6486367	6487042	CACCTCAAAAACTGGTAGAATCTGAGTGTCTTCAGGCCAACCTGGTGGAA
1240440	0.0159051	0.00132011	down	2.31076	-2.31076	-1.20836	TXNIP	10628	Homo sapiens thioredoxin interacting protein (TXNIP), mRNA.	chr1	144153759	144153808	CAGCCATAGCACTTTGTTCACTGTCCTGTGTCAGAGCACTGAGCTCCACC
730286	0.0104955	0.000705203	down	2.02684	-2.02684	-1.01923	TXNRD1	7296	Homo sapiens thioredoxin reductase 1 (TXNRD1), transcript variant 5, mRNA.	chr12	103267749	103267798	AGGGAACCCATGCATCTGCCTGGCATTTAGGCAGCAGAGCCCCTGACCGT
6590463	0.035076	0.00424151	down	2.65937	-2.65937	-1.41109	UBB	7314	Homo sapiens ubiquitin B (UBB), mRNA.	chr17	16225155	16225204	GTGAGCTTGTTTGTGTCCCTGTGGGTGGACGTGGTTGGTGATTGGCAGGA
6420605	0.0115505	0.000827125	up	2.07723	2.07723	1.05466	UBD	10537	Homo sapiens ubiquitin D (UBD), mRNA.	chr6	29631778	29631827	CCTCCTCCAGGTGCGAAGGTCCAGCTCAGTGGCACAAGTGAAAGCAATGA
2060465	0.00631783	0.000309139	down	1.99245	-1.99245	-0.994545	UBE2E1	7324	Homo sapiens ubiquitin-conjugating enzyme E2E 1 (UBC4/5 homolog, yeast) (UBE2E1), transcript variant 2, mRNA.	chr3	23907374	23907423	CTGTAAGGCGTGGAATAGGAGTTGCTCAGTGGATTGGTTCTATGTTGTGG
6420541	0.00233202	1.32813e-05	down	3.05432	-3.05432	-1.61085	UBL5	59286	Homo sapiens ubiquitin-like 5 (UBL5), transcript variant 2, mRNA.	chr19	9800531	9801670	CCACGTGTCTCTGGGGGACTATGAAATCCACGATGGGATGAACCTGGAGC
1090370	0.00310264	7.51156e-05	down	2.05904	-2.05904	-1.04197	UCHL5IP	55559	Homo sapiens UCHL5 interacting protein (UCHL5IP), transcript variant 1, mRNA.	chrX	152366416	152366465	GATCGAGTTGGCCGAGGATGGATGATTGTGGCAGCAGAAGCCGTTGCAGC
6580059	0.00310264	7.51156e-05	up	3.50575	3.50575	1.80972	UCP2	7351	Homo sapiens uncoupling protein 2 (mitochondrial, proton carrier) (UCP2), nuclear gene encoding mitochondrial protein, mRNA.	chr11	73686015	73686064	AGGCTCCCTTCTGAGCCTCTCCTGCTGCTGACCTGATCACCTCTGGCTTT
4250288	0.00233202	1.08544e-05	down	2.24583	-2.24583	-1.16725	UFSP2	55325	Homo sapiens UFM1-specific peptidase 2 (UFSP2), mRNA.	chr4	186558611	186561675	CCGGTGCTGAAGACCTGCAAGTTATTTTGGAAAAGGGCTGGTGCGGATGG
2640411	0.00238758	3.54262e-05	down	2.50764	-2.50764	-1.32633	UNC84B	25777	Homo sapiens unc-84 homolog B (C. elegans) (UNC84B), mRNA.	chr22	39130814	39130863	CTCCATCCCGAGGCAGCCAGGGTTTGTTTTGCGCTCTCCTGTCACAAATG
3830746	0.0052492	0.000219448	down	2.44422	-2.44422	-1.28937	UQCRB	7381	Homo sapiens ubiquinol-cytochrome c reductase binding protein (UQCRB), mRNA.	chr8	97314630	97316963	CAGAAGGCAACGCTTCTCTTTCTGGTCAAAATGGCTGGTAAGCAGGCCGT
1170600	0.00233202	1.97737e-05	down	2.18424	-2.18424	-1.12713	UQCRC1	7384	Homo sapiens ubiquinol-cytochrome c reductase core protein I (UQCRC1), mRNA.	chr3	48637119	48637520	TGGCTGAATGGGAAAGCCGGATTGCGGAGGTGGATGCCAGTGTGGTACGT
2710240	0.0023448	2.92224e-05	down	5.38581	-5.38581	-2.42916	UQCRH	7388	Homo sapiens ubiquinol-cytochrome c reductase hinge protein (UQCRH), mRNA.	chr1	46541967	46542016	CTGAACTGGGTTAGGTGCCGCTGTTGCTGCTCGTGTTGAATCTAGAACCG
4210041	0.0025627	4.28676e-05	down	2.10249	-2.10249	-1.0721	UQCRQ	27089	Homo sapiens ubiquinol-cytochrome c reductase, complex III subunit VII, 9.5kDa (UQCRQ), nuclear gene encoding mitochondrial protein, mRNA.	chr5	132202646	132202695	CGCGCCTATCCGCACGTCTTCACTAAAGGAATCCCCAATGTTCTGCGCCG
6280333	0.0025627	4.28676e-05	down	2.79227	-2.79227	-1.48144	USF1	7391	Homo sapiens upstream transcription factor 1 (USF1), transcript variant 2, mRNA.	chr1	161009199	161009248	GAGGGAAGGATGTTTAGCAGTGGCTGGTGCCCATGAAGAGGAGATTGGCC
110669	0.00856435	0.000509832	down	2.00673	-2.00673	-1.00484	USO1	8615	Homo sapiens USO1 homolog, vesicle docking protein (yeast) (USO1), mRNA.	chr4	76735132	76735181	GCTGCATTCCATACCTCAGTGAAGAAGCCGAAGGATGCTGACACACAGTG
7160612	0.00310264	7.51156e-05	up	2.22627	2.22627	1.15463	USP36	57602	Homo sapiens ubiquitin specific peptidase 36 (USP36), mRNA.	chr17	74295253	74295302	CAGAGCTTGGGGCTTTCTGGCTGCTCTTCATTGACCTGTGTGTTCCCAGC
510341	0.00370586	0.000108175	down	2.13264	-2.13264	-1.09264	VEZF1	7716	Homo sapiens vascular endothelial zinc finger 1 (VEZF1), mRNA.	chr17	56049045	56049094	AGGGCTCGCTGCTTGGCCTGCGTTTGCTTTTTATTGTGTATCCGTTCCCC
4640768	0.0260532	0.00277518	up	2.15619	2.15619	1.10849	VPREB3	29802	Homo sapiens pre-B lymphocyte gene 3 (VPREB3), mRNA.	chr22	22425107	22425156	AGGCCCACAATGCCTGTGTCCTCACCATTAGTCCCGTGCAGCCTGAAGAC
1580035	0.00233202	2.40605e-05	down	2.18926	-2.18926	-1.13044	VPS26A	9559	Homo sapiens vacuolar protein sorting 26 homolog A (S. pombe) (VPS26A), transcript variant 2, mRNA.	chr10	70602362	70602411	GGAACCAACTTTACTGGCAAAAGGGTCCATGTACCACCATGTGCTGGAGC
7200600	0.00690832	0.000365908	down	2.00934	-2.00934	-1.00672	VPS35	55737	Homo sapiens vacuolar protein sorting 35 homolog (S. cerevisiae) (VPS35), mRNA.	chr16	45251244	45251293	TGCATATTTGGACTCAGCCATCCATTAAGAACCCATGTTGTCCTCTGGAC
70451	0.0104955	0.000705203	up	2.4888	2.4888	1.31545	WAS	7454	Homo sapiens Wiskott-Aldrich syndrome (eczema-thrombocytopenia) (WAS), mRNA.	chrX	48434631	48434680	TGCTGTTATCCCTGCCTGGTCCTCACACTCACCCAACAATCCCAAGGCCC
2190364	0.00233202	2.40605e-05	down	2.0983	-2.0983	-1.06922	WDR13	64743	Homo sapiens WD repeat domain 13 (WDR13), mRNA.	chrX	48348267	48348316	CACCTGTGCTTGATGTCAGCTTCAACTGCGACGAGAGCCTACTGGCCTCC
3130494	0.0023448	2.92224e-05	down	2.00113	-2.00113	-1.00081	WDR20	91833	Homo sapiens WD repeat domain 20 (WDR20), transcript variant 1, mRNA.	chr14	101759516	101759565	AGTTACTTTGCAGATGGGTGTAAGGACTCATGGCCCTCTGAGGTGCGGCG
5700669	0.00233202	1.97737e-05	down	2.02752	-2.02752	-1.01972	WDR55	54853	Homo sapiens WD repeat domain 55 (WDR55), mRNA.	chr5	140030455	140030504	GAAGATGCACTCAAAGCACTGATGTGAGGAAGTACTTGCCCCGTAGCAGC
6590224	0.00370586	0.000108175	down	2.62439	-2.62439	-1.39198	WFS1	7466	Homo sapiens Wolfram syndrome 1 (wolframin) (WFS1), mRNA.	chr4	6355789	6355838	GGAGGTCCCTGCCAGTGTTTAGAAGAGCCTGACTGTGTTCAGTGCCTTGG
6550703	0.00238758	3.54262e-05	down	2.01359	-2.01359	-1.00977	WSB2	55884	Homo sapiens WD repeat and SOCS box-containing 2 (WSB2), mRNA.	chr12	118470799	118470848	GGAGGCCAGTGTAACGTTACATGACTCGTTGAGAAAGTTGAGGAATTTCC
5490671	0.00477512	0.000184386	down	1.9542	-1.9542	-0.966579	XAB2	56949	Homo sapiens XPA binding protein 2 (XAB2), mRNA.	chr19	7684471	7684520	AGCAGCAGAGCGTGCCAGCCGCAGTGTTTGGGAGCCTGAAGGAAGACTGA
3830750	0.00437837	0.000154641	down	2.48565	-2.48565	-1.31363	XLKD1	10894	Homo sapiens extracellular link domain containing 1 (XLKD1), mRNA.	chr11	10536026	10536075	GTATCACTAGCCCTCCTTTTTCCAACAAGAAGGGACTGAGAGATGCAGAA
4010075	0.00310264	7.51156e-05	down	2.17963	-2.17963	-1.12408	XPR1	9213	Homo sapiens xenotropic and polytropic retrovirus receptor (XPR1), mRNA.	chr1	179121771	179121820	CTTTGTGCTTCTATTGCTTTTTTGTGTTTTGTTAAGCATGTCCCTTGGCC
4590494	0.00273974	5.17763e-05	down	2.00894	-2.00894	-1.00643	YIF1A	10897	Homo sapiens Yip1 interacting factor homolog A (S. cerevisiae) (YIF1A), mRNA.	chr11	65808683	65808732	CTTCCAGCCCCTCATCATATACTGGCTGACTTTCCACCTGGTCCGGTGAC
770142	0.00341018	9.02253e-05	down	2.2507	-2.2507	-1.17038	YIPF6	286451	Homo sapiens Yip1 domain family, member 6 (YIPF6), mRNA.	chrX	67668838	67668887	TGGAGTCACCGTGGTCCATTTGGGTGACAACCAGTGACTTGGGAAGCACA
4890437	0.00370586	0.000108175	down	2.283	-2.283	-1.19093	ZBED5	58486	Homo sapiens zinc finger, BED-type containing 5 (ZBED5), mRNA.	chr11	10831171	10831220	TTGGAGTAGCCTAATTCAGGAATACCCAAGCATTGCAAGGCGTGCAGTGC
1240474	0.00233202	1.97737e-05	down	6.5371	-6.5371	-2.70865	ZBTB16	7704	Homo sapiens zinc finger and BTB domain containing 16 (ZBTB16), transcript variant 2, mRNA.	chr11	113626269	113626318	TTTGAGTGTAAGCTCTGCCACCAGCGCTCCCGGGACTACTCGGCCATGAT
6620601	0.00856435	0.000509832	down	2.18323	-2.18323	-1.12647	ZBTB40	9923	Homo sapiens zinc finger and BTB domain containing 40 (ZBTB40), transcript variant 1, mRNA.	chr1	22727280	22727329	TGCAGGTGGCAAAATGGCACTGAATATCCCCTTGGCAGCAGAGAAAACCC
2490017	0.00233202	1.62206e-05	up	3.03605	3.03605	1.6022	ZC3H12A	80149	Homo sapiens zinc finger CCCH-type containing 12A (ZC3H12A), mRNA.	chr1	37722267	37722316	AGGCCTCATCTGTGCTCTCGCTGGGCACGTGGCTTCATGTCAGTAAGCAA
1230746	0.00631783	0.000309139	down	2.16291	-2.16291	-1.11298	ZCCHC6	79670	Homo sapiens zinc finger, CCHC domain containing 6 (ZCCHC6), mRNA.	chr9	88916461	88916510	GACGGCGGCGAGATCAGGAAGATGCCCTGAACCAAAGATACCCTGAGAAC
610356	0.00310264	7.51156e-05	down	2.11009	-2.11009	-1.0773	ZDHHC9	51114	Homo sapiens zinc finger, DHHC-type containing 9 (ZDHHC9), transcript variant 1, mRNA.	chrX	128938954	128939003	GCCAGGGTCCTGTCTGGATGACTTATGCGGTGGGGGAGTGTAAACCAGAA
4050746	0.00238758	3.54262e-05	down	2.25384	-2.25384	-1.17238	ZFHX3	463	Homo sapiens zinc finger homeobox 3 (ZFHX3), transcript variant A, mRNA.	chr16	72821169	72821218	GCCCTCGATGCCAACAGACGACTATTCGGAGGAGTCTGACACGGATCTCA
70035	0.00690832	0.000365908	up	1.96488	1.96488	0.974438	ZFP42	132625	Homo sapiens zinc finger protein 42 homolog (mouse) (ZFP42), mRNA.	chr4	188925897	188925946	GCACCACTGTACTCCAGACTGGATAACAGCAAGAGCCCATCTTTTAAAAA
6060215	0.00238758	3.54262e-05	down	2.2737	-2.2737	-1.18504	ZFR	51663	Homo sapiens zinc finger RNA binding protein (ZFR), mRNA.	chr5	32403320	32403369	CTCCACACACCCCATCACCCAGATAATTTACAGTTCTGTTAACAGTGAGG
2140364	0.0115505	0.000827125	down	1.98312	-1.98312	-0.987772	ZFYVE20	64145	Homo sapiens zinc finger, FYVE domain containing 20 (ZFYVE20), mRNA.	chr3	15112509	15112558	CCTCTGAGTCATTGTGAGCTGTGTGGTAGGTTGGACATTGGCATAGTTGG
380594	0.00856435	0.000509832	down	2.01112	-2.01112	-1.008	ZFYVE21	79038	Homo sapiens zinc finger, FYVE domain containing 21 (ZFYVE21), mRNA.	chr14	103269506	103269555	GGTCTGCAGTGGAGCCTGTTCGCCTCTAATAGCCAGTTTACAGCACTTGC
3460270	0.00370586	0.000108175	down	2.0112	-2.0112	-1.00806	ZHX3	23051	Homo sapiens zinc fingers and homeoboxes 3 (ZHX3), mRNA.	chr20	39807245	39807294	TTGGGGCTGAATCTCCAGGCCTCACGAGGTCCCCTGTGGGGATGCTGCTA
1660632	0.00238758	3.54262e-05	down	2.01126	-2.01126	-1.0081	ZNF207	7756	Homo sapiens zinc finger protein 207 (ZNF207), transcript variant 2, mRNA.	chr17	27721495	27721544	CCCAGCTGTGGACCACTGCCTGAAAGGTTTGTACAGATGCATGCCACAGT
6840112	0.00572852	0.0002607	down	2.24274	-2.24274	-1.16526	ZNF25	219749	Homo sapiens zinc finger protein 25 (ZNF25), mRNA.	chr10	38279101	38279150	CCCCAGCAGAGTTGAGTAGTTGTAGCAGACACCACATGCCCTTGAGCCTA
3180189	0.00233202	1.08544e-05	down	2.08672	-2.08672	-1.06124	ZNF271	10778	Homo sapiens zinc finger protein 271 (ZNF271), mRNA.	chr18	31141645	31141694	ACCAGAAAACCCATGCTGAGGAGAAACCCTACCAGTGTGTTCAGTGCAGC
6860026	0.00233202	1.08544e-05	down	2.24989	-2.24989	-1.16986	ZNF358	140467	Homo sapiens zinc finger protein 358 (ZNF358), mRNA.	chr19	7491851	7491900	CCTCGGGGGCCTGGGGAAGTTGTGTGTTGTGCAGTCAGTAAAATCCTCCC
6380646	0.00233202	1.08544e-05	down	3.27071	-3.27071	-1.7096	ZNF385D	79750	Homo sapiens zinc finger protein 385D (ZNF385D), mRNA.	chr3	21437707	21437756	GGACCCATTCGGACCGCCCACACTCCTGTGCTGTTTGCTCCTTACTAAAT
1820543	0.00233202	1.08544e-05	down	2.26586	-2.26586	-1.18006	ZNF428	126299	Homo sapiens zinc finger protein 428 (ZNF428), mRNA.	chr19	48803470	48803519	GATGGGGTACTGCCGGTCTGTGTTGTCTTAGAAGTAGATGTGTGATGGCC
1820646	0.00341018	9.02253e-05	down	2.00136	-2.00136	-1.00098	ZNF462	58499	Homo sapiens zinc finger protein 462 (ZNF462), mRNA.	chr9	108813425	108813474	GTGCACCCTGTGGTGGTCTTGGACAGTATGTGGAAACAGAAGCTCCATGA
2750040	0.00233202	1.08544e-05	down	2.02442	-2.02442	-1.01751	ZNF526	116115	Homo sapiens zinc finger protein 526 (ZNF526), mRNA.	chr19	42732242	42732291	GGAGGCTGAGGCGGAGGCAGGATTGCTTGATATGAGGGAGATTGAGGCTG
2360437	0.00238758	3.54262e-05	down	2.90205	-2.90205	-1.53707	ZNF532	55205	Homo sapiens zinc finger protein 532 (ZNF532), mRNA.	chr18	54804526	54804575	TGAGCTCAGATTCAGTTCTTTGCCGAAGCCCTCATAGCTGGTAAGTGGCT
4150309	0.00233202	1.08544e-05	down	2.40887	-2.40887	-1.26836	ZNHIT1	10467	Homo sapiens zinc finger, HIT type 1 (ZNHIT1), mRNA.	chr7	100653827	100653970	ACCCACCAGGAGACCAGGTGTCTGAAGTGGACTGTGTGAGCCTGGGCATT
2970368	0.0025627	4.28676e-05	down	2.19393	-2.19393	-1.13352	ZW10	9183	Homo sapiens ZW10, kinetochore associated, homolog (Drosophila) (ZW10), mRNA.	chr11	113604047	113604096	TGCAGGCCCTAGCTTTGGAACGAGGAATTGGGAGATTCCAGGAGTCAGGG
