# Supplementary material for: Differential gene expression in human abdominal aortic aneurysm and aortic occlusive disease
Source: Oncotarget. 2015 Apr 15;6(15):12984–96. doi: 10.18632/oncotarget.3848 (PMC4536993; doi:10.18632/oncotarget.3848)
Supplement: Supplementary file 2 [file oncotarget-06-12984-s002.xls]

## Sheet: Sheet1
ProbeID	Corrected p-value	p-value	regulation	FCAbsolute	Fold change	Log Fold change	Symbol	Entrez_Gene_ID	Definition	Chromosome	Chromosome Start Index(Avadis)	Chromosome End Index(Avadis)	Probe_Sequence
2370438	0.00101228	7.79606e-06	down	3.03641	-3.03641	-1.60237	A2M	2	Homo sapiens alpha-2-macroglobulin (A2M), mRNA.	chr12	9220383	9220432	CTTGGAAATGCTTGAAGACCACAAGGCTGAAAAGTGCTTTGCTGGAGTCC
6060377	0.0181138	0.0016215	down	2.43048	-2.43048	-1.28124	ABCG1	9619	Homo sapiens ATP-binding cassette, sub-family G (WHITE), member 1 (ABCG1), transcript variant 2, mRNA.	chr21	42590233	42590282	CAGCACTTGTGAAGGATTGAATGCAGGTTCCAGGTGGAGGGAAGACGTGG
620240	0.00101228	7.79606e-06	down	2.42669	-2.42669	-1.27899	ABR	29	Homo sapiens active BCR-related gene (ABR), transcript variant 2, mRNA.	chr17	908332	908381	AAACGCCAGGTCTGCCTGTTCTTGCTGGGCAATGGCTGATGGCTGCCAGT
130193	0.00101228	3.1059e-06	down	2.54576	-2.54576	-1.3481	ACADL	33	Homo sapiens acyl-Coenzyme A dehydrogenase, long chain (ACADL), nuclear gene encoding mitochondrial protein, mRNA.	chr2	210761312	210761361	GAAGCTGGAAGCCATCATACCTTACTGCCTTGAAACCCCTAGGACTCAGC
7210682	0.00485251	0.000245773	up	2.21772	2.21772	1.14907	ACAP1	9744	Homo sapiens ArfGAP with coiled-coil, ankyrin repeat and PH domains 1 (ACAP1), mRNA.	chr17	7194267	7195028	GACATCGTCACCCTGCTACGACTGGCAAAGATGAGGGAGGCTGAAGCGGC
2070605	0.0297863	0.00308608	down	2.26141	-2.26141	-1.17722	ACAT1	38	Homo sapiens acetyl-Coenzyme A acetyltransferase 1 (ACAT1), nuclear gene encoding mitochondrial protein, mRNA.	chr11	107522294	107523253	TGGGATGTCTGGAGCCAGGATTGTTGGTCATTTGACTCATGCCTTGAAGC
1030431	0.019754	0.00180945	down	2.28868	-2.28868	-1.19452	ACSL1	2180	Homo sapiens acyl-CoA synthetase long-chain family member 1 (ACSL1), mRNA.	chr4	185913945	185913994	GGGGTCTGTGAGAGTACATGTATTATATACAAGCACAACAGGGCTTGCAC
5080132	0.0111609	0.000822852	down	2.80485	-2.80485	-1.48793	ACTA1	58	Homo sapiens actin, alpha 1, skeletal muscle (ACTA1), mRNA.	chr1	229567130	229567179	GCTCCAGCCACCCCGCAGTCACTTTCTTTGTAACAACTTCCGTTGCTGCC
4260201	0.00101228	6.70411e-06	down	10.1788	-10.1788	-3.34749	ACTC1	70	Homo sapiens actin, alpha, cardiac muscle 1 (ACTC1), mRNA.	chr15	35083327	35083376	GGTATTGCTGATCGTATGCAGAAGGAAATCACTGCTCTGGCTCCTAGCAC
4610431	0.00528021	0.000278562	down	3.64578	-3.64578	-1.86623	ACTG2	72	Homo sapiens actin, gamma 2, smooth muscle, enteric (ACTG2), mRNA.	chr2	74000212	74000261	GTCAGAACAGGTTCTCCAAGGATCCCCTCGAGACTACTCTGTTACCAGTC
5080364	0.00109448	1.41156e-05	down	2.39772	-2.39772	-1.26167	ACTN1	87	Homo sapiens actinin, alpha 1 (ACTN1), mRNA.	chr14	68411162	68411211	GGCCCACGTGGCATCGATCCTCCCTGCCCGCGAAGTGACAGTTTACAAAA
270437	0.00101228	7.79606e-06	down	3.09691	-3.09691	-1.63083	ACTN4	81	Homo sapiens actinin, alpha 4 (ACTN4), mRNA.	chr19	39220591	39220640	AGGAGATGGCCCCAACAAGCACCCCGCTTTTGCAGCAGAGGAGCTGAGTT
6940360	0.00734869	0.000455224	down	1.95764	-1.95764	-0.969119	ACVR1	90	Homo sapiens activin A receptor, type I (ACVR1), mRNA.	chr2	158301397	158301446	TTCAGTTCATATGCAGAACGTATTTAGCCATTACCCACGTGACACCACCG
6900209	0.00101228	7.79606e-06	up	2.35295	2.35295	1.23447	ADAM19	8728	Homo sapiens ADAM metallopeptidase domain 19 (meltrin beta) (ADAM19), mRNA.	chr5	156904841	156904890	TCCAAGCCCACATTTCCAAAGTCACCCCCAACGCGTCCTCTCACACCGTC
2480239	0.003466	0.000147478	down	2.54707	-2.54707	-1.34884	ADAMTS8	11095	Homo sapiens ADAM metallopeptidase with thrombospondin type 1 motif, 8 (ADAMTS8), mRNA.	chr11	129780216	129780265	CAAGAGAGGCGTGGGGCAGGGAGTCAATGGTGAATGTCAAAGCAGGCTCC
4810575	0.00152894	3.33821e-05	up	2.12788	2.12788	1.08942	ADAMTSL2	9719	Homo sapiens ADAMTS-like 2 (ADAMTSL2), mRNA.	chr9	135430392	135430441	CTCGGCCCCCGCCCCTGCAGTCAGCGTCAGTGCTCATCTACGTTAATAAA
7330097	0.00320161	0.000129482	down	2.15102	-2.15102	-1.10502	ADARB1	104	Homo sapiens adenosine deaminase, RNA-specific, B1 (RED1 homolog rat) (ADARB1), transcript variant 1, mRNA.	chr21	45470779	45470828	TACACCACACGTTACAACTGCATGAGCTTCCTCTCGCACAAGACCAGCTG
3370347	0.00409469	0.000190758	down	3.14912	-3.14912	-1.65495	ADH1A	124	Homo sapiens alcohol dehydrogenase 1A (class I), alpha polypeptide (ADH1A), mRNA.	chr4	100416746	100416795	CAGATGTTTTCCCTTGTGGCAGTCTTCAGCCTCCTCTACCCTACATGATC
2490612	0.00376631	0.00016781	down	2.67222	-2.67222	-1.41804	ADH1B	125	Homo sapiens alcohol dehydrogenase IB (class I), beta polypeptide (ADH1B), mRNA.	chr4	100446633	100446682	TACTGTGTGATCTTCAGTAAGTCTCTCAGGCTCTCTGAGCTTGTTCATCC
6620278	0.00108358	1.21868e-05	down	2.12332	-2.12332	-1.08632	ADI1	55256	Homo sapiens acireductone dioxygenase 1 (ADI1), mRNA.	chr2	3481329	3481378	CACAGCTAGCCAGATAGAAGACACTTTTTTCTCCAAAATGATGCCTTGGG
2140022	0.00253613	8.71154e-05	down	2.54037	-2.54037	-1.34504	ADRA1B	147	Homo sapiens adrenergic, alpha-1B-, receptor (ADRA1B), mRNA.	chr5	159332482	159332531	GGGCGTTGTGTGTGTCGTGACTTCGTACCTCTCAAGCCCCTCCTTGTACT
4830372	0.00376631	0.00016781	down	2.59079	-2.59079	-1.37339	ADSSL1	122622	Homo sapiens adenylosuccinate synthase like 1 (ADSSL1), transcript variant 2, mRNA.	chr14	104284422	104284471	GTCTGGACTTGTGTAAACAGCAGCAGTCACGTTCCTCGGCCGCCACAACC
6580711	0.00190567	5.06547e-05	down	2.66399	-2.66399	-1.41359	AEBP1	165	Homo sapiens AE binding protein 1 (AEBP1), mRNA.	chr7	44120471	44120520	TCAGCACATGGAAGGCCCCTGGTATGGACACTGAAAGGAAGGGCTGGTCC
520040	0.00190567	5.06547e-05	down	1.9852	-1.9852	-0.989286	AKIRIN1	79647	Homo sapiens akirin 1 (AKIRIN1), mRNA.	chr1	39243212	39243261	CAGGCCCCGGCAGCACTGCTACTTGGGAGGAGCCACTTCACCTTTGTATT
7210632	0.0012954	2.18043e-05	down	2.6993	-2.6993	-1.43258	AKR1C3	8644	Homo sapiens aldo-keto reductase family 1, member C3 (3-alpha hydroxysteroid dehydrogenase, type II) (AKR1C3), mRNA.	chr10	5137829	5138610	GCCGGTGACTGGACATATCACCTCTACTTAAATCCGTCCTGTTTAGCGAC
2070575	0.00101228	1.05111e-05	down	3.61399	-3.61399	-1.85359	ALCAM	214	Homo sapiens activated leukocyte cell adhesion molecule (ALCAM), mRNA.	chr3	105295394	105295443	GCTGTCAGAACCTCGAGAGCAGAACATGAGAAACTCAGAGCTCTGGACCG
2360551	0.0442318	0.00513861	up	1.96617	1.96617	0.975386	ALDH1A3	220	Homo sapiens aldehyde dehydrogenase 1 family, member A3 (ALDH1A3), mRNA.	chr15	99273574	99273623	GGACCTCGGTCTTCATCCAAGTGGCCTGAGTATTTCACTGGCAGGTTGTG
6660341	0.00109448	1.41156e-05	down	2.23808	-2.23808	-1.16226	ALDH1L1	10840	Homo sapiens aldehyde dehydrogenase 1 family, member L1 (ALDH1L1), mRNA.	chr3	127305327	127305376	GAGGCGGCTCTGAACGAGTACCTGCGGGTCAAGACAGTGACCTTCGAATA
840253	0.00376631	0.00016781	down	2.35215	-2.35215	-1.23398	ALDH2	217	Homo sapiens aldehyde dehydrogenase 2 family (mitochondrial) (ALDH2), nuclear gene encoding mitochondrial protein, mRNA.	chr12	110731770	110731819	GCAAGCTTCCTCCCTCAGCCATTGATGGAAAGTTCAGCAAGATCAGCAAC
1690608	0.00297633	0.00011357	down	2.19452	-2.19452	-1.13391	ALDH3A2	224	Homo sapiens aldehyde dehydrogenase 3 family, member A2 (ALDH3A2), transcript variant 2, mRNA.	chr17	19520958	19521007	GGTACTCTGCTGAGTGGGCAAGGCTGAAGAAGAGGCCTGTGGAATGCAGC
5810154	0.0297863	0.00308608	down	2.37289	-2.37289	-1.24665	ALOX15B	247	Homo sapiens arachidonate 15-lipoxygenase, type B (ALOX15B), transcript variant b, mRNA.	chr17	7892930	7892979	TGGGGGGAAGCACATAATCCCGCCCCAGGGCCCACTAGCATCCACTGATT
5270519	0.00320161	0.000129482	up	2.34588	2.34588	1.23013	ALPK2	115701	Homo sapiens alpha-kinase 2 (ALPK2), mRNA.	chr18	56148547	56148596	CCACTGGTGTCTAATACGCTATTGTTGCCGGAGGTGGGTTCTGTGACGTG
4760288	0.00101228	4.23785e-06	down	2.60695	-2.60695	-1.38236	ANAPC11	51529	Homo sapiens anaphase promoting complex subunit 11 (ANAPC11), transcript variant 4, mRNA.	chr17	77451214	77451263	AATGGAAGTTCAAGGAGTGAGGCCCGACCTGGCTCTCGCTGGAGGGGCAT
6560112	0.00236473	7.61848e-05	down	2.80118	-2.80118	-1.48603	ANKRD1	27063	Homo sapiens ankyrin repeat domain 1 (cardiac muscle) (ANKRD1), mRNA.	chr10	92671968	92672017	AACGTCATGAGTGTAAGTGCAAATCAGTGGAAGGAGCGGCAAACTGGGAC
4590377	0.00101228	3.1059e-06	down	3.18728	-3.18728	-1.67233	ANKRD35	148741	Homo sapiens ankyrin repeat domain 35 (ANKRD35), mRNA.	chr1	144279785	144279834	AGACCTGAGAACCTGGACCCTGGAATCAGCATGGATGAGACCAGAGGAGG
1300274	0.00101228	3.1059e-06	down	2.06742	-2.06742	-1.04783	ANXA11	311	Homo sapiens annexin A11 (ANXA11), transcript variant a, mRNA.	chr10	81917413	81917462	GCCAAAACTTGTTTCCACATTAAGAGTCAGCCAGCTCTGGAATGGTCTGG
6860309	0.00101228	7.79606e-06	down	3.88739	-3.88739	-1.9588	AOC3	8639	Homo sapiens amine oxidase, copper containing 3 (vascular adhesion protein 1) (AOC3), mRNA.	chr17	38263530	38263579	GATTACTTTTGGGAGGGGAACCAGTAGGTTGAGGACAGGAGAGGGAAGGG
1070192	0.00485251	0.000245773	down	1.95129	-1.95129	-0.96443	AP1S2	8905	Homo sapiens adaptor-related protein complex 1, sigma 2 subunit (AP1S2), mRNA.	chrX	15844224	15844273	GTGATTGTGACCAACATTCAGGCCACGTGAGCACTGTCTTATCACATCGC
3120228	0.0167144	0.00145168	down	2.08244	-2.08244	-1.05827	AP2S1	1175	Homo sapiens adaptor-related protein complex 2, sigma 1 subunit (AP2S1), transcript variant AP17, mRNA.	chr19	52034575	52034624	CATCTGTGTGGATGTCAATGACAACAACCTGGCTTACCTGGAGGCCATTC
6620484	0.00108358	1.21868e-05	down	2.80192	-2.80192	-1.48642	APEG1	10290	Homo sapiens aortic preferentially expressed gene 1 (APEG1), mRNA.	chr2	220039739	220039788	CAGGAGCAGGGGCAGGGGGCCACTGTAGTGAGCGTGGAGAAATTTGGAAA
450475	0.00176808	4.41245e-05	down	2.15521	-2.15521	-1.10783	APEH	327	Homo sapiens N-acylaminoacyl-peptide hydrolase (APEH), mRNA.	chr3	49695737	49695786	CATGAATGCTGTGCTCTGGCTACGCACACACTTGGGCAGCTGAAGCCCTG
4070438	0.00138	2.51552e-05	up	2.37474	2.37474	1.24777	APLNR	187	Homo sapiens apelin receptor (APLNR), mRNA.	chr11	56757745	56757794	TCCTGCCTGGAACTCATCTGTGAACTGGGACAGAAGCAGAGGAGGCTGCC
3370577	0.0214226	0.00201723	down	2.10166	-2.10166	-1.07153	APP	351	Homo sapiens amyloid beta (A4) precursor protein (APP), transcript variant 3, mRNA.	chr21	26175811	26175860	GCAGAACTAGACCCCCGCCACAGCAGCCTCTGAAGTTGGACAGCAAAACC
2000669	0.00101228	9.05688e-06	down	3.09128	-3.09128	-1.62821	ARHGAP10	79658	Homo sapiens Rho GTPase activating protein 10 (ARHGAP10), mRNA.	chr4	148993317	148993366	GCTGTTGGTGCAAGGGAGATGGTCTCAAGTCAGAGGGAAGCAGAGACGCG
1440634	0.00320161	0.000129482	up	2.18692	2.18692	1.1289	ARHGAP30	257106	Homo sapiens Rho GTPase activating protein 30 (ARHGAP30), transcript variant 1, mRNA.	chr1	161016900	161016949	CAGCTCCCCACCCTCTGCCTCCAGTCACCATGTGCAAGAGAGGTCCTGTA
1660020	0.00101228	1.05111e-05	down	2.26863	-2.26863	-1.18182	ARHGEF17	9828	Homo sapiens Rho guanine nucleotide exchange factor (GEF) 17 (ARHGEF17), mRNA.	chr11	72757521	72757570	TCCCACTTGAGAGCAGCCTCTACCTGACCCCCTGGACCACAGAGAGCCAC
7050500	0.00138	2.51552e-05	down	1.99047	-1.99047	-0.993107	ARL16	339231	Homo sapiens ADP-ribosylation factor-like 16 (ARL16), mRNA.	chr17	79648567	79648616	GGCTCTGTGCTGAGATGCAATGATGTGTAAACTGAGGCATGTGGAGATGG
2350192	0.0132014	0.00103563	down	1.96046	-1.96046	-0.971191	ARL6IP4	51329	Homo sapiens ADP-ribosylation-like factor 6 interacting protein 4 (ARL6IP4), transcript variant 1, mRNA.	chr12	122033005	122033135	CGTAACCAAAGAACGACACAGAGAGATCAACAAGCAAGCCACCCGAGGGG
6620356	0.00190567	5.06547e-05	down	2.4989	-2.4989	-1.32129	ARPP19	10776	Homo sapiens cAMP-regulated phosphoprotein, 19kDa (ARPP19), mRNA.	chr15	52839587	52839636	CACTAGCACTTGTGATGCAATAGAACACTTCGCCTGTACTGAAAGGGCCA
110433	0.00101228	5.75936e-06	down	2.74428	-2.74428	-1.45643	ASS1	445	Homo sapiens argininosuccinate synthetase 1 (ASS1), transcript variant 1, mRNA.	chr9	132366210	132366259	GCAAGGTCACTGCCAAATAGACCCGTGTACAATGAGGAGCTGGGGCCTCC
6840605	0.0214226	0.00201723	up	2.06761	2.06761	1.04796	ATM	472	Homo sapiens ataxia telangiectasia mutated (ATM), transcript variant 1, mRNA.	chr11	107744530	107744579	ATTTCAGGCGAAAAGAATCTGGGGTTTGCCAGTCAGTTGCTCAAAAGGTC
3840376	0.00101228	5.75936e-06	down	3.42146	-3.42146	-1.77461	ATOH8	84913	Homo sapiens atonal homolog 8 (Drosophila) (ATOH8), mRNA.	chr2	85868438	85868487	TGAGGAAGGAGTAGAGGCTGGGTTGGCTGGAGCCGTCCTACTGGGCAAGA
3990092	0.00679307	0.000403214	down	2.3965	-2.3965	-1.26093	ATP1A2	477	Homo sapiens ATPase, Na+/K+ transporting, alpha 2 (+) polypeptide (ATP1A2), mRNA.	chr1	158379422	158379471	CCTGGCTTAGAAGGCACTGGGAATGTCCTGTAGAGAGAGACCTAGATAGG
650259	0.00109448	1.41156e-05	down	2.23096	-2.23096	-1.15767	ATP5J	522	Homo sapiens ATP synthase, H+ transporting, mitochondrial F0 complex, subunit F6 (ATP5J), nuclear gene encoding mitochondrial protein, transcript variant 1, mRNA.	chr21	27107170	27107219	GAAGTAGAGCGGAGGTGGTGGCGGCGGAGGCTTTGGCAGCTCGGGACTGA
6590201	0.00446281	0.000216631	down	1.97577	-1.97577	-0.982418	ATP6AP1	537	Homo sapiens ATPase, H+ transporting, lysosomal accessory protein 1 (ATP6AP1), mRNA.	chrX	153317985	153318034	CGGGAGTGCCGGGCAGGAGCATGGGGTGCTTGGTTGTTTCCTTCCTAATA
6960168	0.00101228	5.75936e-06	down	2.0519	-2.0519	-1.03696	ATP8B2	57198	Homo sapiens ATPase, class I, type 8B, member 2 (ATP8B2), transcript variant 1, mRNA.	chr1	152590047	152590096	GGAATGGGAGAGGGGAAGTCTTGGCAGGGAAATCCCTTTTGGCCACACAG
6480630	0.00101228	7.79606e-06	down	2.57788	-2.57788	-1.36619	ATP9A	10079	Homo sapiens ATPase, class II, type 9A (ATP9A), mRNA.	chr20	50213337	50213386	CTGAGCGACTCTACTTTCATTGTTTGCCAGCGTGGCTCGTTGCTGTTGCC
1470762	0.00275851	9.95162e-05	down	2.0915	-2.0915	-1.06454	AUTS2	26053	Homo sapiens autism susceptibility candidate 2 (AUTS2), mRNA.	chr7	69895702	69895751	GTGAAGCAACTGAATCTTCAGCATGTTCTCATCGGCGGAGCCTTCTTGTG
4640403	0.00409469	0.000190758	down	2.15398	-2.15398	-1.10701	AXL	558	Homo sapiens AXL receptor tyrosine kinase (AXL), transcript variant 1, mRNA.	chr19	46459368	46459417	GGGATGGACGATCTCCCACCTTTCGGGCCATGTTGCCCCCGTGAGCCAAT
2230731	0.00117831	1.63334e-05	down	2.18814	-2.18814	-1.1297	BACE2	25825	Homo sapiens beta-site APP-cleaving enzyme 2 (BACE2), transcript variant b, mRNA.	chr21	41570234	41570283	CCCCTCACCCAAAAGAATTATCATCCCAACAGCCAAGACCCAACAGGTGC
430050	0.00176808	4.41245e-05	down	2.80691	-2.80691	-1.48898	BAMBI	25805	Homo sapiens BMP and activin membrane-bound inhibitor homolog (Xenopus laevis) (BAMBI), mRNA.	chr10	28971562	28971611	CACACTGTCACCAGGGTTATTTGCATCCAAGGGAGCTGGAATTGAGTACC
4010139	0.00144739	2.89925e-05	up	3.04546	3.04546	1.60666	BANK1	55024	Homo sapiens B-cell scaffold protein with ankyrin repeats 1 (BANK1), transcript variant 2, mRNA.	chr4	103214492	103214541	GTTAAATGCGGTGTAGCAAAGTTATGGGGTCTGCTTGAGGGCACTAACCT
2370703	0.00446281	0.000216631	down	2.20906	-2.20906	-1.14343	BBX	56987	Homo sapiens bobby sox homolog (Drosophila) (BBX), mRNA.	chr3	109007031	109007080	CTACCCTAGCCTTGTCTTTACCGAGGGATGCTAGTGAGTCCAAGTGGTGG
3170440	0.00297633	0.00011357	up	2.20984	2.20984	1.14394	BCL11A	53335	Homo sapiens B-cell CLL/lymphoma 11A (zinc finger protein) (BCL11A), transcript variant 1, mRNA.	chr2	60537857	60537906	GGCAGTTGTCTGCATTAACCTGTTCATACACCCATTTTGTCCCTTTATTG
1030296	0.00101228	6.70411e-06	up	2.14352	2.14352	1.09998	BCL11B	64919	Homo sapiens B-cell CLL/lymphoma 11B (zinc finger protein) (BCL11B), transcript variant 1, mRNA.	chr14	99636041	99636090	GGAACACAGGCAAACCCGTGATTTTGGTGCTCCTTGTAACTCAGCCCTGC
5050156	0.00122319	1.8881e-05	down	2.11743	-2.11743	-1.08231	BCL2L2	599	Homo sapiens BCL2-like 2 (BCL2L2), mRNA.	chr14	22850505	22850554	AGGGACTTTGTTTAGGCCAAGGAAGGAGCGGAAGTAGGGCAACTCGGTCC
2640735	0.00946928	0.000651255	up	2.00884	2.00884	1.00637	BHLHB2	8553	Homo sapiens basic helix-loop-helix domain containing, class B, 2 (BHLHB2), mRNA.	chr3	5001452	5001501	GGTCCAGAGTACTTGTTTTCCCGATGTGTCCAGCCAGCTCCGCAGCAGCT
5080021	0.0181138	0.0016215	up	2.03688	2.03688	1.02636	BIRC3	330	Homo sapiens baculoviral IAP repeat-containing 3 (BIRC3), transcript variant 1, mRNA.	chr11	101713457	101713506	CCAGGAGTTTGAATCCATCCTGGGCAGCATACTGAGACCCTGCCTTTAAA
2690524	0.00190567	5.06547e-05	down	2.06541	-2.06541	-1.04643	BLCAP	10904	Homo sapiens bladder cancer associated protein (BLCAP), mRNA.	chr20	36146032	36146081	AGTGTTGGCAAACGAGACTTTCTCCTGGCCCCTGCCTGCTGGAGATCAGC
6330471	0.00734869	0.000455224	up	2.19108	2.19108	1.13164	BLK	640	Homo sapiens B lymphoid tyrosine kinase (BLK), mRNA.	chr8	11420520	11420569	GGTGTTCAGGACTGGTAAGCGACTGTCATCAAGTAAGGCCCCCGTGCTGG
2940022	0.00101228	5.75936e-06	down	2.62905	-2.62905	-1.39454	BLVRA	644	Homo sapiens biliverdin reductase A (BLVRA), mRNA.	chr7	43813173	43813222	CTGAGAAGGAACTGGCTGCTGAAAAGAAACGCATCCTGCACTGCCTGGGG
6220270	0.00176808	4.41245e-05	down	2.06642	-2.06642	-1.04713	BRD7	29117	Homo sapiens bromodomain containing 7 (BRD7), mRNA.	chr16	50352943	50352992	GTTCCAGAGGTTGGACTTGTATTAGGTAATAAAGCTGGACCTGGGACTCG
4890093	0.00485251	0.000245773	down	2.07213	-2.07213	-1.05111	BRP44L	51660	Homo sapiens brain protein 44-like (BRP44L), mRNA.	chr6	166698487	166698536	GACCACAAGACAACCAACAGCTGGCCACGTACTTAAAATTTTGTCCCCAC
6900307	0.00144739	2.89925e-05	down	2.02692	-2.02692	-1.01929	BTBD6	90135	Homo sapiens BTB (POZ) domain containing 6 (BTBD6), mRNA.	chr14	104788196	104788245	CATTTTCCACACAGCCAGAACCCAGGGATTGGAGTCTTAGGCATCTCTGG
1010487	0.00190567	5.06547e-05	up	3.28788	3.28788	1.71716	BTG2	7832	Homo sapiens BTG family, member 2 (BTG2), mRNA.	chr1	201544859	201544908	CCAAACACTCTCCCTACCCATTCCTGCCAGCTCTGCCTCCTTTTCAACTC
4610674	0.00868778	0.000578538	up	2.04603	2.04603	1.03283	BTN3A2	11118	Homo sapiens butyrophilin, subfamily 3, member A2 (BTN3A2), mRNA.	chr6	26378113	26378162	CAGTTCCCACAGGGCATGTGACTTTGAAAGAGACTAGAGGCCACACTCAG
7210349	0.00101228	3.6298e-06	down	2.11805	-2.11805	-1.08274	BVES	11149	Homo sapiens blood vessel epicardial substance (BVES), transcript variant 5, mRNA.	chr6	105651709	105651758	TCACTGCTTCGGTTCTGCTCATCAGGGGACACGCTCCCTTACTCATGGCA
2900747	0.019754	0.00180945	down	2.72079	-2.72079	-1.44403	C10orf10	11067	Homo sapiens chromosome 10 open reading frame 10 (C10orf10), mRNA.	chr10	44791957	44792006	TGGCAGCAAGAAGGTGAGGCATCAGGGAACGGGAATCAGGCTGGGACTGA
6290168	0.00101228	4.23785e-06	down	2.75686	-2.75686	-1.46302	C10orf116	10974	Homo sapiens chromosome 10 open reading frame 116 (C10orf116), mRNA.	chr10	88720419	88720468	GGCAGCCACCACCTCCTCGGTCTGCCCCCTCATTAAAATTCACGTTCCCA
3310228	0.00101228	1.05111e-05	down	2.21657	-2.21657	-1.14833	C11orf67	28971	Homo sapiens chromosome 11 open reading frame 67 (C11orf67), mRNA.	chr11	77209896	77231182	CGCCGTTTGGGAACGCAACTTTGAGGAGACAGTGCGGTGGACTTCAGTGA
3130291	0.00138	2.51552e-05	down	2.8208	-2.8208	-1.49611	C12orf57	113246	Homo sapiens chromosome 12 open reading frame 57 (C12orf57), mRNA.	chr12	6923970	6924019	TAACGCCTGCAACGACATGGGTAAGATGCTGCAATTCGTGCTGCCCGTGG
6620360	0.00117831	1.63334e-05	down	2.10985	-2.10985	-1.07714	C12orf62	84987	Homo sapiens chromosome 12 open reading frame 62 (C12orf62), mRNA.	chr12	48800221	48800270	CCCAGCGCCAGGCCGCAGAAGAACAGAAGACCTCAGGAATCATGTAGAAC
5290025	0.00101228	6.70411e-06	down	3.09328	-3.09328	-1.62914	C14orf156	81892	Homo sapiens chromosome 14 open reading frame 156 (C14orf156), mRNA.	chr14	77244257	77246935	ATCAGCCGGTTGCTTTTGTGAGAAGAATTCCTTGGACTGCGGCGTCGAGT
3290689	0.019754	0.00180945	down	2.0321	-2.0321	-1.02297	C14orf166	51637	Homo sapiens chromosome 14 open reading frame 166 (C14orf166), mRNA.	chr14	51540844	51540893	CTGCTCAAATTCTGCGATTGCTGCACATAGAGGAGCTCAGAGAGCTACAG
2230156	0.00203582	5.8094e-05	down	2.50309	-2.50309	-1.32371	C15orf52	388115	Homo sapiens chromosome 15 open reading frame 52 (C15orf52), mRNA.	chr15	38411004	38411053	ACCTGCCCGCAGTTGGAGTTGGACTGTCTTAACAGTAGCGTGGCACACAG
2750360	0.00101228	3.1059e-06	down	2.19706	-2.19706	-1.13557	C16orf57	79650	Homo sapiens chromosome 16 open reading frame 57 (C16orf57), mRNA.	chr16	56612830	56612879	AGGCATTCTGAGGGGCAACGTGGAGGAAGGGCCAGGGATGCATGGGATTT
3390477	0.00101228	3.1059e-06	down	2.97824	-2.97824	-1.57446	C17orf79	55352	Homo sapiens chromosome 17 open reading frame 79 (C17orf79), mRNA.	chr17	27203236	27203285	CGATGCTGAAGATTGAGTGTGGAGCTTTCTGCCTTGTAGGTGGGCGGGCC
1030458	0.00101228	1.05111e-05	down	2.97871	-2.97871	-1.57469	C19orf10	56005	Homo sapiens chromosome 19 open reading frame 10 (C19orf10), mRNA.	chr19	4657861	4657910	AAGTTTTCTACCTGGGCTGACGTTGCCTTGTCCGGAGGGGCTTGCAGGGT
4200181	0.00220129	6.65601e-05	down	2.47222	-2.47222	-1.30581	C19orf70	125988	Homo sapiens chromosome 19 open reading frame 70 (C19orf70), mRNA.	chr19	5679363	5679601	CCCCAGCTCCCAGCCCCTCCAAAGATTTACTTTCCCATCCGTGACTCCTG
3370768	0.00203582	5.8094e-05	down	2.77107	-2.77107	-1.47044	C1orf24	116496	Homo sapiens chromosome 1 open reading frame 24 (C1orf24), transcript variant 2, mRNA.	chr1	183027456	183027505	CCTTAGCCTCTGTTTGCCACTCTGGGTATCGTCTCCTATGGCAAAGCCAT
3780411	0.00122319	1.8881e-05	down	2.07552	-2.07552	-1.05347	C1orf43	25912	Homo sapiens chromosome 1 open reading frame 43 (C1orf43), transcript variant 1, mRNA.	chr1	154179430	154179479	AAGCAGACAGGAACTGGTGGGAGGTCAAGTGGGGAAGTTGGTGAATGTGG
5090079	0.0154135	0.00129838	down	1.97888	-1.97888	-0.984687	C1QTNF1	114897	Homo sapiens C1q and tumor necrosis factor related protein 1 (C1QTNF1), mRNA.	chr17	74557316	74557365	CCCTAAGTCCCTCTCTTTAAAGAACTTCTGCGGGTCAGACTCTGAAGCCG
770561	0.00253613	8.71154e-05	down	2.19997	-2.19997	-1.13749	C20orf108	116151	Homo sapiens chromosome 20 open reading frame 108 (C20orf108), mRNA.	chr20	54376846	54376895	GGGCTTAAATCTCAAACTTTGTTAGGAGTAACAGGAGCGTGCTGAGCGGG
4480600	0.00101228	4.94284e-06	down	3.12944	-3.12944	-1.64591	C20orf127	140851	Homo sapiens chromosome 20 open reading frame 127 (C20orf127), mRNA.	chr20	33269618	33269667	TCTGCAAAGGGGCGTGCAGCTGCTGTGTCTGATGTGGGGACAGCTCTTCT
3310307	0.00409469	0.000190758	down	2.25713	-2.25713	-1.17449	C21orf63	59271	Homo sapiens chromosome 21 open reading frame 63 (C21orf63), mRNA.	chr21	32809248	32809297	CAGTTCCATAGAAGCTGCAGAGCTCGCAGAAAGGATTGAGCGCAGGGAGC
150315	0.00734869	0.000455224	down	2.45111	-2.45111	-1.29344	C21orf7	56911	Homo sapiens chromosome 21 open reading frame 7 (C21orf7), mRNA.	chr21	29469766	29469815	GTGACCTCACAGTAAACATCTCTGCCTTTGCCTGTGTGTGTTCTGGGGGA
1430484	0.00101228	7.79606e-06	up	1.96695	1.96695	0.975958	C21orf81	114035	Homo sapiens chromosome 21 open reading frame 81 (C21orf81), mRNA.	chr21	14248286	14248335	GTCCCCAAGAAAGTGTCAGAGCCTTTACGTGGACCTTCCCATGGAAAAGG
6770209	0.00101228	1.05111e-05	down	2.78067	-2.78067	-1.47543	C2CD2	25966	Homo sapiens C2 calcium-dependent domain containing 2 (C2CD2), transcript variant 1, mRNA.	chr21	43305264	43305313	AGCCTGCACACGGGCTTGGGTGGGTTCCTTTGGAGAAGATGTGGCTGGAA
4860494	0.00253613	8.71154e-05	up	2.76927	2.76927	1.4695	C3	718	Homo sapiens complement component 3 (C3), mRNA.	chr19	6636154	6637180	GGCTCAATGAACAGAGATACTACGGTGGTGGCTATGGCTCTACCCAGGCC
6100241	0.00409469	0.000190758	up	3.32771	3.32771	1.73453	C4orf7	260436	Homo sapiens chromosome 4 open reading frame 7 (C4orf7), mRNA.	chr4	71096939	71098730	GCCATCTTGGCAGTGGCTGTTGGTTTCCCAGTCTCTCAAGACCAGGAACG
1450161	0.0442318	0.00513861	down	2.65732	-2.65732	-1.40997	C5orf46	389336	Homo sapiens chromosome 5 open reading frame 46 (C5orf46), mRNA.	chr5	147281245	147281294	GGCAAAGACCCAAAGCCAGACTTCCCCAAATTCCTAAGCCTCCTGGGCAC
6040458	0.00101228	5.75936e-06	down	6.26035	-6.26035	-2.64624	C6orf117	112609	Homo sapiens chromosome 6 open reading frame 117 (C6orf117), mRNA.	chr6	84856946	84856995	GAGGAGGTGCCTTCTGGGTATCTCTGTGTTGGTGTATCTGTGCCATTGGC
7160475	0.0322569	0.00342395	down	1.97413	-1.97413	-0.981215	C6orf160	387066	PREDICTED: Homo sapiens chromosome 6 open reading frame 160, transcript variant 4 (C6orf160), mRNA.				GCAGCTCTGAAGATGCAAAGTGAGGGTCGCTGTCTGCCCATTGATAGAGG
4150279	0.00101228	3.1059e-06	down	1.9873	-1.9873	-0.990811	C6orf47	57827	Homo sapiens chromosome 6 open reading frame 47 (C6orf47), mRNA.	chr6	31734173	31734222	AGAAGGGCTGGTAGCTCAGGCAGTGTGGGGGAAGCACTGAAGCCTGTAGT
360050	0.00101228	9.05688e-06	down	2.1064	-2.1064	-1.07478	C7orf27	221927	Homo sapiens chromosome 7 open reading frame 27 (C7orf27), mRNA.	chr7	2577557	2577606	CGGTGGATCCTCTGGGGAAGCCAGGACCAGGAGAGAAGCAAGGTCAAGAA
4590615	0.00108358	1.21868e-05	down	2.48339	-2.48339	-1.31231	C7orf59	389541	Homo sapiens chromosome 7 open reading frame 59 (C7orf59), mRNA.	chr7	99589478	99589527	TGTGGTGAAGAGGCAGAACCGAGGTCGGGAGCCCATTGATGTCTGAGCCT
1470397	0.00101228	9.05688e-06	down	2.05708	-2.05708	-1.0406	C8orf33	65265	Homo sapiens chromosome 8 open reading frame 33 (C8orf33), mRNA.	chr8	146252068	146252117	GACCTTACCTATTATTGGAGATGGTTCACATTCCTTACCCTGCCCCTTTG
1510452	0.0111609	0.000822852	down	2.12192	-2.12192	-1.08537	C8orf59	401466	Homo sapiens chromosome 8 open reading frame 59 (C8orf59), transcript variant 3, mRNA.	chr8	86316922	86316971	GAACAAATTAAGAGGGCCGAAGTCCAGGAATGTATTTCACATAGCCAGCC
1050050	0.00122319	1.8881e-05	up	2.01353	2.01353	1.00973	C9orf45	81571	PREDICTED: Homo sapiens chromosome 9 open reading frame 45 (C9orf45), misc RNA.	chr9	124911698	124911747	GCACCCGCACTGTGGCTCCTTCGCACTGAGTATGTTGGACTCTGCCATAG
4230328	0.00625174	0.000356798	down	2.2774	-2.2774	-1.18739	CALD1	800	Homo sapiens caldesmon 1 (CALD1), transcript variant 3, mRNA.	chr7	134300622	134300671	GCAAGCGGAACCTCTGGGAAAAGCAATCTGTGGATAAGGTCACTTCCCCC
2760370	0.00109448	1.41156e-05	down	2.37543	-2.37543	-1.24819	CALR	811	Homo sapiens calreticulin (CALR), mRNA.	chr19	12916027	12916076	CCCTCCAACCTGGGGGGCAGTGGTGTGGAGAAGCCACAGGCCTGAGATTT
940431	0.00203582	5.8094e-05	down	2.57711	-2.57711	-1.36575	CALU	813	Homo sapiens calumenin (CALU), mRNA.	chr7	128198425	128198474	GAACTGTGTGGCAAGAGAGCCTCACACCTCACTAGGTGCAGAGAGCCCAG
940747	0.00734869	0.000455224	up	4.11204	4.11204	2.03985	CAMK1G	57172	Homo sapiens calcium/calmodulin-dependent protein kinase IG (CAMK1G), mRNA.	chr1	207853599	207853648	GGCCCTTCTCCCTGCCTCAATCTAAAAGCAGTGCCACACCCTCCAAAGTG
1010475	0.00101228	1.05111e-05	down	2.57093	-2.57093	-1.36229	CAMK2G	818	Homo sapiens calcium/calmodulin-dependent protein kinase II gamma (CAMK2G), transcript variant 4, mRNA.	chr10	75572462	75572511	TATGGCTGCTCCAGCCCCACTTCTTAGCATTCTTACTCCTCTTCTGGGGC
6660092	0.00220129	6.65601e-05	down	2.02791	-2.02791	-1.01999	CAMLG	819	Homo sapiens calcium modulating ligand (CAMLG), mRNA.	chr5	134086975	134087024	GGTCTCAGCCAGCCCTAGAGACTGCTTCTTGTGTTTGTGTCATTCTGTCC
2970072	0.00101228	1.05111e-05	down	2.11184	-2.11184	-1.0785	CAND2	23066	Homo sapiens cullin-associated and neddylation-dissociated 2 (putative) (CAND2), mRNA.	chr3	12851127	12851176	TGGGCAACAATGGGCATCTTCCATGCCACCACCCAGGCATAACCAGTTGG
3930592	0.00446281	0.000216631	down	2.84784	-2.84784	-1.50987	CAP2	10486	Homo sapiens CAP, adenylate cyclase-associated protein, 2 (yeast) (CAP2), mRNA.	chr6	17557317	17557366	GCTTGCAGGCCCAGTACAAGCATATATATTGTGCCTCTTACAGCCTTTGG
6620035	0.0442318	0.00513861	down	2.05731	-2.05731	-1.04076	CASQ2	845	Homo sapiens calsequestrin 2 (cardiac muscle) (CASQ2), mRNA.	chr1	116044536	116044585	GATGGGTTCATGTCTCTGATTGGGTCAGCTGGCTTCCTAGCCTAAGCTGG
5910553	0.00101228	1.05111e-05	down	2.44565	-2.44565	-1.29022	CAV2	858	Homo sapiens caveolin 2 (CAV2), transcript variant 1, mRNA.	chr7	115935756	115935805	TTGTTTTATTTGGGGCTGGGGGAGGTATATGATGAGCAGACTTCTCGGAA
1230047	0.00122319	1.8881e-05	down	2.21443	-2.21443	-1.14693	CBS	875	Homo sapiens cystathionine-beta-synthase (CBS), mRNA.	chr21	43346416	43346465	CTCCCGTCTTCCTCCTCCCCTGGCAACTGCTGATCGACTTTGTGTCTCTG
3370288	0.00802855	0.000513441	down	1.96733	-1.96733	-0.976235	CBX6	23466	Homo sapiens chromobox homolog 6 (CBX6), mRNA.	chr22	39260364	39260413	GTGAGTGACCACCTGGGTGCCAGTTACAGGTGTTTCCAGAGACCATAGAA
4760398	0.00101228	4.23785e-06	down	2.96905	-2.96905	-1.57	CCDC107	203260	Homo sapiens coiled-coil domain containing 107 (CCDC107), mRNA.	chr9	35650620	35650767	CCCAGCTGGACCCCCTTTTTGAGCGTGTGACTACTCTGGCTGGAGCCCAG
780341	0.00802855	0.000513441	down	2.21301	-2.21301	-1.14601	CCDC3	83643	Homo sapiens coiled-coil domain containing 3 (CCDC3), mRNA.	chr10	12978864	12978913	GGACTGGACAGAAGAGAGACTTTTACCCTGGGGCACTCACACGGCCAAGC
1850468	0.00108358	1.21868e-05	down	2.35722	-2.35722	-1.23709	CCDC56	28958	Homo sapiens coiled-coil domain containing 56 (CCDC56), mRNA.	chr17	40949725	40949774	CCCCTTCACCTTCCAGGGACGCAGTTGTTACGAGGTTAGACGTGGCAGCT
5310050	0.00101228	3.1059e-06	down	2.81193	-2.81193	-1.49156	CCDC71	64925	Homo sapiens coiled-coil domain containing 71 (CCDC71), mRNA.	chr3	49200186	49200235	TCCTTCACACGGCAATGTTTGGGGAAACTAAGCCCAGCTGTCTGTGTGGC
70661	0.00109448	1.41156e-05	down	2.89369	-2.89369	-1.53291	CCDC72	51372	Homo sapiens coiled-coil domain containing 72 (CCDC72), mRNA.	chr3	48456707	48456846	CGCCATGTCCGGCCGCGAAGGTGGCAAGAAGAAGCCACTGAAACAGCCCA
1340626	0.0111609	0.000822852	up	3.0887	3.0887	1.627	CCL21	6366	Homo sapiens chemokine (C-C motif) ligand 21 (CCL21), mRNA.	chr9	34709244	34709293	CTGGAGCAGCCACCCCATGCTGGCCTTGCCACACTCTTTCTCCTGCTTTA
2810010	0.040823	0.00464932	up	2.58949	2.58949	1.37267	CCL3L3	414062	Homo sapiens chemokine (C-C motif) ligand 3-like 3 (CCL3L3), mRNA.	chr17	34522555	34522604	CATGCGTGTGACCTCCACAGCTACCTCTTCTATGGACTGGTTATTGCCAA
3520102	0.00946928	0.000651255	up	2.38202	2.38202	1.25219	CCL4L1	9560	Homo sapiens chemokine (C-C motif) ligand 4-like 1 (CCL4L1), mRNA.	chr17	31564301	31564350	TCTCACTCTTTCTCTGCTGTTGCAAATACATGGATAACACCGTTAATTCC
2970575	0.023221	0.0022467	up	2.12446	2.12446	1.0871	CCL4L2	388372	Homo sapiens chemokine (C-C motif) ligand 4-like 2 (CCL4L2), mRNA.	chr17	31664916	31664965	AACTTTGTGGTAGATTACTATGAGACCAGCAGCCTCTGCTCCCAGCCAGC
510114	0.0012954	2.18043e-05	down	2.23115	-2.23115	-1.15779	CCNB1IP1	57820	Homo sapiens cyclin B1 interacting protein 1 (CCNB1IP1), transcript variant 3, mRNA.	chr14	20779662	20779711	TTGAGCCACGCATAGTGTCACGCACCTGTGATCCCAGCTACTTAGGAGGT
5810605	0.00236473	7.61848e-05	down	1.98979	-1.98979	-0.992615	CCNI	10983	Homo sapiens cyclin I (CCNI), mRNA.	chr4	78188396	78188445	GAGGGACATGCTTCCCCTTGTCCACCTTTGCAGCCTGTTTCTGTCATGTA
5390246	0.00117831	1.63334e-05	up	3.79702	3.79702	1.92487	CCR7	1236	Homo sapiens chemokine (C-C motif) receptor 7 (CCR7), mRNA.	chr17	38710166	38710215	GGAGGGTGACAGTGGCCGCCCAAGGCCCACGAGCTTGTTCTTTGTTCTTT
5270717	0.00101228	5.75936e-06	down	2.36411	-2.36411	-1.2413	CCT3	7203	Homo sapiens chaperonin containing TCP1, subunit 3 (gamma) (CCT3), transcript variant 3, mRNA.	chr1	156278875	156278924	GCCAGGAACACTGTGGACGTCTTTGTTCAGAAGGGATCAGGTTGGGGGGC
4290358	0.00101228	7.79606e-06	down	2.06636	-2.06636	-1.04709	CCT7	10574	Homo sapiens chaperonin containing TCP1, subunit 7 (eta) (CCT7), transcript variant 2, mRNA.	chr2	73333331	73333380	AAGCTTTCGTGTGGGAGCCAGCTATGGTGCGGATCAATGCGCTGACAGCA
6550259	0.00203582	5.8094e-05	down	2.08859	-2.08859	-1.06253	CD151	977	Homo sapiens CD151 molecule (Raph blood group) (CD151), transcript variant 5, mRNA.	chr11	828488	828537	GTTCCCAGCAGGGGGAGAAACCCTTCACACCCCAGGCCCTTCAGGAACTG
2680092	0.0476631	0.00567398	down	2.35115	-2.35115	-1.23337	CD163	9332	Homo sapiens CD163 molecule (CD163), transcript variant 2, mRNA.	chr12	7525088	7526523	CAGAGACAGCGGCTTGCAGTTTCCTCAAGAGGAGAGAACTTAGTCCACCA
7210136	0.00176808	4.41245e-05	up	4.44963	4.44963	2.15369	CD19	930	Homo sapiens CD19 molecule (CD19), mRNA.	chr16	28857792	28858003	GGTGGCCAGCCTGGATCTCCTCAAGTCCCCAAGATTCACACCTGACTCTG
4210619	0.00679307	0.000403214	up	2.30506	2.30506	1.2048	CD2	914	Homo sapiens CD2 molecule (CD2), mRNA.	chr1	117113051	117113100	GGCCACAGCCACCTCTGCATCTTCGAACTCAGCCATGTGGTCAACATCTG
610437	0.0132014	0.00103563	up	2.77254	2.77254	1.47121	CD24	100133941	Homo sapiens CD24 molecule (CD24), mRNA.	chrY	21152795	21152844	TAGACACTCCCCGAAGTCTTTTGTTCGCATGGTCACACACTGATGCTTAG
6290400	0.00376631	0.00016781	up	2.67828	2.67828	1.42131	CD247	919	Homo sapiens CD247 molecule (CD247), transcript variant 2, mRNA.	chr1	165666606	165666655	AAACCCGTCAATGTACTAGGATACTGCTGCGTCATTACAGGGCACAGGCC
3800373	0.00528021	0.000278562	up	2.74272	2.74272	1.45561	CD37	951	Homo sapiens CD37 antigen (CD37), mRNA.	chr19	54533875	54533924	CGGCGACCAACGACTCCACAATCCTAGATAAGGTGATCTTGCCCCAGCTC
1580411	0.0214226	0.00201723	up	2.56908	2.56908	1.36125	CD3D	915	Homo sapiens CD3d molecule, delta (CD3-TCR complex) (CD3D), transcript variant 2, mRNA.	chr11	118209860	118209909	CCACCTTGGAGGAAACTGGGCTCGGAACAAGTGAACCTGAGACTGGTGGC
6590228	0.00528021	0.000278562	up	2.1387	2.1387	1.09673	CD6	923	Homo sapiens CD6 molecule (CD6), mRNA.	chr11	60544218	60544267	GGGCTCAGAAGCTGCACTAGGCCCCGAGTCCCCATGTGTCTCCTTGAATT
2480068	0.0012954	2.18043e-05	down	3.10175	-3.10175	-1.63308	CD63	967	Homo sapiens CD63 molecule (CD63), transcript variant 2, mRNA.	chr12	56119634	56119907	GGAGGGCTGTGTGGAGAAGATTGGGGGCTGGCTGAGGAAAAATGTGCTGG
2710575	0.00446281	0.000216631	up	3.44974	3.44974	1.78649	CD69	969	Homo sapiens CD69 molecule (CD69), mRNA.	chr12	9796674	9796723	TCCTCAGCTGTAGACAGGTCCTTTTCGATGGTACATATTTCTTTGCCTTT
6330091	0.00122319	1.8881e-05	up	2.40538	2.40538	1.26627	CD7	924	Homo sapiens CD7 molecule (CD7), mRNA.	chr17	80272756	80272805	ACGGGAGGAGACCAGTCCCCCACCCAGCCGTACCAGAAATAAAGGCTTCT
4560047	0.0297863	0.00308608	up	2.66277	2.66277	1.41293	CD74	972	Homo sapiens CD74 molecule, major histocompatibility complex, class II invariant chain (CD74), transcript variant 1, mRNA.	chr5	149782721	149782770	TATGGGAGCATCGGCTACTGCTGGTGTGTCTTCCCCAACGGCACGGAGGT
1780440	0.00528021	0.000278562	up	2.75605	2.75605	1.4626	CD79A	973	Homo sapiens CD79a molecule, immunoglobulin-associated alpha (CD79A), transcript variant 1, mRNA.	chr19	42383286	42383335	CATATACGTGTGCCGGGTCCAGGAGGGCAACGAGTCATACCAGCAGTCCT
770167	0.00376631	0.00016781	up	3.43341	3.43341	1.77964	CD79B	974	Homo sapiens CD79b molecule, immunoglobulin-associated beta (CD79B), transcript variant 3, mRNA.	chr17	62006098	62006147	GCCTCCAGTGCCTTCCCCCGTGGAATAAACGGTGTGTCCTGAGAAACCAC
6620026	0.040823	0.00464932	up	2.251	2.251	1.17057	CD83	9308	Homo sapiens CD83 molecule (CD83), transcript variant 1, mRNA.	chr6	14136299	14136348	TGGGTGCTCGCCCACTTGTCCCACTATCTGGGTGCATGATCTTGAGCAAG
3170128	0.0121791	0.000923578	up	2.23648	2.23648	1.16123	CD8A	925	Homo sapiens CD8a molecule (CD8A), transcript variant 2, mRNA.	chr2	86865488	86865537	GGAGGCTGAGAGCCCAAACTGCTGTCCCAAACATGCACTTCCTTGCTTAA
6250487	0.00236473	7.61848e-05	down	2.34189	-2.34189	-1.22767	CD9	928	Homo sapiens CD9 molecule (CD9), mRNA.	chr12	6214685	6214734	GGACACCTACAACAAGCTGAAAACCAAGGATGAGCCCCAGCGGGAAACGC
4290097	0.00320161	0.000129482	down	2.40832	-2.40832	-1.26802	CD99	4267	Homo sapiens CD99 molecule (CD99), transcript variant 1, mRNA.	chrY	2609031	2609080	TTTACATCCAAAGGGGGATAGGCACTTGGACCCCCATTCTCCAAGGCCCG
5270386	0.00946928	0.000651255	down	2.05634	-2.05634	-1.04008	CDC42	998	Homo sapiens cell division cycle 42 (GTP binding protein, 25kDa) (CDC42), transcript variant 3, mRNA.	chr1	22291588	22291637	GAGGGGTGGTGCTAGAAGACAGACATCTGTGGAATGATTCACATCCTCTC
1070047	0.00109448	1.41156e-05	down	2.15256	-2.15256	-1.10605	CDC42EP4	23580	Homo sapiens CDC42 effector protein (Rho GTPase binding) 4 (CDC42EP4), mRNA.	chr17	71279906	71279955	TCCAGGTTCGGTGCCCTGTTGGTGCTCCTGTTTCCAATAGCTTAGGTCCC
5820563	0.00275851	9.95162e-05	down	2.40911	-2.40911	-1.2685	CDH13	1012	Homo sapiens cadherin 13, H-cadherin (heart) (CDH13), mRNA.	chr16	82387382	82387431	AGTGACAGCTTGTGGCTTTTTATTAGAGCTCGCCACGAACTAGGGTAAGG
1170709	0.00679307	0.000403214	down	2.75699	-2.75699	-1.46309	CDH2	1000	Homo sapiens cadherin 2, type 1, N-cadherin (neuronal) (CDH2), mRNA.	chr18	23784959	23785008	GCCTCTGTATTGTGTACCAGAATATAAATGATACACCTCTGACCCCAGCG
4640491	0.0102993	0.000732399	down	2.02179	-2.02179	-1.01563	CDO1	1036	Homo sapiens cysteine dioxygenase, type I (CDO1), mRNA.	chr5	115168394	115168443	TCCCCAGACCACAACAAACCAAAACATAAACTCATGTCTGTGTCCCATGG
1340470	0.00320161	0.000129482	down	1.96198	-1.96198	-0.972309	CECR5	27440	Homo sapiens cat eye syndrome chromosome region, candidate 5 (CECR5), transcript variant 2, mRNA.	chr22	17618498	17618547	CCGGCACTGAAGGCATGCAGCCTGTCGGCAGAGTGTCTTAACACCAGATG
1780274	0.00122319	1.8881e-05	down	2.09917	-2.09917	-1.06982	CECR7	27438	PREDICTED: Homo sapiens cat eye syndrome chromosome region, candidate 7 (CECR7), mRNA.	chr22	15920888	15920937	CTCAAAGGCCGGTGCCAGTGCAGGTCCTTGGTGTGCTGAATACTGGTCCC
2680056	0.00101228	6.70411e-06	down	4.75806	-4.75806	-2.25037	CES1	1066	Homo sapiens carboxylesterase 1 (monocyte/macrophage serine esterase 1) (CES1), transcript variant 1, mRNA.	chr16	55836930	55836979	CAGAACACATAGAGCTGTGAATGAAGATCCAGCCGGCCTTGGGAGCCTGG
6200494	0.00152894	3.33821e-05	down	2.96944	-2.96944	-1.57019	CFDP1	10428	Homo sapiens craniofacial development protein 1 (CFDP1), mRNA.	chr16	75338940	75338989	CTGGGAGAGCTTCAAGGAGGAAGAGGGGATTGGTGAAGAACTGGCCATCC
6250484	0.003466	0.000147478	down	2.33348	-2.33348	-1.22248	CFH	3075	Homo sapiens complement factor H (CFH), transcript variant 2, mRNA.	chr1	194937229	194937278	CAGCCAGAATGGGAAATGCTAATTCAGCTCCTCCAGGCAGCCCAATGGGG
1770593	0.00236473	7.61848e-05	up	2.05192	2.05192	1.03697	CH25H	9023	Homo sapiens cholesterol 25-hydroxylase (CH25H), mRNA.	chr10	90966172	90966221	CGGTGGGTGCCCCTAAGACTCGGGACTGCTGTGCCTTTCACACTTGAATG
450072	0.00101228	9.05688e-06	down	2.60203	-2.60203	-1.37964	CHCHD6	84303	Homo sapiens coiled-coil-helix-coiled-coil-helix domain containing 6 (CHCHD6), mRNA.	chr3	126676290	126676339	TTGCAGGCCCAGATTCTCCACTGCTACCGAGATCGCCCGCATGAGGTGCT
3440168	0.00109448	1.41156e-05	down	1.96384	-1.96384	-0.97368	CHCHD9	645345	PREDICTED: Homo sapiens coiled-coil-helix-coiled-coil-helix domain containing 9 (CHCHD9), mRNA.	chr9	81196367	81196416	AGCAGCAGCCTTGCTTCTATGGGATCAAACAGTTTCTGGAGTGTGCCCAG
4230470	0.00101228	1.05111e-05	down	2.72912	-2.72912	-1.44844	CHES1	1112	Homo sapiens checkpoint suppressor 1 (CHES1), mRNA.	chr14	88692454	88692503	AGAAACAGTGTGGAGGCAGGCGCGATCAGCCGAACTCTAGGGACTTGGTG
3930736	0.00446281	0.000216631	down	2.06846	-2.06846	-1.04855	CHST3	9469	Homo sapiens carbohydrate (chondroitin 6) sulfotransferase 3 (CHST3), mRNA.	chr10	73443100	73443149	CCGTTCCACATTGCTCCCAGCCCCATTGCTGTCACTGTCGTCCCAGATGT
4250328	0.00528021	0.000278562	down	2.33327	-2.33327	-1.22235	CHSY3	337876	Homo sapiens chondroitin sulfate synthase 3 (CHSY3), mRNA.	chr5	129520983	129521032	TGAGGAGTTTTGTTCCACAAGCAACCGGTACTGGCTACCCTGGTCTTATG
3830315	0.0012954	2.18043e-05	down	2.31029	-2.31029	-1.20808	CKMT2	1160	Homo sapiens creatine kinase, mitochondrial 2 (sarcomeric) (CKMT2), nuclear gene encoding mitochondrial protein, transcript variant 1, mRNA.	chr5	80562019	80562068	TGGAGAGAGGCCAAGATATTAAGGTGCCACCCCCTCTGCCTCAGTTTGGC
1070133	0.00138	2.51552e-05	down	1.9908	-1.9908	-0.993345	CLDN12	9069	Homo sapiens claudin 12 (CLDN12), mRNA.	chr7	89882913	89882962	AGTCACTTTTGAGCCCTCATCAAGCTCTCATTGTGATGGGAGGGATACCT
1850156	0.00152894	3.33821e-05	down	2.32458	-2.32458	-1.21697	CLDN23	137075	Homo sapiens claudin 23 (CLDN23), mRNA.	chr8	8561463	8561512	TGCTGTACTATTCCACCCTTTGGACGCCTCATCCAGGACGCAGAGGACTC
3890193	0.0167144	0.00145168	down	2.03823	-2.03823	-1.02732	CLIC4	25932	Homo sapiens chloride intracellular channel 4 (CLIC4), nuclear gene encoding mitochondrial protein, mRNA.	chr1	25042879	25042928	TCTCTCCAGAGTTGCATGTAGATAGCATTTATTTCTGTGCCCTTAAACCC
6400332	0.00203582	5.8094e-05	down	2.38166	-2.38166	-1.25197	CNIH4	29097	Homo sapiens cornichon homolog 4 (Drosophila) (CNIH4), mRNA.	chr1	222630188	222630237	GCACAGTTGAGGAGCCAGAGACTTCTTAAATCATCCTTAGAACCGTGACC
4850630	0.00236473	7.61848e-05	down	5.28785	-5.28785	-2.40268	CNN1	1264	Homo sapiens calponin 1, basic, smooth muscle (CNN1), mRNA.	chr19	11521806	11521855	TAGTGCTACAGGGTCCAACATAGAGCCGGGTGTCCCCAACAGCGCCCAAA
5290132	0.00220129	6.65601e-05	down	2.69354	-2.69354	-1.4295	COL18A1	80781	Homo sapiens collagen, type XVIII, alpha 1 (COL18A1), transcript variant 2, mRNA.	chr21	45757881	45757930	AGTCATTCGTTCTGTGGAGGGACAAGTGGACTCAGGGCAGCGCCAGGCTG
6960142	0.0297863	0.00308608	up	2.89629	2.89629	1.53421	COL1A1	1277	Homo sapiens collagen, type I, alpha 1 (COL1A1), mRNA.	chr17	48261600	48261649	TCCCTCCTAGTCTGTCCTGCGTCCTCTGTCCCCGGGTTTCAGAGACAACT
4040671	0.0143386	0.00116015	up	2.18431	2.18431	1.12718	COL1A2	1278	Homo sapiens collagen, type I, alpha 2 (COL1A2), mRNA.	chr7	93895613	93895662	GCGAAACCTGTATCCGGGCCCAACCTGAAAACATCCCAGCCAAGAACTGG
5910431	0.00946928	0.000651255	down	2.06947	-2.06947	-1.04926	COL4A1	1282	Homo sapiens collagen, type IV, alpha 1 (COL4A1), mRNA.	chr13	110801522	110801571	CATCGCATGGACCGCAGGAGGGCAGATTCGGACCACTAGGCCTGAAATGA
2510091	0.00220129	6.65601e-05	down	3.46422	-3.46422	-1.79253	COL8A1	1295	Homo sapiens collagen, type VIII, alpha 1 (COL8A1), transcript variant 2, mRNA.	chr3	99514877	99514926	GAGACCGGGTGTTCCTCCAGATGCCCTCAGAACAGGCTGCAGGACTGTAT
3610114	0.00109448	1.41156e-05	down	2.01534	-2.01534	-1.01103	COMMD9	29099	Homo sapiens COMM domain containing 9 (COMMD9), mRNA.				CCAATCCCAGAACACATGGAGGGAATCGGACAGGTGATGCCAGCAGTTCC
2360148	0.0252545	0.00249987	up	2.18035	2.18035	1.12456	COMP	1311	Homo sapiens cartilage oligomeric matrix protein (COMP), mRNA.	chr19	18893711	18893760	AGAGGACTATGAGACCCATCAGCTGCGGCAAGCCTAGGGACCAGGGTGAG
4010347	0.0121791	0.000923578	down	2.03222	-2.03222	-1.02306	COPS5	10987	Homo sapiens COP9 constitutive photomorphogenic homolog subunit 5 (Arabidopsis) (COPS5), mRNA.	chr8	68120637	68120686	CCAGCTGGGACGAGGGAGTTTCATGTTGGGTTTAGAAACGCATGACCGAA
5390113	0.0252545	0.00249987	up	2.16942	2.16942	1.11731	CORO1A	11151	Homo sapiens coronin, actin binding protein, 1A (CORO1A), mRNA.	chr16	30107267	30107316	GATGCTGGGCCCCTCCTCATCTCCCTCAAGGATGGCTACGTACCCCCAAA
630735	0.00446281	0.000216631	down	2.93087	-2.93087	-1.55133	COX17	10063	Homo sapiens COX17 cytochrome c oxidase assembly homolog (S. cerevisiae) (COX17), nuclear gene encoding mitochondrial protein, mRNA.	chr3	120878850	120878899	GAGGCTGGCATAGATTTGGCTGTCTCCGCTCATAGCTGCTTTTGGCGCGA
1190220	0.00528021	0.000278562	down	2.71451	-2.71451	-1.44069	COX5B	1329	Homo sapiens cytochrome c oxidase subunit Vb (COX5B), mRNA.	chr2	97629057	97629983	GCCGCGATGCGCTCCATGGCATCTGGAGGTGGTGTTCCCACTGATGAAGA
3850110	0.00138	2.51552e-05	down	2.13015	-2.13015	-1.09096	COX6A1	1337	Homo sapiens cytochrome c oxidase subunit VIa polypeptide 1 (COX6A1), nuclear gene encoding mitochondrial protein, mRNA.	chr12	119360625	119360674	TGAATGTGTACCTGAAGTCGCACCACGGAGAGCACGAGAGACCCGAGTTC
4250095	0.0214226	0.00201723	down	3.85436	-3.85436	-1.94649	COX6B1	1340	Homo sapiens cytochrome c oxidase subunit Vib polypeptide 1 (ubiquitous) (COX6B1), nuclear gene encoding mitochondrial protein, mRNA.	chr19	36139232	36139281	CCGCTTCCTGTCCGACTGTGGTGTCTTTGCTGAGGGTCACATTGAGCTGC
5820465	0.0322569	0.00342395	down	2.11191	-2.11191	-1.07855	COX6C	1345	Homo sapiens cytochrome c oxidase subunit VIc (COX6C), mRNA.	chr8	100973328	100973377	CAGGCGTCTGCGAAATCATATGGCTGTAGCATTCGTGCTATCCCTGGGGG
5390138	0.00101228	1.05111e-05	down	3.55978	-3.55978	-1.83179	COX7A1	1346	Homo sapiens cytochrome c oxidase subunit VIIa polypeptide 1 (muscle) (COX7A1), mRNA.	chr19	41334414	41334463	ACCGCCCGGAACCGCTTTCAGAACCGAGTGCGCGAGAAACAGAAGCTCTT
540491	0.00528021	0.000278562	down	2.78278	-2.78278	-1.47653	COX7A2	1347	Homo sapiens cytochrome c oxidase subunit VIIa polypeptide 2 (liver) (COX7A2), mRNA.	chr6	76007663	76010163	CGGAATCTGCTGGCTCTTCGTCAGATTGGGCAGAGGACGATAAGCACTGC
2260576	0.00679307	0.000403214	down	2.01711	-2.01711	-1.01229	COX7B	1349	Homo sapiens cytochrome c oxidase subunit VIIb (COX7B), nuclear gene encoding mitochondrial protein, mRNA.	chrX	77044807	77044856	CAGCAAACAATGGCAAGGCAGAGCCACCAGAAACGTACACCTGATTTTCA
7570475	0.0442318	0.00513861	down	2.0499	-2.0499	-1.03555	COX7C	1350	Homo sapiens cytochrome c oxidase subunit VIIc (COX7C), nuclear gene encoding mitochondrial protein, mRNA.	chr5	85913807	85913856	TGGTGAGGTGCCGCCATTTCATCTGTCCTCATTCTCTGCGCCTTTCGCAG
5390687	0.023221	0.0022467	down	2.14869	-2.14869	-1.10346	CPE	1363	Homo sapiens carboxypeptidase E (CPE), mRNA.	chr4	166638605	166638654	GAAAAGGTTAACAGATACAGCTCGGAGTTGTGAGCACTCTACTGCAAGAC
1030450	0.00117831	1.63334e-05	up	3.57566	3.57566	1.83821	CR2	1380	Homo sapiens complement component (3d/Epstein Barr virus) receptor 2 (CR2), transcript variant 1, mRNA.	chr1	205729301	205729350	CAAGGACTTTCTGAAGCCTCACTTATGAGATGCCTGAAGCCAGGCCATGG
4210653	0.003466	0.000147478	up	2.15776	2.15776	1.10953	CRIPAK	285464	Homo sapiens cysteine-rich PAK1 inhibitor (CRIPAK), mRNA.	chr4	1379469	1379518	ATGTGGAGTGCCCGCCTGCTCACACAAAGCCCTGGCATGGTGGTTCTGTA
5860048	0.00528021	0.000278562	up	4.34835	4.34835	2.12047	CRKRS	51755	Homo sapiens Cdc2-related kinase, arginine/serine-rich (CRKRS), mRNA.	chr17	34941769	34941818	CGCCCTTCTCCCTGCACATAAAGCAGGTTGTAGAACGTGGCATTCTTGGG
6110079	0.00101228	1.05111e-05	down	4.70401	-4.70401	-2.23389	CRYAB	1410	Homo sapiens crystallin, alpha B (CRYAB), mRNA.	chr11	111779542	111779591	GTCCTCACTGTGAATGGACCAAGGAAACAGGTCTCTGGCCCTGAGCGCAC
3840349	0.00101228	7.79606e-06	down	2.97265	-2.97265	-1.57175	CSDC2	27254	Homo sapiens cold shock domain containing C2, RNA binding (CSDC2), mRNA.	chr22	40302546	40302595	CCAAGACCCCTGGCCACCCAGACCCCCCATTCTTCCTAACACTGGCAATA
5860519	0.00101228	3.1059e-06	down	6.03644	-6.03644	-2.5937	CSPG4	1464	Homo sapiens chondroitin sulfate proteoglycan 4 (CSPG4), mRNA.	chr15	75966982	75967031	ACTAGGGCAGGCAGCTGGGGGCACTTGGTTCCATGGAGCCTGGATAAACA
6370397	0.00101228	9.05688e-06	down	3.48171	-3.48171	-1.7998	CSRP1	1465	Homo sapiens cysteine and glycine-rich protein 1 (CSRP1), mRNA.	chr1	199719534	199719583	GCACTGCCTCAGTCTTCATCCAAACACCTTTCCCTTTGCCCTGAGACCTC
1990152	0.00101228	4.23785e-06	down	3.31868	-3.31868	-1.73061	CSRP2	1466	Homo sapiens cysteine and glycine-rich protein 2 (CSRP2), mRNA.	chr12	77253381	77254073	GAGCTGGAAAGCCCTGGCACAAAAACTGTTTCCGATGTGCAAAGTGTGGG
4010491	0.00446281	0.000216631	down	2.65416	-2.65416	-1.40826	CST6	1474	PREDICTED: Homo sapiens cystatin E/M (CST6), mRNA.				CAGCAGGAGAAGCTGCGCTGTGACTTTGAGGTCCTTGTGGTTCCCTGGCA
7510538	0.00117831	1.63334e-05	down	2.14205	-2.14205	-1.09899	CTBP1	1487	Homo sapiens C-terminal binding protein 1 (CTBP1), transcript variant 2, mRNA.	chr4	1206807	1207303	GAAGACGGCATCACGAAGCAGCTCCAAAAGGAAAAGCTTGGGCGGTGCCC
3890017	0.00101228	5.75936e-06	down	1.98204	-1.98204	-0.986986	CTNNA1	1495	Homo sapiens catenin (cadherin-associated protein), alpha 1, 102kDa (CTNNA1), mRNA.	chr5	138260394	138260988	CCTGTGGTAAGCAACCTGGGCATCTTAGGAAGCAGTCCCTGGAGAAGGCA
6370273	0.00101228	7.79606e-06	down	2.55798	-2.55798	-1.35501	CTPS	1503	Homo sapiens CTP synthase (CTPS), mRNA.	chr1	41250525	41250574	TCCCCATGCCTGTGCGTGCGCTTCCTATTTCTAGGGCTGGGAAACACTCC
4220259	0.00101228	6.70411e-06	down	7.21741	-7.21741	-2.85148	CTSZ	1522	Homo sapiens cathepsin Z (CTSZ), mRNA.	chr20	57003862	57003911	GACACTTGCACAGCATGGCTCTGCCTCACAATGATGCAGTCAGCCACCTG
630521	0.00320161	0.000129482	down	2.24865	-2.24865	-1.16906	CX3CL1	6376	Homo sapiens chemokine (C-X3-C motif) ligand 1 (CX3CL1), mRNA.	chr16	55976263	55976312	TTTGTGAGGAAGCCGCTGGGGCCAGTTGGTCCCCCTTCCATGGACTTTGT
2070168	0.00946928	0.000651255	up	2.26112	2.26112	1.17704	CX3CR1	1524	Homo sapiens chemokine (C-X3-C motif) receptor 1 (CX3CR1), mRNA.	chr3	39305319	39305368	ATTGTCATTCCTGTATTCACCCGTCCAGACCTTGTTCACACTCTCACATG
3870253	0.00122319	1.8881e-05	up	2.93067	2.93067	1.55123	CXCL12	6387	Homo sapiens chemokine (C-X-C motif) ligand 12 (stromal cell-derived factor 1) (CXCL12), transcript variant 2, mRNA.	chr10	44866023	44866072	CCCTGACTGGGAGTTGATCGCCTTTCCCAGGTGCTACACCCTTTTCCAGC
1110564	0.00203582	5.8094e-05	up	3.09049	3.09049	1.62784	CXCL13	10563	Homo sapiens chemokine (C-X-C motif) ligand 13 (B-cell chemoattractant) (CXCL13), mRNA.	chr4	78751655	78751704	TGCCTGGGAGGCAGATGGAACTTGAGCCTGTCAAGAGGCAAAGGAATCCA
4670390	0.00528021	0.000278562	up	2.72768	2.72768	1.44767	CXCL2	2920	Homo sapiens chemokine (C-X-C motif) ligand 2 (CXCL2), mRNA.	chr4	75181928	75181977	TCGTGATGACATATCACATGTCAGCCACTGTGATAGAGGCTGAGGAATCC
1300280	0.023221	0.0022467	up	2.68674	2.68674	1.42586	CXCR4	7852	Homo sapiens chemokine (C-X-C motif) receptor 4 (CXCR4), transcript variant 1, mRNA.	chr2	136872491	136872540	TGTGAGCAGAGGGTCCAGCCTCAAGATCCTCTCCAAAGGAAAGCGAGGTG
1010048	0.00144739	2.89925e-05	down	3.16451	-3.16451	-1.66198	CXXC5	51523	Homo sapiens CXXC finger 5 (CXXC5), mRNA.	chr5	139043454	139043503	TCTGGCCTTGCTAATGGCAACAGAAGAAAGGGCTTCTTTGCGTGGTCCCC
1230025	0.0012954	2.18043e-05	down	2.22873	-2.22873	-1.15622	CYB5R1	51706	Homo sapiens cytochrome b5 reductase 1 (CYB5R1), mRNA.	chr1	202931017	202931066	GCTGTTTGTGGCAGGAACCCCTGGCTGTGCAAATAAATGGGGCTGAGGCC
1770520	0.00868778	0.000578538	down	2.00134	-2.00134	-1.00097	CYC1	1537	Homo sapiens cytochrome c-1 (CYC1), mRNA.	chr8	145152249	145152298	GTGTCTGCTTGCCATCCTGCCAGAACAGGCCCTCAAGCCCAAGAGCCATC
3520020	0.00109448	1.41156e-05	up	2.14535	2.14535	1.10121	CYFIP2	26999	Homo sapiens cytoplasmic FMR1 interacting protein 2 (CYFIP2), transcript variant 1, mRNA.	chr5	156752600	156752649	CCTTCAGGAGACTTGATCCCAGTAGACTGAGGTCTTCCCTTTCAGCAGAA
1990196	0.00101228	4.23785e-06	down	5.56517	-5.56517	-2.47643	DACT3	147906	Homo sapiens dapper, antagonist of beta-catenin, homolog 3 (Xenopus laevis) (DACT3), mRNA.	chr19	51842736	51842785	GACTCCCCAGTGCAAAGGGGGGCCAGATTCTGTGTGTTTCTCTAACCTCT
2060091	0.0012954	2.18043e-05	down	2.23197	-2.23197	-1.15832	DAG1	1605	Homo sapiens dystroglycan 1 (dystrophin-associated glycoprotein 1) (DAG1), mRNA.	chr3	49547714	49547763	GGCCTTCCAAACAGCTCCGTCGCCCCTAGCAACTCCACCATTGGGCACTG
1010195	0.00574385	0.000315416	down	1.99545	-1.99545	-0.996714	DBI	1622	Homo sapiens diazepam binding inhibitor (GABA receptor modulator, acyl-Coenzyme A binding protein) (DBI), transcript variant 2, mRNA.	chr2	119844807	119846298	TCACGGGCAAGGCCAAGTGGGATGCCTGGAATGAGCTGAAAGGGACTTCC
6420168	0.0012954	2.18043e-05	down	2.25678	-2.25678	-1.17426	DBNDD2	55861	Homo sapiens dysbindin (dystrobrevin binding protein 1) domain containing 2 (DBNDD2), transcript variant 3, mRNA.	chr20	43472577	43472626	AGGTGGTACTCAAGCCATGCTGCCTCCTTACATCCTTTTTGGAACAGAGC
4060768	0.0012954	2.18043e-05	down	2.45608	-2.45608	-1.29636	DBT	1629	Homo sapiens dihydrolipoamide branched chain transacylase E2 (DBT), nuclear gene encoding mitochondrial protein, mRNA.	chr1	100659770	100659819	GCCCAGGAGTTCAAAGCTGTAGTGAGCTGTCATTGTGCCACTATCCTCCA
2100079	0.00101228	1.05111e-05	down	2.06708	-2.06708	-1.0476	DCI	1632	Homo sapiens dodecenoyl-Coenzyme A delta isomerase (3,2 trans-enoyl-Coenzyme A isomerase) (DCI), nuclear gene encoding mitochondrial protein, mRNA.	chr16	2290107	2293056	GGCCATTCCAGACCATGCTCGACAGCTGACCAAGGCCATGATGCGAAAGG
5360041	0.00297633	0.00011357	down	2.28267	-2.28267	-1.19072	DDAH2	23564	Homo sapiens dimethylarginine dimethylaminohydrolase 2 (DDAH2), mRNA.	chr6	31803091	31803329	GTGGAGGTGGGGATCTGCCCAACAGCCAGGAGGCACTGCAGAAGCTCTCT
3190148	0.00679307	0.000403214	down	2.5976	-2.5976	-1.37718	DDIT4	54541	Homo sapiens DNA-damage-inducible transcript 4 (DDIT4), mRNA.	chr10	73705572	73705621	GCTGCGTTTAAGCCTTCCCCCATCGTGTACTGCAGAGTTGAGCTGGCAGG
6450605	0.00144739	2.89925e-05	down	2.14973	-2.14973	-1.10415	DDOST	1650	Homo sapiens dolichyl-diphosphooligosaccharide-protein glycosyltransferase (DDOST), mRNA.	chr1	20978710	20978759	CCTCTGTGGGAGATGCAACACTGAGAGCCAAGGGGTGGGAGTTGGGATAA
2360593	0.00236473	7.61848e-05	down	2.05583	-2.05583	-1.03972	DDT	1652	Homo sapiens D-dopachrome tautomerase (DDT), transcript variant 1, mRNA.	chr22	24313754	24313803	TCCGCTTTTTCCCCTTGGAGTCCTGGCAGATTGGCAAGATAGGGACGGTC
870364	0.00203582	5.8094e-05	down	1.97914	-1.97914	-0.98487	DEDD	9191	Homo sapiens death effector domain containing (DEDD), transcript variant 4, mRNA.	chr1	161091252	161091301	GGAACAGATAAGACTGGGTCAGCCTAGTCATGCCTCCCAACTGTGGTGGT
5560398	0.00203582	5.8094e-05	down	2.35159	-2.35159	-1.23364	DEGS1	8560	Homo sapiens degenerative spermatocyte homolog 1, lipid desaturase (Drosophila) (DEGS1), transcript variant 1, mRNA.	chr1	222446889	222446938	GCTCAGAAGCTCCCCTGGCACAATTTCAGAGTAAGAGCTCGGTGATACCA
2640240	0.00101228	1.05111e-05	down	2.84207	-2.84207	-1.50694	DENND4C	55667	Homo sapiens DENN/MADD domain containing 4C (DENND4C), mRNA.	chr9	19340798	19340847	GAGAATCGCTTGAACTGAGGCAGAGGCTACAGTGAGTGGAGATCACGCCA
2470386	0.00108358	1.21868e-05	down	2.05066	-2.05066	-1.03609	DEXI	28955	Homo sapiens Dexi homolog (mouse) (DEXI), mRNA.	chr16	11022897	11022946	CGCTCCTTCATTTCAGGTTACTCGTTCTTCAGCAAGTTGGCAAAACAGAC
6940088	0.00253613	8.71154e-05	up	2.05889	2.05889	1.04187	DGKA	1606	Homo sapiens diacylglycerol kinase, alpha 80kDa (DGKA), transcript variant 4, mRNA.	chr12	54632977	54633133	GTACCAGACCTAAGTGACAAGAGACTGGAAGTGGTTGGGCTGGAGGGTGC
7040670	0.00446281	0.000216631	down	2.3912	-2.3912	-1.25773	DHRS3	9249	Homo sapiens dehydrogenase/reductase (SDR family) member 3 (DHRS3), mRNA.	chr1	12628133	12628182	TGACCCCCACAGGGAGGCAGGAAAACAGCCAGAAGCCACCTTGACACTTT
3930731	0.00220129	6.65601e-05	down	2.19049	-2.19049	-1.13125	DHRS7	51635	Homo sapiens dehydrogenase/reductase (SDR family) member 7 (DHRS7), mRNA.	chr14	59685856	59685905	TGTGGCAATACATGCCAACCTGGGCCTGGTGGATAACCAACAAGATGGGG
1110114	0.00297633	0.00011357	down	1.98344	-1.98344	-0.988006	DIMT1L	27292	Homo sapiens DIM1 dimethyladenosine transferase 1-like (S. cerevisiae) (DIMT1L), mRNA.	chr5	61720154	61720203	CTAGTCACACATTCCCCATACCATTTCGTGTTATTCACATTCCCCGTACC
6760451	0.0012954	2.18043e-05	down	2.66734	-2.66734	-1.4154	DIXDC1	85458	Homo sapiens DIX domain containing 1 (DIXDC1), transcript variant 1, mRNA.	chr11	111397303	111397352	GTTGGTGATCCTCATTCCAGTTTCCAAAGCGAGAGGAGCCTTCTGAGCAG
4060091	0.00220129	6.65601e-05	down	3.06235	-3.06235	-1.61464	DKFZp451A211	400169	Homo sapiens DKFZp451A211 protein (DKFZp451A211), mRNA.	chr13	113103674	113103723	CACACTTCAGATACGACCATCACGGCCACATGGCTAAGGCCCACACCCTC
6450681	0.00144739	2.89925e-05	down	2.00752	-2.00752	-1.00541	DLST	1743	Homo sapiens dihydrolipoamide S-succinyltransferase (E2 component of 2-oxo-glutarate complex) (DLST), mRNA.	chr14	74439981	74440030	CCTGAGGCTGCTGACGTTTGACACCAGGGCCAGTAGAGAGTGCCCTTTTG
5860315	0.00138	2.51552e-05	down	2.29438	-2.29438	-1.1981	DNAJB6	10049	Homo sapiens DnaJ (Hsp40) homolog, subfamily B, member 6 (DNAJB6), transcript variant 1, mRNA.	chr7	156902552	156902601	GGATCTGCCGTTCATGTTGCTTTCTCCTTTGTCCTCTTGGACTTGAGGGC
3610019	0.00108358	1.21868e-05	down	2.71954	-2.71954	-1.44336	DSEL	92126	Homo sapiens dermatan sulfate epimerase-like (DSEL), mRNA.	chr18	65175905	65175954	GTACCTGTTGGCAGGAGAAGGCCAGATGGAGTATGTGGAGTAATAGGGAA
3190634	0.00528021	0.000278562	down	2.51192	-2.51192	-1.32879	DSTN	11034	Homo sapiens destrin (actin depolymerizing factor) (DSTN), transcript variant 1, mRNA.	chr20	17536566	17536615	AGCTAGGACACCTGTGGTATCTTTAATTGTATCTCCTTCAGAAGTTTGCT
5890091	0.00101228	3.1059e-06	down	3.258	-3.258	-1.70398	DUSP26	78986	Homo sapiens dual specificity phosphatase 26 (putative) (DUSP26), mRNA.	chr8	33568537	33568586	GCAGAACCAGACAGAGAACCCCACAGACTTTCCACTCCAAGCACAGGAGG
6560156	0.00108358	1.21868e-05	down	2.98384	-2.98384	-1.57717	DUSP3	1845	Homo sapiens dual specificity phosphatase 3 (vaccinia virus phosphatase VH1-related) (DUSP3), mRNA.	chr17	39199431	39199480	CCATGGTGATGGATGGTTTGGAAAGGGAATGTTGGTGCCTTTTGTGCCAC
5390161	0.0154135	0.00129838	up	2.56974	2.56974	1.36162	DUSP5	1847	Homo sapiens dual specificity phosphatase 5 (DUSP5), mRNA.	chr10	112260431	112260480	CTCCCTGCCCCTGGAGGTTGTCTTCAAGCTGTGGACTTCTGGGATTTGCA
4640402	0.00485251	0.000245773	down	1.97252	-1.97252	-0.980043	DUXAP3	503632	Homo sapiens double homeobox A pseudogene 3 (DUXAP3) on chromosome 10.	chr10	42560837	42560886	TGTGGTGGCATGTGCCTGTAATCCCAGCTACTCTGGAAGCTGAGGTAGGG
6270382	0.00236473	7.61848e-05	down	2.03238	-2.03238	-1.02317	DYRK4	8798	Homo sapiens dual-specificity tyrosine-(Y)-phosphorylation regulated kinase 4 (DYRK4), mRNA.	chr12	4593099	4593148	GGCGGAGGTGTCCATGACCTCCCCAGGACAGAGCAAAAACTTCTCCCTCA
4490520	0.0442318	0.00513861	up	2.06831	2.06831	1.04845	EBI2	1880	Homo sapiens Epstein-Barr virus induced gene 2 (lymphocyte-specific G protein-coupled receptor) (EBI2), mRNA.	chr13	98745378	98745427	CGGCAAGTCAGTGTATCGATTTCTAGTGCTGTGAAGTCAGCCCCTGAAGA
3450521	0.0167144	0.00145168	down	2.23722	-2.23722	-1.16171	ECM1	1893	Homo sapiens extracellular matrix protein 1 (ECM1), transcript variant 2, mRNA.	chr1	148752549	148752598	TGAGCCCAAGGAAGAATGAGTCACCCCAGAGCCCTAGAGGGTCAGATGGG
3930403	0.00176808	4.41245e-05	down	2.24852	-2.24852	-1.16898	EDNRA	1909	Homo sapiens endothelin receptor type A (EDNRA), mRNA.	chr4	148685486	148685535	AACTTTGTAGAAATGAGCCAGAAGCCAAGGCCCTGAGTTGGCAGTGGCCC
1260040	0.019754	0.00180945	down	2.26339	-2.26339	-1.17849	EFEMP1	2202	Homo sapiens EGF-containing fibulin-like extracellular matrix protein 1 (EFEMP1), transcript variant 1, mRNA.	chr2	56093202	56093251	TCCTGGCATCCAGAGTGACAGTGAACTTAAGCAAATTACCCTCCTACCCA
1980484	0.00101228	6.70411e-06	down	4.44146	-4.44146	-2.15103	EFHD1	80303	Homo sapiens EF-hand domain family, member D1 (EFHD1), mRNA.	chr2	233255458	233255507	GTATTACAGTAGACCGCTGACGTTCCCAAGTGACAGATCCAGGGCCTTTC
7650653	0.00101228	7.79606e-06	down	1.96815	-1.96815	-0.976844	EGLN2	112398	Homo sapiens egl nine homolog 2 (C. elegans) (EGLN2), transcript variant 3, mRNA.	chr19	46006086	46006135	TGCCACTGCTTGGGCAGAGTAAAAGGTGCCAGGAGGAGCATGGGTGTGGA
6020255	0.00485251	0.000245773	up	3.16022	3.16022	1.66002	EGR2	1959	Homo sapiens early growth response 2 (Krox-20 homolog, Drosophila) (EGR2), mRNA.	chr10	64242090	64242139	GCATGCAATTGTGTTGGAAGTGTCCTTGGTCGCCTTGTGTGATGTAGACA
5080523	0.00485251	0.000245773	down	2.08407	-2.08407	-1.0594	EHD2	30846	Homo sapiens EH-domain containing 2 (EHD2), mRNA.	chr19	52938049	52938098	TGGAAAAGATGGGGAAGAGCAAAATACATGGAGACGACGCACCCTCCAGG
770541	0.00253613	8.71154e-05	down	2.53406	-2.53406	-1.34145	EI24	9538	Homo sapiens etoposide induced 2.4 mRNA (EI24), transcript variant 2, mRNA.	chr11	124959536	124959585	CACTAAACCTGAACTTTTCAACTCCGTTGGTGGTGGGAGGCAGCGGGCAG
6370494	0.00190567	5.06547e-05	down	1.95457	-1.95457	-0.966851	EIF2B4	8890	Homo sapiens eukaryotic translation initiation factor 2B, subunit 4 delta, 67kDa (EIF2B4), transcript variant 3, mRNA.	chr2	27587375	27587424	GCGCTGGCTAACTGGCAGAACCACGCATCCCTACGGTTGTTGAATCTAGT
290468	0.003466	0.000147478	down	2.16532	-2.16532	-1.11458	EIF2C2	27161	Homo sapiens eukaryotic translation initiation factor 2C, 2 (EIF2C2), mRNA.	chr8	141610650	141610699	GGCCCCGTGTGTTTACAGCATTTCCAGGTCCAGAGAGGTTGGCAGACAAG
1450670	0.00203582	5.8094e-05	down	1.97973	-1.97973	-0.985305	EIF4A1	1973	Homo sapiens eukaryotic translation initiation factor 4A, isoform 1 (EIF4A1), mRNA.	chr17	7422386	7422435	TCGGTCGAGGTGGACGGTTTGGCCGTAAAGGTGTGGCTATTAACATGGTG
510162	0.00109448	1.41156e-05	down	2.15098	-2.15098	-1.10499	ELK1	2002	Homo sapiens ELK1, member of ETS oncogene family (ELK1), mRNA.	chrX	47380023	47380072	GGCAAGAGAGAGTGGGTTCAAAAGACTCCTGGGCTCACCTGTTAGCGCTG
4610753	0.00203582	5.8094e-05	down	2.25591	-2.25591	-1.17371	ENG	2022	Homo sapiens endoglin (Osler-Rendu-Weber syndrome 1) (ENG), mRNA.	chr9	129617495	129617544	GCCCAGGAGACAGACCACTTGCCACGCTGTTGTAAAAACCCAAGTCCCTG
2940079	0.0143386	0.00116015	down	1.96336	-1.96336	-0.973325	ENY2	56943	Homo sapiens enhancer of yellow 2 homolog (Drosophila) (ENY2), mRNA.	chr8	110352761	110355651	CTTGGTGGCTGAAATCACTCCAAAAGGCAGAGCCCTGGTACCTGACAGTG
4050156	0.00109448	1.41156e-05	down	2.46069	-2.46069	-1.29906	ERBB2	2064	Homo sapiens v-erb-b2 erythroblastic leukemia viral oncogene homolog 2, neuro/glioblastoma derived oncogene homolog (avian) (ERBB2), transcript variant 1, mRNA.	chr17	35138207	35138256	GAGACTGTCCCTGAAACCTAGTACTGCCCCCCATGAGGAAGGAACAGCAA
1510131	0.00376631	0.00016781	down	1.96975	-1.96975	-0.97801	ERH	2079	Homo sapiens enhancer of rudimentary homolog (Drosophila) (ERH), mRNA.	chr14	68916936	68916985	GGTTGGGGTGGGCTTGGAACACAGGTGTGTACAGCGTGCTGTAGTGGAAG
3800402	0.00236473	7.61848e-05	down	1.98206	-1.98206	-0.986999	ESAM	90952	Homo sapiens endothelial cell adhesion molecule (ESAM), mRNA.	chr11	124128359	124128408	CACCCCTATCTAACACCACCCTTGGCTCCCACTCCAGCTCCCTGTATTGA
2680471	0.00176808	4.41245e-05	down	2.03487	-2.03487	-1.02494	ESD	2098	Homo sapiens esterase D/formylglutathione hydrolase (ESD), mRNA.	chr13	47354117	47354166	CTGTGTCAGCATTTGCTCCAATTTGCAACCCTGTACTCTGTCCCTGGGGC
6550243	0.00138	2.51552e-05	down	2.37897	-2.37897	-1.25034	ESYT1	23344	Homo sapiens extended synaptotagmin-like protein 1 (ESYT1), mRNA.	chr12	54824550	54824599	AGCTCCTAGCTGGTGATACGGAGAGGGCTTTGGAGGACTTGGGACAGCAG
990491	0.00485251	0.000245773	up	1.95973	1.95973	0.970657	EXOG	9941	Homo sapiens endo/exonuclease (5'-3'), endonuclease G-like (EXOG), mRNA.	chr3	38540809	38540858	ACTCAAAGCTAAGGAGCAGTCAGGAACCCAGATAAGAAAGCCATCCTAGT
4890463	0.00275851	9.95162e-05	down	2.1378	-2.1378	-1.09613	EXOSC10	5394	Homo sapiens exosome component 10 (EXOSC10), transcript variant 1, mRNA.	chr1	11126760	11128068	GACAGAGGCTTCAGGTACAACTGGCCACAGAGATAGTCCTGGAAGACACG
2510131	0.00109448	1.41156e-05	down	2.13115	-2.13115	-1.09163	FABP3	2170	Homo sapiens fatty acid binding protein 3, muscle and heart (mammary-derived growth inhibitor) (FABP3), mRNA.	chr1	31838390	31838439	GAGAGTGGGCAGAAATAACGGCCTGAAGGTTACTGAGGAAGAAGCACTGG
450161	0.00101228	5.75936e-06	down	2.40567	-2.40567	-1.26644	FAHD1	81889	Homo sapiens fumarylacetoacetate hydrolase domain containing 1 (FAHD1), transcript variant 2, mRNA.	chr16	1818816	1818865	CACCTGTTTACTTAGGGTATCTACCCAGACCCATCGATTCTGAGTTCGGG
5270520	0.00320161	0.000129482	up	3.39639	3.39639	1.764	FAIM3	9214	Homo sapiens Fas apoptotic inhibitory molecule 3 (FAIM3), mRNA.	chr1	205144550	205144599	CTCGGGCATCCTTCCCAGGGTTGGGTCTTACACAAATAGAAGGCTCTTGC
4230735	0.00101228	4.94284e-06	down	3.70468	-3.70468	-1.88935	FAM129A	116496	Homo sapiens family with sequence similarity 129, member A (FAM129A), transcript variant 2, mRNA.	chr1	184763474	184763523	GGAAGGTGTGATCTGTGGGACTGTCTGGGCCTGTTACTCATCCTGCTATC
5870274	0.00108358	1.21868e-05	up	2.10132	2.10132	1.0713	FAM129C	199786	Homo sapiens family with sequence similarity 129, member C (FAM129C), mRNA.	chr19	17525344	17525393	GGAGTTTTCGGCCTACCCCAAGACAATGAGATATTCCTGCCCTTTCCTCC
3060661	0.003466	0.000147478	down	1.95886	-1.95886	-0.970016	FAM188A	80013	Homo sapiens family with sequence similarity 188, member A (FAM188A), mRNA.	chr10	15868592	15868641	ATTGCCAAATACACTTTTCCAAATTTGTCCCAACAGCCCTGTAAGCCAGC
1850047	0.00101228	9.05688e-06	down	2.10707	-2.10707	-1.07524	FAM189B	10712	Homo sapiens family with sequence similarity 189, member B (FAM189B), transcript variant 1, mRNA.	chr1	155217091	155217140	GCCACCTCTAGCTGCATGACCTTGGGCAAGCTATGTAACCCCAATTGCCT
4860646	0.00253613	8.71154e-05	down	2.10974	-2.10974	-1.07707	FAM20C	56975	Homo sapiens family with sequence similarity 20, member C (FAM20C), mRNA.	chr7	295877	295926	CTCAAGGCCAAGCTCACCCCTCAAGTGCTCTCACACTCGGGACCTAATTC
1110315	0.00109448	1.41156e-05	down	1.96832	-1.96832	-0.976965	FAM36A	116228	Homo sapiens family with sequence similarity 36, member A (FAM36A), mRNA.	chr1	243074707	243074756	CCATAGGATGTTCAACCATGTTTTCAGAGGCCGCACTGCATGAATGCGGG
3940133	0.00574385	0.000315416	down	2.13802	-2.13802	-1.09627	FAM46A	55603	Homo sapiens family with sequence similarity 46, member A (FAM46A), mRNA.	chr6	82516137	82516186	CAGCCAGTATTCACGTGCCAGCAACAGACCTACTCCACTTGGCTACCCTG
4180324	0.00101228	3.1059e-06	down	5.31343	-5.31343	-2.40964	FAM46B	115572	Homo sapiens family with sequence similarity 46, member B (FAM46B), mRNA.	chr1	27204252	27204301	GAGCCCTCCTGCCTGGGAGCTTGTTCTTTGGAAGGTGCTGAGCCTGAATT
6860347	0.00297633	0.00011357	up	4.07522	4.07522	2.02688	FAM46C	54855	Homo sapiens family with sequence similarity 46, member C (FAM46C), mRNA.	chr1	117972371	117972420	GTGCCTAGGAGGTCTGGGGATTCCTCTTTCGTGGTGGTCACTAACCTTAC
7000014	0.00101228	9.05688e-06	down	2.04081	-2.04081	-1.02914	FAM50A	9130	Homo sapiens family with sequence similarity 50, member A (FAM50A), mRNA.	chrX	153332139	153332188	CTTTTCCAATAAAGAAGTGCACGTGTCAGAGCTGGAGCGCCTGCATTGTG
510762	0.00574385	0.000315416	down	2.18983	-2.18983	-1.13082	FAM62B	57488	Homo sapiens family with sequence similarity 62 (C2 domain containing) member B (FAM62B), mRNA.	chr7	158216596	158216645	GCCAAATGCAGGCCTGTGTGTAGCTGTGTGTTTTTTCTGTGGTTGCCGCA
3450201	0.00101228	3.1059e-06	up	2.68401	2.68401	1.42439	FAM65B	9750	Homo sapiens family with sequence similarity 65, member B (FAM65B), transcript variant 2, mRNA.	chr6	24947735	24947784	GGATCCCAGTGTGCCCATCCCTCAACCTCCTCAGTGATCAACTCATGGCC
2100161	0.00253613	8.71154e-05	down	2.07019	-2.07019	-1.04977	FAM98A	25940	Homo sapiens family with sequence similarity 98, member A (FAM98A), mRNA.	chr2	33808749	33808798	CAAGCTGTGAAAGAAAATGGCTGGAGGTGTGCTTTGTGTGAAAGGTGAGC
5720192	0.00101228	3.1059e-06	down	2.06179	-2.06179	-1.0439	FANCE	2178	Homo sapiens Fanconi anemia, complementation group E (FANCE), mRNA.	chr6	35434753	35434802	CCAGGAGGTCTGGGGTACCAGTGGGCTCAGATGAAGCTCTTGTGCTCATG
2340253	0.00122319	1.8881e-05	down	2.48332	-2.48332	-1.31227	FAT3	120114	PREDICTED: Homo sapiens FAT tumor suppressor homolog 3 (Drosophila) (FAT3), mRNA.	chr11	92268980	92269029	CCTCAACTTGCACACACATCACACACCAAACCTTATGCAAAGGGGAAAGC
4670441	0.00190567	5.06547e-05	down	2.99	-2.99	-1.58014	FBLN5	10516	Homo sapiens fibulin 5 (FBLN5), mRNA.	chr14	91405850	91405899	GCTGGCGGGGAACCCTGGGAGTAGCTAGTTTGCTTTTTGCGTACACAGAG
1990079	0.00176808	4.41245e-05	down	3.69354	-3.69354	-1.885	FBXO32	114907	Homo sapiens F-box protein 32 (FBXO32), transcript variant 2, mRNA.	chr8	124584719	124584768	GAAGGGTCCCCCTGCTGACTGGAGAGCTGGGAATATGGCATTTGGACACT
130463	0.0154135	0.00129838	down	3.03294	-3.03294	-1.60072	FCGBP	8857	PREDICTED: Homo sapiens Fc fragment of IgG binding protein (FCGBP), mRNA.				TGACCATGCTGGGAAACTGTGTGGGGCCTGTGGAAACTTTGACGGGGACC
1450139	0.00297633	0.00011357	up	2.03023	2.03023	1.02164	FCGR3B	2215	Homo sapiens Fc fragment of IgG, low affinity IIIb, receptor (CD16b) (FCGR3B), mRNA.	chr1	161593524	161593573	GAGCCCTCTAATGCTAGGAGTAGCAAATGGTCCTAGGAAGGGGACTGAGG
6660398	0.00144739	2.89925e-05	up	3.01523	3.01523	1.59227	FCN1	2219	Homo sapiens ficolin (collagen/fibrinogen domain containing) 1 (FCN1), mRNA.	chr9	137801465	137801514	CCAGCTCAGTCAAGCCGCCACATGCCCACAACCTCACCAGAGGGAGAATT
1170274	0.0214226	0.00201723	down	2.02136	-2.02136	-1.01533	FCN3	8547	Homo sapiens ficolin (collagen/fibrinogen domain containing) 3 (Hakata antigen) (FCN3), transcript variant 1, mRNA.	chr1	27695631	27695680	GATCGTCAGCCACCTTGCCTTTGCCAACCACCTCTGCTTGCCTGTCCACA
6770070	0.00176808	4.41245e-05	up	2.53174	2.53174	1.34013	FCRL2	79368	Homo sapiens Fc receptor-like 2 (FCRL2), transcript variant 2, mRNA.	chr1	155982443	155982492	CTTCAGCGCTTGATATTGGTCTAGGAGGGGTTTCTGTCTCTTCCTGGTTC
1660465	0.0012954	2.18043e-05	up	2.01297	2.01297	1.00933	FCRL5	83416	Homo sapiens Fc receptor-like 5 (FCRL5), mRNA.	chr1	155750161	155750210	CACGCCCTATGCAGTTCTGAGAAGGTGGAGGCACCAGGCTCAAAAGAGGA
3780193	0.00946928	0.000651255	up	3.15475	3.15475	1.65753	FCRLA	84824	Homo sapiens Fc receptor-like A (FCRLA), mRNA.	chr1	159950596	159950645	AAGGCCCCAGAGAGCTAACTCACCCTTCCACCATATGAGGACGTGGCAAG
4640039	0.00117831	1.63334e-05	up	2.98649	2.98649	1.57845	FER1L4	80307	Homo sapiens fer-1-like 4 (C. elegans) (FER1L4) on chromosome 20.	chr20	33610027	33610076	GGTCATCTTCCGTCCCCTCCACAAGTGACTCTCGCTGACCTTGGACACTC
1820328	0.00122319	1.8881e-05	down	2.95281	-2.95281	-1.56209	FERMT2	10979	Homo sapiens fermitin family homolog 2 (Drosophila) (FERMT2), mRNA.	chr14	52393815	52393864	TTCCTAGCTCACATAGCCCAAAAGGGTGCGAGGGAGAGGTGGATTACCAG
3290458	0.0121791	0.000923578	down	2.26022	-2.26022	-1.17646	FEZ1	9638	Homo sapiens fasciculation and elongation protein zeta 1 (zygin I) (FEZ1), transcript variant 1, mRNA.	chr11	125315811	125315860	GAGCAAGCGCGCGGGGTCCTTTGCCGTTGGCTTCTAGTGCTAGTAATCAT
4480220	0.0012954	2.18043e-05	down	2.28746	-2.28746	-1.19375	FGFRL1	53834	Homo sapiens fibroblast growth factor receptor-like 1 (FGFRL1), transcript variant 3, mRNA.	chr4	1010359	1010408	AATGATGGAAGGAAGACTGGGTTGCAGGGACTGTGGTCTCTCCTGGGGCC
1780348	0.0102993	0.000732399	down	2.04041	-2.04041	-1.02886	FH	2271	Homo sapiens fumarate hydratase (FH), nuclear gene encoding mitochondrial protein, mRNA.	chr1	241661128	241661177	GAGCAGTTTGACGAATGGGTAAAACCTAAGGACATGCTGGGTCCAAAGTG
4640446	0.00101228	6.70411e-06	down	4.0581	-4.0581	-2.0208	FHL1	2273	Homo sapiens four and a half LIM domains 1 (FHL1), mRNA.	chrX	135120766	135120815	CTAGAGGGGGAGTTGAGCAGGCGCCAGGGCTGTCATCAACATGGATATGA
5860333	0.00101228	5.75936e-06	down	4.20519	-4.20519	-2.07217	FHL5	9457	Homo sapiens four and a half LIM domains 5 (FHL5), mRNA.	chr6	97064202	97064251	GCTACAATTTGCCCTCATACACACTGCTTCCACAGCTTGCTAGTTCTGTG
4730133	0.00446281	0.000216631	down	2.30197	-2.30197	-1.20287	FIBIN	387758	Homo sapiens fin bud initiation factor homolog (zebrafish) (FIBIN), mRNA.	chr11	26974881	26974930	GAGGCTGGGAAAGGCTAAATGACTTATCCTCCATCAGTTATAACAGCCCC
5860204	0.003466	0.000147478	up	2.5263	2.5263	1.33703	FKBP11	51303	Homo sapiens FK506 binding protein 11, 19 kDa (FKBP11), mRNA.	chr12	47602098	47602147	TGGTGCCAGCCCTCCTGGGCCTCATTGGGTATCACCTATACAGAAAGGCC
1010068	0.003466	0.000147478	down	2.12612	-2.12612	-1.08822	FKBP2	2286	Homo sapiens FK506 binding protein 2, 13kDa (FKBP2), transcript variant 1, mRNA.	chr11	63766596	63767285	TGCACTACACGGGGAAGCTGGAAGATGGGACAGAGTTTGACAGCAGCCTG
2640341	0.00101228	5.75936e-06	down	5.58749	-5.58749	-2.4822	FKBP5	2289	Homo sapiens FK506 binding protein 5 (FKBP5), mRNA.	chr6	35649634	35649683	CTCAGATGATGCCAGCTGTCTCCCACGTGTGTATTATGGTTCACCAGGGG
7510551	0.00122319	1.8881e-05	down	3.98699	-3.98699	-1.9953	FLJ21986	79974	Homo sapiens hypothetical protein FLJ21986 (FLJ21986), mRNA.	chr7	120724622	120724671	ACTGTTACCATCTGACTGAGGTTACTCTGGTATTTATCTCTTCGCTGCTG
6250242	0.0476631	0.00567398	down	2.20221	-2.20221	-1.13895	FLNA	2316	Homo sapiens filamin A, alpha (actin binding protein 280) (FLNA), mRNA.	chrX	153230455	153230504	CCTACCTGCTCAAGGACAAGGGGGAGTACACACTGGTGGTCAAATGGGGG
580491	0.00236473	7.61848e-05	down	4.63753	-4.63753	-2.21336	FLNC	2318	Homo sapiens filamin C, gamma (actin binding protein 280) (FLNC), mRNA.	chr7	128286512	128286561	CAGCTGGGAGCTGCTTAGGTGGAAAACTCCAAATAAAGTGCGGCTGTCGC
1710484	0.023221	0.0022467	down	2.07966	-2.07966	-1.05634	FMOD	2331	Homo sapiens fibromodulin (FMOD), mRNA.	chr1	203310041	203310090	GGGGCAAGGACTGTTGGAGGAGAGTTAGCCCAAGTATAGGCTCTGCCCAG
7650091	0.00176808	4.41245e-05	up	2.06953	2.06953	1.04931	FNBP4	23360	Homo sapiens formin binding protein 4 (FNBP4), mRNA.	chr11	47694982	47695031	CTAGAACTGGTAGCTCGGTCGTTTCGCACACTAGGTGGCATACAGGCAGC
2340309	0.0476631	0.00567398	up	2.36587	2.36587	1.24237	FNDC1	84624	Homo sapiens fibronectin type III domain containing 1 (FNDC1), mRNA.	chr6	159608889	159608938	GGCCATTCTGGTCATCTCAGTCTGGAACTCAGTCCCACTTCTTGGCCTGG
4280017	0.0476631	0.00567398	up	2.84785	2.84785	1.50987	FOS	2353	Homo sapiens v-fos FBJ murine osteosarcoma viral oncogene homolog (FOS), mRNA.	chr14	74818114	74818163	CCCAGTGACACTTCAGAGAGCTGGTAGTTAGTAGCATGTTGAGCCAGGCC
7160239	0.00409469	0.000190758	up	8.09204	8.09204	3.0165	FOSB	2354	Homo sapiens FBJ murine osteosarcoma viral oncogene homolog B (FOSB), mRNA.	chr19	50670217	50670266	TGGGCCGTCCCCTCTCCCCTTGGTTCTGCACTGTTGCCAATAAAAAGCTC
2760079	0.0012954	2.18043e-05	down	3.28356	-3.28356	-1.71526	FOXC1	2296	Homo sapiens forkhead box C1 (FOXC1), mRNA.	chr6	1557280	1557329	CTTCCAGCCAGTCTCTGTACCGCACGTCCGGAGCTTTCGTCTACGACTGT
510180	0.00101228	9.05688e-06	down	2.05442	-2.05442	-1.03873	FOXD2	2306	Homo sapiens forkhead box D2 (FOXD2), mRNA.	chr1	47678784	47678833	GCGCGCTGCTCTCGGCGTTCTCTGTCCACTGGGTGTGCATTGATTTAAAC
6200692	0.00108358	1.21868e-05	down	2.55093	-2.55093	-1.35102	FOXO3	2309	Homo sapiens forkhead box O3 (FOXO3), transcript variant 2, mRNA.	chr6	108989533	108989582	GTCTACGGGTGCCAGATCAGTAGGGCCTGTGATTTCCTGTCAGTGTCCTC
7160142	0.00190567	5.06547e-05	down	2.95437	-2.95437	-1.56285	FREQ	23413	Homo sapiens frequenin homolog (Drosophila) (FREQ), mRNA.	chr9	132038546	132038595	ACCACATTTCTGGCAGCGTTTCCCAGACACCCCTCTGCTAGGCCATCCCT
2470519	0.00253613	8.71154e-05	down	2.09741	-2.09741	-1.06861	FRG1	2483	Homo sapiens FSHD region gene 1 (FRG1), mRNA.	chr4	190883080	190884289	CTGGACAGGAGAGCCAAATTGAAAGCCGACAGATACTGCAAGTGACTGGG
3370113	0.00101228	5.75936e-06	down	5.0909	-5.0909	-2.34792	FRZB	2487	Homo sapiens frizzled-related protein (FRZB), mRNA.	chr2	183698882	183698931	GCCTGATTGAGAAGCACAACTGAAACCAGTAGCCGCTGGGGTGTTAATGG
2360356	0.040823	0.00464932	down	2.06533	-2.06533	-1.04638	FSTL3	10272	Homo sapiens follistatin-like 3 (secreted glycoprotein) (FSTL3), mRNA.	chr19	634134	634183	GTGCCTGCGTGTAAACCACAGCCTCAGACCAGCTATGGGGAGAGGACAAC
6180070	0.00528021	0.000278562	down	1.99593	-1.99593	-0.997061	FTHL11	2503	Homo sapiens ferritin, heavy polypeptide-like 11 (FTHL11) on chromosome 8.	chr8	82596391	82596440	GGGTGCCTTCCTTGGTCACCAAGGCAGTGCGTGCACGTTAGGGTTTCCTT
4730181	0.0143386	0.00116015	down	1.95218	-1.95218	-0.965083	FTHL12	2504	Homo sapiens ferritin, heavy polypeptide-like 12 (FTHL12) on chromosome 9.	chr9	15517428	15517477	GAAACTGTTGAAGCTGCAGAACCAACGAGGTGGCCGAATCCTTCTTCAGG
1980594	0.0143386	0.00116015	down	2.02375	-2.02375	-1.01703	FTHL8	2501	Homo sapiens ferritin, heavy polypeptide-like 8 (FTHL8) on chromosome X.	chrX	146941688	146941737	CCAGACTGTGATGACTGGGAGCGGGCTGAATGAGATGGAGTGTGCATTAC
5690280	0.00297633	0.00011357	down	2.00588	-2.00588	-1.00423	FXR2	9513	Homo sapiens fragile X mental retardation, autosomal homolog 2 (FXR2), mRNA.	chr17	7435459	7435508	TGCTATCCCTCCTCCCATCCTGTACCCCCCATTTCTGGGGCCTCATCACT
3850500	0.00165116	3.83982e-05	down	2.27273	-2.27273	-1.18442	FXYD1	5348	Homo sapiens FXYD domain containing ion transport regulator 1 (FXYD1), transcript variant a, mRNA.	chr19	35632456	35633404	CAAGTTCAACCAGCAGCAGAGGACTGGGGAACCCGATGAAGAGGAGGGAA
6900278	0.0111609	0.000822852	down	2.06536	-2.06536	-1.04639	FYCO1	79443	Homo sapiens FYVE and coiled-coil domain containing 1 (FYCO1), mRNA.	chr3	45934659	45934708	GAGACACTCTGCCTCTGGTGGCTGCAGAGCAATACCCAAGCCTCATTTGG
1980379	0.00101228	3.1059e-06	down	3.71843	-3.71843	-1.8947	GALNTL2	117248	Homo sapiens UDP-N-acetyl-alpha-D-galactosamine:polypeptide N-acetylgalactosaminyltransferase-like 2 (GALNTL2), mRNA.	chr3	16244827	16244876	GCATTCCCATTAACAAAGGTGTTCACAGTTGAGAAACTCTCCTGCCGGGC
2650446	0.00101228	3.1059e-06	down	2.58399	-2.58399	-1.3696	GANAB	23193	Homo sapiens glucosidase, alpha; neutral AB (GANAB), transcript variant 2, mRNA.	chr11	62392434	62392483	AAGCCTGAGGGTGGGGGGAGATGATCATGTGTGCTCGGGGTTGGCTGGAA
2640048	0.00409469	0.000190758	down	2.60403	-2.60403	-1.38075	GAPDH	2597	Homo sapiens glyceraldehyde-3-phosphate dehydrogenase (GAPDH), mRNA.	chr12	6517604	6517653	TGGACCACCAGCCCCAGCAAGAGCACAAGAGGAAGAGAGAGACCCTCACT
6480079	0.00946928	0.000651255	up	1.96063	1.96063	0.97132	GAPT	202309	Homo sapiens GRB2-binding adaptor protein, transmembrane (GAPT), mRNA.	chr5	57791849	57791898	GCCTCTTCTCTCAAGCCTGCTTCAGATCATAAGTTCTTCCACACATCTCC
5700278	0.0132014	0.00103563	down	1.97489	-1.97489	-0.981771	GARS	2617	Homo sapiens glycyl-tRNA synthetase (GARS), mRNA.	chr7	30634431	30634480	CTCTGGGTCAATCGGAAGGCGCTATGCCAGGACTGATGAGATTGGCGTGG
5670475	0.00734869	0.000455224	down	2.00562	-2.00562	-1.00405	GCHFR	2644	Homo sapiens GTP cyclohydrolase I feedback regulator (GCHFR), mRNA.	chr15	38846896	38846945	TGACCTCCAAGCTCCTGCCTCACCGTCTGCCTTGCTCCTCTCTTCCCAAA
5720059	0.00138	2.51552e-05	down	2.25555	-2.25555	-1.17348	GFOD1	54438	Homo sapiens glucose-fructose oxidoreductase domain containing 1 (GFOD1), mRNA.	chr6	13472811	13472860	GAGGGTAAAGTGAGCCTAGCCAGGAGGTGTTTGGGGCTCTATCGCGCATC
5130563	0.0012954	2.18043e-05	up	2.74136	2.74136	1.45489	GFPT2	9945	Homo sapiens glutamine-fructose-6-phosphate transaminase 2 (GFPT2), mRNA.	chr5	179660707	179660756	ACTGTTCATCCTAGCTACCCATGCTCTGTGTCCAGGCTTGCTCCTGGCAG
5860402	0.00101228	9.05688e-06	down	4.60714	-4.60714	-2.20387	GLDN	342035	Homo sapiens gliomedin (GLDN), mRNA.	chr15	49487326	49487375	GATAGGGCTTTGCGTTTTCATCCAGATGCTGTGGCCCTGTGTTTCACAGC
6220746	0.00109448	1.41156e-05	down	2.52385	-2.52385	-1.33563	GLIPR1	11010	Homo sapiens GLI pathogenesis-related 1 (GLIPR1), mRNA.	chr12	74170565	74175672	GAGGGAATTACCCAACTTGGCCATATAAGAGAGGAGCCACCTGCAGTGCC
4590228	0.00409469	0.000190758	down	2.38317	-2.38317	-1.25288	GLRX	2745	Homo sapiens glutaredoxin (thioltransferase) (GLRX), mRNA.	chr5	95175728	95175777	AGTTGGTCTTGGTGTCATATGGATCAGAGGCACAAGTGCAGAGGCTGTGG
2030484	0.00117831	1.63334e-05	down	2.26767	-2.26767	-1.18121	GLRX5	51218	Homo sapiens glutaredoxin 5 (GLRX5), mRNA.	chr14	95080536	95080585	GACCCCTCTGCAAATGTGTCAGTCTCCAAAGAGAGTATCTCCCCCCAAAT
6840156	0.00220129	6.65601e-05	down	3.01205	-3.01205	-1.59074	GMDS	2762	Homo sapiens GDP-mannose 4,6-dehydratase (GMDS), mRNA.	chr6	1906150	1906199	CCTCCAGGGTTTGGGTCGCTTTGCGTTTGTCGAAGCCTCCTCTGAATGGC
7650246	0.00101228	1.05111e-05	down	3.05628	-3.05628	-1.61178	GNA11	2767	Homo sapiens guanine nucleotide binding protein (G protein), alpha 11 (Gq class) (GNA11), mRNA.	chr19	3072186	3072235	CGCGGCCGTGAAGGACACCATCCTGCAGCTCAACCTCAAGGAGTACAACC
2940484	0.00101228	6.70411e-06	down	2.53104	-2.53104	-1.33973	GNB4	59345	Homo sapiens guanine nucleotide binding protein (G protein), beta polypeptide 4 (GNB4), mRNA.	chr3	180599936	180599985	TTGGCTGGGCAGAGTGGCTTACACCTATAATCCCAGCAATTTGGGAGGCC
2190020	0.00101228	6.70411e-06	up	2.03807	2.03807	1.0272	GNG2	54331	Homo sapiens guanine nucleotide binding protein (G protein), gamma 2 (GNG2), mRNA.	chr14	51505271	51505320	GGTGACTGAGGCATCATTAGAAGGCCCAGACGATTTCCACTATTCACAGC
2450187	0.00236473	7.61848e-05	down	2.57034	-2.57034	-1.36196	GPD1L	23171	Homo sapiens glycerol-3-phosphate dehydrogenase 1-like (GPD1L), mRNA.	chr3	32184469	32184518	ATCCACACCAAGAGGGTGTTGTGATGAGGTGCCGGTGTGCAAAGGGAACT
5270674	0.00101228	3.1059e-06	up	2.57834	2.57834	1.36644	GPR68	8111	Homo sapiens G protein-coupled receptor 68 (GPR68), mRNA.	chr14	91699107	91699156	GGCCACACAGCCAAGAAGAGCCCATGCAACTCAGTCCAGGATTTTACTGG
5490019	0.00152894	3.33821e-05	down	2.81237	-2.81237	-1.49178	GPX3	2878	Homo sapiens glutathione peroxidase 3 (plasma) (GPX3), mRNA.	chr5	150388660	150388709	CTTCGGAGGACGTGCCCTCACCCCTCACTGGTCCACTGGCTTGAGACTCA
2650379	0.00253613	8.71154e-05	up	2.85275	2.85275	1.51235	GREM1	26585	Homo sapiens gremlin 1, cysteine knot superfamily, homolog (Xenopus laevis) (GREM1), mRNA.	chr15	30813620	30813669	GGGGAAACAAAATCTTGACCCAGCTGAACATGTCTTCCTGAGTCAGTGCC
6220750	0.00320161	0.000129482	down	2.31309	-2.31309	-1.20982	GRIA2	2891	Homo sapiens glutamate receptor, ionotropic, AMPA 2 (GRIA2), mRNA.	chr4	158504133	158504182	GCAGTGCATGCTGTCCCTTACGTGAGTCCTGGCATGGGAATGAATGTCAG
6270615	0.00117831	1.63334e-05	up	2.13463	2.13463	1.09398	GSDMB	55876	Homo sapiens gasdermin B (GSDMB), transcript variant 1, mRNA.	chr17	38060971	38061020	TACCAGTCTGTCCTCACTGCCATCGCCACTACCATCCTGTCACCAGTGGG
7200685	0.00528021	0.000278562	up	2.24033	2.24033	1.16371	GSTCD	79807	Homo sapiens glutathione S-transferase, C-terminal domain containing (GSTCD), transcript variant 1, mRNA.	chr4	106763266	106766621	GCTCCCACCCCAACGAAGGCTCATAGGAAAACAGTGCATGTGCTTGGTGG
6770730	0.00152894	3.33821e-05	down	2.54433	-2.54433	-1.34729	GSTO1	9446	Homo sapiens glutathione S-transferase omega 1 (GSTO1), mRNA.	chr10	106009463	106009512	GAAGCATACCCAGGGAAGAAGCTGTTGCCGGATGACCCCTATGAGAAAGC
4280471	0.00101228	9.05688e-06	down	2.08848	-2.08848	-1.06245	GUK1	2987	Homo sapiens guanylate kinase 1 (GUK1), mRNA.	chr1	226402740	226402997	TGGACCAGGCCTACGCAGAGCTGAAGGAGGCGCTCTCTGAGGAAATCAAG
670528	0.00220129	6.65601e-05	down	2.32389	-2.32389	-1.21654	GYG1	2992	Homo sapiens glycogenin 1 (GYG1), mRNA.	chr3	148745033	148745082	CTGCAGAGCCTGGTTCAAAATCAGTCACTCCCTTCAGAAGCAGACATGGC
1850523	0.00409469	0.000190758	up	3.06358	3.06358	1.61522	GZMB	3002	Homo sapiens granzyme B (granzyme 2, cytotoxic T-lymphocyte-associated serine esterase 1) (GZMB), mRNA.	chr14	24170064	24170113	ACAGGAAGCAAACTAAGCCCCCGCTGTAATGAAACACCTTCTCTGGAGCC
1260482	0.0322569	0.00342395	up	2.12114	2.12114	1.08484	GZMK	3003	Homo sapiens granzyme K (granzyme 3; tryptase II) (GZMK), mRNA.	chr5	54329604	54329653	GGGCCCCTTGATCTGTAAAGGTGTCTTCCACGCTATAGTCTCTGGAGGTC
5310411	0.00101228	3.1059e-06	down	4.61366	-4.61366	-2.20591	H2AFJ	55766	Homo sapiens H2A histone family, member J (H2AFJ), transcript variant 1, mRNA.	chr12	14818948	14818997	GAGTTAAACAAGCTGCTGGGCAAAGTGACCATCGCTCAGGGCGGCGTCCT
1440296	0.00802855	0.000513441	down	2.15271	-2.15271	-1.10615	H3F3B	3021	Homo sapiens H3 histone, family 3B (H3.3B) (H3F3B), mRNA.	chr17	73772637	73772686	GAGCACTCAACCCAGAAGGCGAAGATAGCTTTTGGTTGTAGGCGGCTTCC
6510689	0.00409469	0.000190758	down	2.02532	-2.02532	-1.01815	HABP4	22927	Homo sapiens hyaluronan binding protein 4 (HABP4), mRNA.	chr9	98292301	98292350	TCCAGAGGCTCGAGAGCAGGCCATTTCCCAAGAAGATGAAGAATGGTGAC
6290709	0.00625174	0.000356798	down	2.40258	-2.40258	-1.26458	HADH	3033	Homo sapiens hydroxyacyl-Coenzyme A dehydrogenase (HADH), nuclear gene encoding mitochondrial protein, mRNA.	chr4	108956065	108956114	GCTGCTGAATGGGTCAGCATATCTCTGTTTGCATGGTTTGCAGGAGGTCG
2640286	0.00376631	0.00016781	up	8.73228	8.73228	3.12636	HBA2	3040	Homo sapiens hemoglobin, alpha 2 (HBA2), mRNA.	chr16	163658	163707	CCTCCTTGCACCGGCCCTTCCTGGTCTTTGAATAAAGTCTGAGTGGGCGG
3440739	0.00446281	0.000216631	up	8.71532	8.71532	3.12355	HBB	3043	Homo sapiens hemoglobin, beta (HBB), mRNA.	chr11	5246807	5246856	GCTAATGCCCTGGCCCACAAGTATCACTAAGCTCGCTTTCTTGCTGTCCA
1820594	0.0102993	0.000732399	up	2.58235	2.58235	1.36869	HBEGF	1839	Homo sapiens heparin-binding EGF-like growth factor (HBEGF), mRNA.	chr5	139692882	139692931	CTGGTGCTACTCCATGCAGGGGTCAGTGCAGCAGAGGACAGTCTGGAGAA
7400113	0.00275851	9.95162e-05	up	2.6919	2.6919	1.42862	HBG1	3047	Homo sapiens hemoglobin, gamma A (HBG1), mRNA.	chr11	5269620	5269669	AGAATTCACCCCTGAGGTGCAGGCTTCCTGGCAGAAGATGGTGACTGCAG
4010040	0.00297633	0.00011357	up	2.88025	2.88025	1.52619	HBG2	3048	Homo sapiens hemoglobin, gamma G (HBG2), mRNA.	chr11	5274538	5274587	AGAATTCACCCCTGAGGTGCAGGCTTCCTGGCAGAAGATGGTGACTGGAG
6860653	0.00376631	0.00016781	down	1.9551	-1.9551	-0.967239	HBXIP	10542	Homo sapiens hepatitis B virus x interacting protein (HBXIP), mRNA.	chr1	110944148	110944197	ATGATCCAGAAACACGATGGCATCACGGTGGCAGTGCACAAAATGGCCTC
2260132	0.00203582	5.8094e-05	down	2.18378	-2.18378	-1.12683	HDDC2	51020	Homo sapiens HD domain containing 2 (HDDC2), mRNA.	chr6	125638766	125638815	CAGGAAGCGGTCATGAAAGTGCCATGGATGAACACTGGAGGTGGCAGTGC
6370477	0.00203582	5.8094e-05	down	2.00596	-2.00596	-1.00429	HDHD2	84064	Homo sapiens haloacid dehalogenase-like hydrolase domain containing 2 (HDHD2), mRNA.	chr18	44633810	44633859	GCTTCGGGTTTTGATGCTTGTTTAGAGATCAGCAGTCTTGGATGGGAGGG
360689	0.003466	0.000147478	down	2.15235	-2.15235	-1.10591	HEBP1	50865	Homo sapiens heme binding protein 1 (HEBP1), mRNA.	chr12	13127952	13128001	CTGCGATAGACCAGAAAAATCCTGGCAGCTTTTCTCCAGGCATCTGGGTC
3940026	0.0143386	0.00116015	down	1.97936	-1.97936	-0.985031	HEBP2	23593	Homo sapiens heme binding protein 2 (HEBP2), mRNA.	chr6	138734104	138734153	CGATGAGAAGGTTTACTACACTGCAGGCTACAACAGTCCTGTCAAATTGC
1850349	0.003466	0.000147478	down	2.12	-2.12	-1.08407	HEPH	9843	Homo sapiens hephaestin (HEPH), transcript variant 1, mRNA.	chrX	65403801	65403850	CTGCCATGAGCATGTACAACCTCTGGAGCTAGAAGCTCCTCAGGAAAGCC
4610189	0.0297863	0.00308608	up	2.17667	2.17667	1.12212	HERPUD1	9709	Homo sapiens homocysteine-inducible, endoplasmic reticulum stress-inducible, ubiquitin-like domain member 1 (HERPUD1), transcript variant 3, mRNA.	chr16	55531653	55533588	GTACCTGCATCACGTTGGGTGGTTTCCATTTAGACCGAGGCCGGTTCAGA
2350685	0.00108358	1.21868e-05	down	2.45849	-2.45849	-1.29777	HEY2	23493	Homo sapiens hairy/enhancer-of-split related with YRPW motif 2 (HEY2), mRNA.	chr6	126122702	126122751	ACCTCTGCACCCTGAAGGTAGCCATACAGATGCCGACAGATCCACAAAGG
3780019	0.034927	0.00379516	down	2.07676	-2.07676	-1.05433	HIGD1A	25994	Homo sapiens HIG1 hypoxia inducible domain family, member 1A (HIGD1A), transcript variant 1, mRNA.	chr3	42826408	42826457	AGATAACAGGCCAATCCTGAAGGTACTCCCTGTTTGCTGCAGAATGTCAG
10332	0.00152894	3.33821e-05	down	2.44747	-2.44747	-1.29129	HIPK2	28996	Homo sapiens homeodomain interacting protein kinase 2 (HIPK2), mRNA.	chr7	138907989	138908038	ACGGGTCGGGACACCAGTGAAACTTGAACCGGGAAGTGGGAGGACGTAGA
3890349	0.0167144	0.00145168	down	1.98756	-1.98756	-0.991002	HIST1H4C	8364	Homo sapiens histone cluster 1, H4c (HIST1H4C), mRNA.	chr6	26104435	26104484	TAGTATATGCCCTAAAACGTCAGGGGCGCACTCTGTATGGCTTCGGCGGC
3450338	0.00253613	8.71154e-05	up	3.12523	3.12523	1.64396	HLA-DOB	3112	Homo sapiens major histocompatibility complex, class II, DO beta (HLA-DOB), mRNA.	chr6	32888817	32888866	CTCTCTTCCCTGATCCTTGGAGGAGCCCGAACTGATTCTGGAGCTCTGTG
1030747	0.0132014	0.00103563	down	1.99534	-1.99534	-0.996633	HLA-E	3133	Homo sapiens major histocompatibility complex, class I, E (HLA-E), mRNA.	chr6	30460698	30460747	AACAGTCCACCTCTGTGTCTACCATGACCCCCTTCCTCACACTGACCTGT
6860131	0.00101228	4.23785e-06	down	2.37956	-2.37956	-1.25069	HNRNPUL2	221092	Homo sapiens heterogeneous nuclear ribonucleoprotein U-like 2 (HNRNPUL2), mRNA.	chr11	62482258	62482307	AGCAGGCAGGAGTGGGGACAGAGGGAGAGCTTGTGACTGGGACAGTGAAA
540725	0.00446281	0.000216631	up	3.34651	3.34651	1.74266	HNRPH1	3187	Homo sapiens heterogeneous nuclear ribonucleoprotein H1 (H) (HNRPH1), mRNA.	chr5	178974513	178974562	ATAGGTAACCAAGGAGCAGTGAACAGCAGCTACTACAGTAGTGGAAGCCG
2940301	0.00101228	7.79606e-06	down	2.2479	-2.2479	-1.16858	HPS6	79803	Homo sapiens Hermansky-Pudlak syndrome 6 (HPS6), mRNA.	chr10	103817579	103817628	CCTGGAGGCTTGCTTGGGACTGGAGGCTTGCTTGGACAGTTCCTCTGTGT
2510593	0.00485251	0.000245773	down	2.06281	-2.06281	-1.04461	HRASLS3	11145	Homo sapiens HRAS-like suppressor 3 (HRASLS3), mRNA.	chr11	63099026	63099075	GCAAGCGTTGCAGGAATGGGCTTGGCAGCCATGAGCCTTATTGGAGTCAT
940138	0.00253613	8.71154e-05	down	3.08619	-3.08619	-1.62583	HRCT1	646962	Homo sapiens histidine rich carboxyl terminus 1 (HRCT1), mRNA.	chr9	35896885	35896934	CTGGACAGCCCGTCTTGTGACAGTGACTCCCAGTGAGCCCCAGAAATGAC
5870435	0.0322569	0.00342395	down	2.48084	-2.48084	-1.31083	HS3ST2	9956	Homo sapiens heparan sulfate (glucosamine) 3-O-sulfotransferase 2 (HS3ST2), mRNA.	chr16	22834332	22834381	GAGAGATTGCAAAGCTGAAAGCACCTCCGGCCACTCCTGGGAGACAGACC
2030433	0.00101228	6.70411e-06	down	2.27244	-2.27244	-1.18424	HSCB	150274	Homo sapiens HscB iron-sulfur cluster co-chaperone homolog (E. coli) (HSCB), mRNA.	chr22	27483362	27483411	ACTTGGTAGGCCGAGGCAGGAGAATCGCTTAAACCCGTGAGGTGGAGGTT
6280050	0.00144739	2.89925e-05	down	2.12595	-2.12595	-1.08811	HSD17B12	51144	Homo sapiens hydroxysteroid (17-beta) dehydrogenase 12 (HSD17B12), mRNA.	chr11	43834455	43834504	TGCAGCAAGAAGATTGGTCTTTACCTAGGCTGTGTTTCCTAAGCTCTGAG
6270274	0.00297633	0.00011357	down	2.06173	-2.06173	-1.04386	HSPA2	3306	Homo sapiens heat shock 70kDa protein 2 (HSPA2), mRNA.	chr14	64079313	64079362	TGTCCTTGTGCCAAGTACGAGATCTATTGTTGGAAGTCTTTGGTATATGC
7200608	0.00101228	7.79606e-06	down	2.31753	-2.31753	-1.21259	HSPB1	3315	Homo sapiens heat shock 27kDa protein 1 (HSPB1), mRNA.	chr7	75771381	75771430	TGGGGGCCCAGAAGCTGCAAAATCCGATGAGACTGCCGCCAAGTAAAGCC
1570288	0.00101228	4.23785e-06	down	2.68398	-2.68398	-1.42437	HSPB2	3316	Homo sapiens heat shock 27kDa protein 2 (HSPB2), mRNA.	chr11	111289806	111289855	GAGGCAGCCATAGTTGAGCCCTGATTGCCACAGACCCAGCACCCAGCAAA
4560523	0.00101228	3.6298e-06	down	7.90005	-7.90005	-2.98186	HSPB7	27129	Homo sapiens heat shock 27kDa protein family, member 7 (cardiovascular) (HSPB7), mRNA.	chr1	16213331	16213380	GCCTTAACCCTGGGAAATGCCTGCTGCCCCCAGTGACTCTTGGTTTCGTC
6180259	0.00203582	5.8094e-05	down	3.30396	-3.30396	-1.7242	HSPB8	26353	Homo sapiens heat shock 22kDa protein 8 (HSPB8), mRNA.	chr12	118116751	118116800	GTCTCCAGACAGCTCCATCAGGAACCAAGCAAAGGCCAGATAGCCTGACA
730612	0.00528021	0.000278562	down	2.25814	-2.25814	-1.17513	HTRA1	5654	Homo sapiens HtrA serine peptidase 1 (HTRA1), mRNA.	chr10	124264197	124264246	ACAATGCGTAGATAGAAGAAGCCCCACGGGAGCCAGGATGGGACTGGTCG
2340731	0.00485251	0.000245773	down	2.09004	-2.09004	-1.06353	IARS2	55699	Homo sapiens isoleucyl-tRNA synthetase 2, mitochondrial (IARS2), nuclear gene encoding mitochondrial protein, mRNA.	chr1	218387544	218387593	GCGGAGTCTTCAGATACACTGTGTCCTCGATGTGCAGAAGTTGTCAGTGG
5550278	0.00485251	0.000245773	up	2.26129	2.26129	1.17715	ICAM3	3385	Homo sapiens intercellular adhesion molecule 3 (ICAM3), mRNA.	chr19	10305661	10305710	TTCGTGGCGGTGTTACTGACCCTGGGCGTGGTGACTATCGTACTGGCCTT
5550348	0.00122319	1.8881e-05	down	2.00267	-2.00267	-1.00193	ICMT	23463	Homo sapiens isoprenylcysteine carboxyl methyltransferase (ICMT), mRNA.	chr1	6281466	6281515	CCTCGGCCTCTCTGTCATGCTGGGAAGTGCCTACTCTCTGGGCCACTGCT
2070037	0.00117831	1.63334e-05	up	2.30691	2.30691	1.20596	ICOS	29851	Homo sapiens inducible T-cell co-stimulator (ICOS), mRNA.	chr2	204534371	204534420	GTCCAAGCTGTGCCTCGACACATCCTCATCCCCAGCATGGGACACCTCAA
670386	0.00220129	6.65601e-05	down	2.7415	-2.7415	-1.45496	ID1	3397	Homo sapiens inhibitor of DNA binding 1, dominant negative helix-loop-helix protein (ID1), transcript variant 2, mRNA.	chr20	29657653	29657702	TGAGGGAGAACAAGACCGATCGGCGGCCACTGCGCCCTTAACTGCATCCA
1660296	0.0132014	0.00103563	down	2.3281	-2.3281	-1.21915	ID2	3398	Homo sapiens inhibitor of DNA binding 2, dominant negative helix-loop-helix protein (ID2), mRNA.	chr2	8741581	8741630	GCAGACTTTGCCTTTTTTCAAAGGTGGAGCGTGAATACCAGAAGGATCCA
7570324	0.00117831	1.63334e-05	down	2.31675	-2.31675	-1.2121	ID3	3399	Homo sapiens inhibitor of DNA binding 3, dominant negative helix-loop-helix protein (ID3), mRNA.	chr1	23757369	23757418	CCCCAACTTCGCCCTGCCCACTTGACTTCACCAAATCCCTTCCTGGAGAC
6650242	0.00176808	4.41245e-05	down	2.02133	-2.02133	-1.01531	IFITM3	10410	Homo sapiens interferon induced transmembrane protein 3 (1-8U) (IFITM3), mRNA.	chr11	319809	319858	GATCTTCCAGGCCTATGGATAGATCAGGAGGCATCACTGAGGCCAGGAGC
6940291	0.00320161	0.000129482	up	1.99267	1.99267	0.994705	IFNA8	3445	Homo sapiens interferon, alpha 8 (IFNA8), mRNA.	chr9	21399787	21399836	GCAGCTCACACTTCGACAAGTTGTGCTCTTTCAAAGACCCTTGTTTCTGC
2810156	0.003466	0.000147478	down	2.00668	-2.00668	-1.00481	IGF2R	3482	Homo sapiens insulin-like growth factor 2 receptor (IGF2R), mRNA.	chr6	160446602	160446651	TCTATTGCTGAGAAGCAAACCGCCCTGCAGCATCCCTCAGCCTGTACCGG
4200674	0.00101228	1.05111e-05	down	7.21	-7.21	-2.85	IGFBP2	3485	Homo sapiens insulin-like growth factor binding protein 2, 36kDa (IGFBP2), mRNA.	chr2	217237127	217237176	CAAACACCGGCAGAAAACGGAGAGTGCTTGGGTGGTGGGTGCTGGAGGAT
6590132	0.034927	0.00379516	down	2.28589	-2.28589	-1.19276	IGFBP3	3486	Homo sapiens insulin-like growth factor binding protein 3 (IGFBP3), transcript variant 2, mRNA.	chr7	45952202	45952251	GATACAACTGTGGCCATGACTGAGGAAAGGAGCTCACGCCCAGAGACTGG
7380719	0.00190567	5.06547e-05	down	3.10967	-3.10967	-1.63676	IGFBP6	3489	Homo sapiens insulin-like growth factor binding protein 6 (IGFBP6), mRNA.	chr12	51781127	51781176	GCAACTCCAGACTGAGGTCTACCGAGGGGCTCAAACACTCTACGTGCCCA
4490053	0.00868778	0.000578538	up	2.0719	2.0719	1.05095	IL10RA	3587	Homo sapiens interleukin 10 receptor, alpha (IL10RA), mRNA.	chr11	117376990	117377039	TCCAGCCATGACCCCCACCCCTCTGCCAAAGTACTCTTAGGTGCCAGTCT
2760148	0.00176808	4.41245e-05	down	1.97241	-1.97241	-0.979958	IL11RA	3590	Homo sapiens interleukin 11 receptor, alpha (IL11RA), transcript variant 1, mRNA.	chr9	34651778	34651827	TGCATGTATGTAGGTGCCTGGGGAGTGTGTGTGGGTCCTTGGCTCTTGGC
5420386	0.00190567	5.06547e-05	down	2.21565	-2.21565	-1.14773	IL13RA2	3598	Homo sapiens interleukin 13 receptor, alpha 2 (IL13RA2), mRNA.	chrX	114238664	114239803	GTAACCGGTCTGCTTTTGCGTAAGCCAAACACCTACCCAAAAATGATTCC
1190102	0.00802855	0.000513441	down	2.0907	-2.0907	-1.06399	IL17B	27190	Homo sapiens interleukin 17B (IL17B), mRNA.	chr5	148753918	148753967	GGAGACCATCGCTGTGGGCTGCACCTGCATCTTCTGAATCACCTGGCCCA
840685	0.00101228	7.79606e-06	up	3.84983	3.84983	1.9448	IL1B	3553	Homo sapiens interleukin 1, beta (IL1B), mRNA.	chr2	113587652	113587701	CTCACCTCTCCTACTCACTTAAAGCCCGCCTGACAGAAACCACGGCCACA
290402	0.00101228	4.94284e-06	up	2.69341	2.69341	1.42943	IL2RB	3560	Homo sapiens interleukin 2 receptor, beta (IL2RB), mRNA.	chr22	37522192	37522241	GGGGCTCCACACCTTTGCTGTGTGTTCTGGGGCAACCTACTAATCCTCTC
4040576	0.00176808	4.41245e-05	up	6.48117	6.48117	2.69625	IL6	3569	Homo sapiens interleukin 6 (interferon, beta 2) (IL6), mRNA.	chr7	22737683	22737732	TGCAGTCCAGCCTGAGGGCTCTTCGGCAAATGTAGCATGGGCACCTCAGA
3890523	0.00679307	0.000403214	up	2.75753	2.75753	1.46338	IL7R	3575	PREDICTED: Homo sapiens interleukin 7 receptor (IL7R), mRNA.				GCTGATTTCCTACCAGCCTTTGCCTCTTCCTTCAATGTGGTTTCCATGGG
1570553	0.00376631	0.00016781	up	3.6486	3.6486	1.86734	IL8	3576	Homo sapiens interleukin 8 (IL8), mRNA.	chr4	74608648	74608697	CCCTAGTCTGCTAGCCAGGATCCACAAGTCCTTGTTCCACTGTGCCTTGG
6400463	0.00320161	0.000129482	down	2.78589	-2.78589	-1.47814	INMT	11185	Homo sapiens indolethylamine N-methyltransferase (INMT), mRNA.	chr7	30763562	30763611	GCTTGCTCACGCCCAGAGAGAGAAAAAGTTAAGCTGCTGACCCTGAAGGC
510739	0.00108358	1.21868e-05	down	2.72086	-2.72086	-1.44406	INPP5A	3632	PREDICTED: Homo sapiens inositol polyphosphate-5-phosphatase, 40kDa (INPP5A), mRNA.				ACATTTCCTCATTGCTCCGCTACAGACAACCCATGTCATAACCTTGTTGC
7200719	0.00176808	4.41245e-05	down	2.08936	-2.08936	-1.06306	INTS3	65123	Homo sapiens integrator complex subunit 3 (INTS3), mRNA.	chr1	152012871	152012920	GGGCATCTATGACGTGGTCAGGGTGTCCATTCCTAATCATGGGGCAGATG
6330132	0.00868778	0.000578538	up	2.5341	2.5341	1.34147	ISG20	3669	Homo sapiens interferon stimulated exonuclease gene 20kDa (ISG20), mRNA.	chr15	86999776	86999825	CAGCCCGTTCCGCAGGGACTAGAGGCTTTCGGCTTTTTGGGACAGCAACT
460220	0.00236473	7.61848e-05	down	1.96323	-1.96323	-0.973232	ITGA1	3672	Homo sapiens integrin, alpha 1 (ITGA1), mRNA.	chr5	52235468	52235517	GTTGTCTCAACTCCTTGGTACAGGGTTCATTCAAACCCCCAAGCTGTGAG
10433	0.00101228	3.1059e-06	down	7.06234	-7.06234	-2.82015	ITGA10	8515	Homo sapiens integrin, alpha 10 (ITGA10), mRNA.	chr1	144255050	144255099	ACTAGCAGTCACAGAACCTGTCCTCCCAGGCTGTTCCTGAGGCCTGACCA
2000368	0.00101228	6.70411e-06	down	2.73129	-2.73129	-1.44958	ITGA3	3675	Homo sapiens integrin, alpha 3 (antigen CD49C, alpha 3 subunit of VLA-3 receptor) (ITGA3), transcript variant a, mRNA.	chr17	45522680	45522729	GAGAAGCTGAGGCTAGTTCCAAAAACCTCTCCTGACCCCTGCCTGTTGGC
6330338	0.00409469	0.000190758	down	3.51531	-3.51531	-1.81365	ITGA5	3678	Homo sapiens integrin, alpha 5 (fibronectin receptor, alpha polypeptide) (ITGA5), mRNA.	chr12	54789098	54789147	GCCCAACCCTTCCCTCACCTTGGCACCAGACACCCAGGACTTATTTAAAC
5720075	0.00101228	3.1059e-06	down	17.4017	-17.4017	-4.12116	ITGA8	8516	Homo sapiens integrin, alpha 8 (ITGA8), mRNA.	chr10	15686355	15687772	CCTCAGGAGGACATGACCGACAGGGAACAGCTGACAAATGACAAGACCCC
4180494	0.003466	0.000147478	up	2.09773	2.09773	1.06883	ITGAL	3683	Homo sapiens integrin, alpha L (antigen CD11A (p180), lymphocyte function-associated antigen 1; alpha polypeptide) (ITGAL), mRNA.	chr16	30441866	30441915	CTCTCCCAGGACCCATCACGCCTGTGCAGTGGCCCCCACAGAAAGACTGA
5360243	0.034927	0.00379516	down	1.99373	-1.99373	-0.99547	ITGB5	3693	Homo sapiens integrin, beta 5 (ITGB5), mRNA. XM_944688 XM_944693	chr3	125965004	125965053	AGAGAAGACCTTCTAGTGAGCCTGGGCCAGGAGCCCACAGTGCCTGTACA
7560632	0.00101228	4.23785e-06	up	2.93377	2.93377	1.55276	ITK	3702	Homo sapiens IL2-inducible T-cell kinase (ITK), mRNA.	chr5	156614228	156614277	TCTTCACCTCCTGGTGCCCTATCCCGCAAAATGGGCTTCCTGCCTGGTTT
6110731	0.00101228	6.70411e-06	down	2.3264	-2.3264	-1.2181	ITPK1	3705	Homo sapiens inositol 1,3,4-triphosphate 5/6 kinase (ITPK1), mRNA.	chr14	92476259	92476308	CTGCCCAGTGAGATGGAGGACGCTAGAGAAAGTGCTGAGTGTCCCGAGAG
6180133	0.00101228	3.6298e-06	up	2.61305	2.61305	1.38573	ITPR3	3710	Homo sapiens inositol 1,4,5-triphosphate receptor, type 3 (ITPR3), mRNA.	chr6	33664212	33664261	AGGGCTGAGCTGCGCTTGCGTGGCTGTTTCATGACCGCTTGTTTTTCTCC
5720735	0.00734869	0.000455224	down	2.06375	-2.06375	-1.04527	JAG1	182	Homo sapiens jagged 1 (Alagille syndrome) (JAG1), mRNA.	chr20	10566517	10566566	CTGCCACCCTGCTGAGTCTGTTCTGGTAATCGGGGTATAATAGGCTCTGC
1740543	0.00802855	0.000513441	up	2.30653	2.30653	1.20573	JAK1	3716	Homo sapiens Janus kinase 1 (JAK1), mRNA.	chr1	65301811	65301860	ATTGCCTCTGACGTCTGGTCTTTTGGAGTCACTCTGCATGAGCTGCTGAC
5870739	0.00802855	0.000513441	up	2.2274	2.2274	1.15536	JARID1D	8284	Homo sapiens jumonji, AT rich interactive domain 1D (JARID1D), mRNA.	chrY	20326946	20326995	ATCTTGAGGAAGCCCAAGTGCGTACCTTTATTTTTGCCCCCACCACCCTC
6250128	0.00152894	3.33821e-05	down	1.97702	-1.97702	-0.983325	JPH2	57158	Homo sapiens junctophilin 2 (JPH2), transcript variant 1, mRNA.	chr20	42740747	42740796	CAGGCAGCTCTGGGACCTAGGAGTTTGCTTCTGATAGGGTCAGCTTTCCC
6020037	0.0274399	0.00277889	up	2.4304	2.4304	1.28119	JSRP1	126306	Homo sapiens junctional sarcoplasmic reticulum protein 1 (JSRP1), mRNA.	chr19	2206340	2252292	TTCTGGACGCCCCGCGACTCTGGCGAAATAAAGCGAGTGCTGCGGCAAAA
7550500	0.00528021	0.000278562	up	2.76963	2.76963	1.46969	JUNB	3726	Homo sapiens jun B proto-oncogene (JUNB), mRNA.	chr19	12764585	12764634	AACGGCTGTCAGCTGCTGCTTGGGGTCAAGGGACACGCCTTCTGAACGTC
7000397	0.00275851	9.95162e-05	down	2.51059	-2.51059	-1.32803	KANK1	23189	Homo sapiens KN motif and ankyrin repeat domains 1 (KANK1), transcript variant 1, mRNA.	chr9	712445	712494	GGAAGTCGAGATGACTTTGATCATTGGTAACTTGGGCCTGGGCCAGACAA
7320349	0.00101228	6.70411e-06	down	4.02357	-4.02357	-2.00848	KCNA5	3741	Homo sapiens potassium voltage-gated channel, shaker-related subfamily, member 5 (KCNA5), mRNA.	chr12	5025988	5026037	GTTTCCTGTGTCTCCAAGCCTCTGTCTTTTCTGGGATGTGGTATTGGTGC
2970279	0.00320161	0.000129482	down	3.13539	-3.13539	-1.64864	KCNAB1	7881	Homo sapiens potassium voltage-gated channel, shaker-related subfamily, beta member 1 (KCNAB1), transcript variant 2, mRNA.	chr3	157738977	157739026	ATCCAGCGAACTGCTGTATGTATAGAGGAGCTGAGGTGCTGTCTAATGGG
7100603	0.00101228	3.1059e-06	down	1.97582	-1.97582	-0.982451	KCNK3	3777	Homo sapiens potassium channel, subfamily K, member 3 (KCNK3), mRNA.	chr2	26805870	26805919	ATACTGAGGCCTGGACAGGTGAAGTGACCAGAGAGCAAAAGGCAAAGGGG
5550452	0.00152894	3.33821e-05	down	3.01376	-3.01376	-1.59156	KCNMA1	3778	Homo sapiens potassium large conductance calcium-activated channel, subfamily M, alpha member 1 (KCNMA1), transcript variant 2, mRNA.	chr10	78314688	78314737	GGTTCTGCATGACCTAGCCACTGCTGGGGGTTTTCTTCTATAACGTTGTC
2480544	0.00101228	9.05688e-06	down	4.4067	-4.4067	-2.1397	KCNMB1	3779	Homo sapiens potassium large conductance calcium-activated channel, subfamily M, beta member 1 (KCNMB1), mRNA.	chr5	169805332	169805381	CCTCTGTGCCTGAGTTCTCCCTGTTGTCTCAAAGCGGTACCCATCCTCCC
5390754	0.0111609	0.000822852	down	2.29463	-2.29463	-1.19826	KCTD10	83892	Homo sapiens potassium channel tetramerisation domain containing 10 (KCTD10), mRNA.	chr12	109886624	109886673	CAACAGCGATTCAGGACCCAAGTGTGAACAACACTCAGCCCGCCCTCTGG
7000086	0.00101228	1.05111e-05	down	2.09229	-2.09229	-1.06508	KCTD20	222658	Homo sapiens potassium channel tetramerisation domain containing 20 (KCTD20), mRNA.	chr6	36457871	36457920	GCCCAGGAAGGTTAGATGTGTTTGCAAATAAGTTGCCCAAAGGGTCCCCC
2510209	0.00101228	7.79606e-06	down	2.12914	-2.12914	-1.09027	KDELR1	10945	Homo sapiens KDEL (Lys-Asp-Glu-Leu) endoplasmic reticulum protein retention receptor 1 (KDELR1), mRNA.	chr19	53577748	53577797	TGGTCTTCTCCTGGTTTTTTGGCAAATTAGGGGGGCCCGGGGCTCAAGTG
6270273	0.00165116	3.83982e-05	down	2.31504	-2.31504	-1.21104	KHDRBS3	10656	Homo sapiens KH domain containing, RNA binding, signal transduction associated 3 (KHDRBS3), mRNA.	chr8	136569717	136569766	AGGCACCTTCAGCGAGGACAGCAAAGGGCGTCTACAGAGACCAGCCATAT
3780647	0.00101228	6.70411e-06	up	2.51251	2.51251	1.32913	KIAA0125	9834	Homo sapiens KIAA0125 (KIAA0125), mRNA.	chr14	105469129	105469178	GTACCCACAGCTTGGTTTGAATTTCTGCACGCTGTTGTCTGTGCACTCGC
6590156	0.00101228	9.05688e-06	down	2.32357	-2.32357	-1.21634	KIAA0363	23148	PREDICTED: Homo sapiens KIAA0363 protein (KIAA0363), mRNA.				CATCATGGAACTGACCATGTAGCCACTGACCGGAAGCTGGAGCCATCCTA
3940392	0.00117831	1.63334e-05	down	4.12477	-4.12477	-2.04431	KIAA0367	23273	Homo sapiens KIAA0367 (KIAA0367), mRNA.	chr9	78416421	78416470	CTCTCTAAGACATTCTCTGAGGTGTGTGAGGAAGTCACTACTCCTAGCCT
4560154	0.00485251	0.000245773	down	2.01593	-2.01593	-1.01145	KIAA0831	22863	Homo sapiens KIAA0831 (KIAA0831), mRNA.	chr14	55833256	55833305	GTGGACGGGACTCATGTAAGGACTCAATTTGGGGAAGAGCATTCAGTGGC
4880392	0.00190567	5.06547e-05	down	2.27718	-2.27718	-1.18725	KIAA1539	80256	Homo sapiens KIAA1539 (KIAA1539), mRNA.	chr9	35104385	35104434	GGGCACCCCTCAAACTCAGTCATGTGGTTCCAAACTACCCCATTCCCCAC
4570075	0.00109448	1.41156e-05	up	2.02026	2.02026	1.01454	KIAA1641	57730	PREDICTED: Homo sapiens KIAA1641, transcript variant 7 (KIAA1641), mRNA.				GGCACCCAAGCGATCCTTTTGCCTGGAATCCCAAAGTGTCAGATTTACTG
3120474	0.00734869	0.000455224	down	1.97965	-1.97965	-0.985249	KIAA1671	85379	PREDICTED: Homo sapiens KIAA1671 protein (KIAA1671), mRNA.	chr22	23923092	23923141	GCTCTAGGAGTTCTGAACGGAAGGCAGACGAGAGGCACTTTATCCAGTCC
4250706	0.00117831	1.63334e-05	down	1.98686	-1.98686	-0.99049	KLC1	3831	Homo sapiens kinesin light chain 1 (KLC1), transcript variant 1, mRNA.	chr14	103215551	103215600	TGAGAGCCTCAACGTGGACGTGGTCAAGTACGAGAGTGGCCCTGACGGAG
2570577	0.00101228	3.1059e-06	down	2.82416	-2.82416	-1.49782	KLF15	28999	Homo sapiens Kruppel-like factor 15 (KLF15), mRNA.	chr3	127544501	127544550	CGTCCCCTCCTCCGGTTTCCCAGACAAATCCAGACACCAGCCTTTAGGGT
3390292	0.00253613	8.71154e-05	down	2.20229	-2.20229	-1.13901	KLF9	687	Homo sapiens Kruppel-like factor 9 (KLF9), mRNA.	chr9	72999837	72999886	GCCCTTCACCATTGTGGAATGATGCCCTGGCTTTAAGGTTTAGCTCCACA
2810364	0.0154135	0.00129838	down	2.09031	-2.09031	-1.06372	KLHDC2	23588	Homo sapiens kelch domain containing 2 (KLHDC2), mRNA.	chr14	49319437	49319486	GCCTATGATCACCTTGCATGGACAGCAATCCTGTAAACATCACAGAGTGG
4490273	0.00108358	1.21868e-05	down	2.92631	-2.92631	-1.54908	KLHDC5	57542	Homo sapiens kelch domain containing 5 (KLHDC5), mRNA.	chr12	27846826	27846875	GAAGAGCAAAGGGTGCTGAAATGACTTGTACGGTTGGCTGGTGCTTTCTC
3940066	0.00236473	7.61848e-05	down	1.98565	-1.98565	-0.989612	KLHL30	377007	Homo sapiens kelch-like 30 (Drosophila) (KLHL30), mRNA.	chr2	238726086	238726135	CCAAAGGAACAAGAGCCCAGAGCTGAGGAGACCTTCGGTGGCAGATGGAT
2850128	0.00122319	1.8881e-05	down	2.38205	-2.38205	-1.25221	KPNA4	3840	Homo sapiens karyopherin alpha 4 (importin alpha 3) (KPNA4), mRNA.	chr3	161700944	161700993	TGGCTCATTGTAGGAAATCCTGTGCCTTCCCCTTTGAGCACAAGTGTTGC
3370056	0.037785	0.0042026	down	1.9858	-1.9858	-0.989724	KRT8	3856	Homo sapiens keratin 8 (KRT8), mRNA.	chr12	51577384	51577433	CAGAGCCTGGGAAGGAGGCCGCTATGCAGGGTAGCACTGGGAACAGGAGA
7650189	0.00236473	7.61848e-05	down	2.72875	-2.72875	-1.44824	LAMB2	3913	Homo sapiens laminin, beta 2 (laminin S) (LAMB2), mRNA.	chr3	49158741	49158790	GGAAGGCACCTATGAGGAAAATGAGCGGGCACTGGAGAGTAAGGCAGCCC
7050494	0.00101228	3.6298e-06	down	1.99612	-1.99612	-0.997199	LAPTM4A	9741	Homo sapiens lysosomal-associated protein transmembrane 4 alpha (LAPTM4A), mRNA.	chr2	20096176	20096225	AGGTTAAGCAAGAGCAAAGTGCCATTGTTTGCCTTTAATTGGGGGGTGGG
4830433	0.00320161	0.000129482	down	2.3169	-2.3169	-1.2122	LARP6	55323	Homo sapiens La ribonucleoprotein domain family, member 6 (LARP6), transcript variant 1, mRNA.	chr15	71123993	71124042	CAGTGACTGAGCTGTCCTCGATAGGCCATGCAAGGGCTTCCTGAGAGTTC
150400	0.00101228	3.1059e-06	up	2.06204	2.06204	1.04407	LBA1	9881	Homo sapiens lupus brain antigen 1 (LBA1), mRNA.	chr3	36843619	36843668	CCCACCTGGGAAACCTTCATGCCTCTCTGATGGTTACTGCCCACCCTTAC
3190278	0.00101228	1.05111e-05	down	2.08897	-2.08897	-1.06279	LDB3	11155	Homo sapiens LIM domain binding 3 (LDB3), mRNA.	chr10	88484423	88484472	TTTCCAAGCACGAAGCCACCAGTCTCCCCCAAGGAGCATCAGGAAGGGAC
1400484	0.00101228	6.70411e-06	down	3.05758	-3.05758	-1.61239	LDOC1	23641	Homo sapiens leucine zipper, down-regulated in cancer 1 (LDOC1), mRNA.	chrX	140270288	140270337	CCACATCCCACCTACAGACTACCACCTTTCGAGATCAGGACCAACCTGGA
4570255	0.00101228	9.05688e-06	up	2.75376	2.75376	1.4614	LEF1	51176	Homo sapiens lymphoid enhancer-binding factor 1 (LEF1), mRNA.	chr4	109188515	109188564	GTAATAGCCAAACCCCACTCTGTTGGTAGCAATTGGCAGCCCTATTTCAG
6980255	0.00138	2.51552e-05	down	3.06539	-3.06539	-1.61607	LEPROT	54741	Homo sapiens leptin receptor overlapping transcript (LEPROT), mRNA.	chr1	65670642	65670691	CCTAGAGCCTTATTAGAAATGCAGAATCTGAAGCCCCACTCTGGACCCAG
1450193	0.00165116	3.83982e-05	down	2.342	-2.342	-1.22774	LGALS1	3956	Homo sapiens lectin, galactoside-binding, soluble, 1 (LGALS1), mRNA.	chr22	36404457	36404506	AGACAGCAACAACCTGTGCCTGCACTTCAACCCTCGCTTCAACGCCCACG
5420377	0.0132014	0.00103563	down	1.99638	-1.99638	-0.997383	LGALS3	3958	Homo sapiens lectin, galactoside-binding, soluble, 3 (galectin 3) (LGALS3), mRNA.	chr14	54681712	54681761	CCTCACCAGTGCTTCATATACCATGATATAATCTGAAAGGGGCAGATTAA
3610154	0.00101228	3.1059e-06	down	3.06935	-3.06935	-1.61793	LGR6	59352	Homo sapiens leucine-rich repeat-containing G protein-coupled receptor 6 (LGR6), transcript variant 3, mRNA.	chr1	200555260	200555309	AAGACAGTGAAGGGGTGGAGGGTTGATCAGGGCACAGTGGACAGGGAGAC
1770754	0.00190567	5.06547e-05	down	3.91304	-3.91304	-1.96829	LIMCH1	22998	Homo sapiens LIM and calponin homology domains 1 (LIMCH1), mRNA.	chr4	41395534	41395583	TCCTCAGCCACTGGAGGGATTTCGACCATATTTGTCATTTGGATGAGCTG
6420450	0.00802855	0.000513441	up	2.10295	2.10295	1.07242	LIME1	54923	Homo sapiens Lck interacting transmembrane adaptor 1 (LIME1), mRNA.	chr20	61840848	61840897	GGGCTCCAGAGAAGGCCCGCGTCTAAATAAAGCGCCAGCGCAGGATGAAA
4280010	0.00101228	7.79606e-06	down	2.81307	-2.81307	-1.49214	LIMS2	55679	Homo sapiens LIM and senescent cell antigen-like domains 2 (LIMS2), transcript variant 2, mRNA.	chr2	128112588	128112637	TTGTGTCGAGCCCTTGGGTGGGGCCAGGAGGAGGTGATGGCGTCAGAGGA
3830093	0.00528021	0.000278562	down	2.64004	-2.64004	-1.40056	LMCD1	29995	Homo sapiens LIM and cysteine-rich domains 1 (LMCD1), mRNA.	chr3	8582291	8584132	CTGCAAGGGGACTCTGGGAGGAGTTTTCCAGAATGCAATTCCGAGTGAGC
5360301	0.00625174	0.000356798	down	2.53472	-2.53472	-1.34183	LMO3	55885	Homo sapiens LIM domain only 3 (rhombotin-like 2) (LMO3), transcript variant 1, mRNA.	chr12	16701533	16701582	GCCCTAACGTCATTTAGCTTGTTGTCTGATGCCTCCAGTAGGACACCTCC
6760246	0.00220129	6.65601e-05	down	2.99696	-2.99696	-1.5835	LMOD1	25802	Homo sapiens leiomodin 1 (smooth muscle) (LMOD1), mRNA.	chr1	201865865	201865914	ATTCCCTCCACCCACTTGCCTGTCACCCCAGTCACCTAAGCAATCACTGG
870537	0.0322569	0.00342395	down	1.95651	-1.95651	-0.968285	LOC134997	134997	Homo sapiens peptidylprolyl isomerase A processed pseudogene (LOC134997) on chromosome 6.	chr6	25084888	25084937	GACTTCACACGCCATAATGGCACTGGTGGCAAGTCACCACTGGGAGAAAT
4180431	0.00101228	3.1059e-06	down	2.81687	-2.81687	-1.49409	LOC205251	205251	PREDICTED: Homo sapiens misc_RNA (LOC205251), miscRNA.				AACCGACTGCGGAGGCGCTACTTGGACTGGAGGAAAAGGAGGCTGCAGGA
4250392	0.00101228	5.75936e-06	down	2.38765	-2.38765	-1.25559	LOC283412	283412	PREDICTED: Homo sapiens similar to 60S ribosomal protein L29 (Cell surface heparin-binding protein HIP) (LOC283412), mRNA.				TTGCCCACCCCAAGCTTGGGAAGCGTGTTTGTGCCTGTATTGCCAAGGGG
5290136	0.00802855	0.000513441	down	1.97218	-1.97218	-0.979788	LOC283953	283953	PREDICTED: Homo sapiens hypothetical LOC283953 (LOC283953), mRNA.	chr16	8559556	8559605	CCTAGTACCTGTGTGCTTATGTCCGTGTGTGTCCGTGTGGCCTGGAGGAG
1940296	0.00574385	0.000315416	up	2.05982	2.05982	1.04252	LOC387841	387841	PREDICTED: Homo sapiens similar to ribosomal protein L13a, transcript variant 2 (LOC387841), mRNA.	chr12	12920501	12920550	CATCTCTAACCAATCAGCACTCCTGGCTCACTGGCTTCCCCTCATCTGCC
5810743	0.00275851	9.95162e-05	down	3.0066	-3.0066	-1.58813	LOC387882	387882	Homo sapiens hypothetical protein (LOC387882), mRNA.	chr12	104288777	104288826	GGAGGCTGTTGTTGCCCAGCCAGGGCCGCTGCATTTTGACAACATTTCCA
380491	0.00152894	3.33821e-05	down	1.97045	-1.97045	-0.978526	LOC389435	389435	Homo sapiens hCG21078 (LOC389435), mRNA.				GCCATCCAGACTGAGGAAGACCCGGAAACTTAGGGGCCACGTGAGCCACC
3800202	0.00320161	0.000129482	down	2.51295	-2.51295	-1.32938	LOC390530	390530	PREDICTED: Homo sapiens similar to Ig heavy chain V-I region HG3 precursor (LOC390530), mRNA.	chr21	9884495	9884627	GGACTGGAATTGGAGGATCCTGTTTTTGGTGGTCATAGCTGCGGGTGCCC
5860608	0.00101228	1.05111e-05	down	2.17601	-2.17601	-1.12169	LOC400948	400948	PREDICTED: Homo sapiens similar to CG33774-PA (LOC400948), mRNA.				AGGGTTCCAGGACATAGTCTGAGGCAAGATGGAGGGTATGAGGGGCCTTC
6960689	0.00802855	0.000513441	down	2.22828	-2.22828	-1.15593	LOC401093	401093	PREDICTED: Homo sapiens hypothetical LOC401093 (LOC401093), mRNA.	chr3	153466324	153466373	TTCCCTCAGTGCCAGGAGAACATTATGGTTTCTCCTATTTCTGTGAAGTG
4860309	0.023221	0.0022467	down	2.2624	-2.2624	-1.17786	LOC401206	401206	PREDICTED: Homo sapiens similar to 40S ribosomal protein S25 (LOC401206), mRNA.	chr5	115415867	115415916	AGGCTGCGGTGTCTGCTGCTACTCTCCGAGCTTCGCAATGCCGCCCAAGG
3370762	0.00574385	0.000315416	up	1.95513	1.95513	0.967267	LOC401357	401357	Homo sapiens hypothetical LOC401357 (LOC401357), mRNA.	chr7	56844536	56844585	CTCGGAATCACAGCAGACTCTCCACGCCCAGCTAGCTCTCGCCTCACTGT
1400093	0.00802855	0.000513441	up	2.76722	2.76722	1.46843	LOC401845	401845	PREDICTED: Homo sapiens similar to Ig heavy chain V-II region SESS precursor (LOC401845), mRNA.	chr16	32766535	32766670	ATGGACACGTTTTGCTCCACACTCCTGCTGCTGACCACCCCTTCCTGGGT
10370	0.00152894	3.33821e-05	down	2.64732	-2.64732	-1.40453	LOC440737	440737	PREDICTED: Homo sapiens similar to 60S ribosomal protein L35 (LOC440737), mRNA.	chr1	235211299	235211348	AAGGAGGAGCTGCGGAAACAGCTGGATGACCTGAAGGTGGAGCTGTCCCA
3190348	0.0154135	0.00129838	down	2.05643	-2.05643	-1.04014	LOC440927	440927	PREDICTED: Homo sapiens similar to 60S acidic ribosomal protein P1, transcript variant 4 (LOC440927), mRNA.				AAGCTAAGGCCGCGTTGGGGTAAGGCCCTCACTTCATCCTGCGACTAGCA
5890176	0.00868778	0.000578538	down	4.75333	-4.75333	-2.24894	LOC442454	442454	Homo sapiens ubiquinol-cytochrome c reductase binding protein pseudogene (LOC442454), non-coding RNA.	chrX	56780689	56780738	CAAAATGGCTGGCAAGCAGGCCATTTCAGCATCAGGCAAGTGGCTGGATG
3850278	0.0181138	0.0016215	down	1.99258	-1.99258	-0.994638	LOC641849	641849	PREDICTED: Homo sapiens similar to 40S ribosomal protein S3a (V-fos transformation effector protein) (LOC641849), mRNA.				AAAAAAGCCTTTTGGCTCTGACCAGCACCATGGCAGTTGGCAAGAACAAG
6450102	0.0111609	0.000822852	up	13.0217	13.0217	3.70285	LOC642113	642113	PREDICTED: Homo sapiens similar to Ig kappa chain V-III region HAH precursor (LOC642113), mRNA.				GCTTCTCTTCCTCCTGCTACTCTGGCTCCCAGATACCACCGGAGAAATTG
1500619	0.00101228	4.23785e-06	down	2.42585	-2.42585	-1.27849	LOC642755	642755	PREDICTED: Homo sapiens similar to DEXI, transcript variant 1 (LOC642755), mRNA.	chr15	20708606	20708655	TGGCAAAACAGATATCATGCTGGTGAGTGCCACGTTACTCCCCTGGCTGG
1980600	0.00101228	1.05111e-05	down	2.21805	-2.21805	-1.14929	LOC645058	645058	PREDICTED: Homo sapiens similar to hepatitis B virus x-interacting protein (LOC645058), mRNA.	chr1	62277178	62277227	CACTTAATCTGGGTTGCCATGGGACCCTGTCAGATGAGCATGCTGGAGTG
4390315	0.0322569	0.00342395	up	2.5681	2.5681	1.3607	LOC645436	645436	PREDICTED: Homo sapiens similar to Heterogeneous nuclear ribonucleoprotein A1 (Helix-destabilizing protein) (Single-strand binding protein) (hnRNP core protein A1) (HDP-1) (Topoisomerase-inhibitor suppressed) (LOC645436), mRNA.	chr1	54775498	54775547	TTTGCCTTTGTAACCTTTGATGACCATGACTCCGTGGATAAGACTGTCAT
1440121	0.034927	0.00379516	down	2.10051	-2.10051	-1.07074	LOC645968	645968	PREDICTED: Homo sapiens similar to 40S ribosomal protein S3a (V-fos transformation effector protein) (LOC645968), mRNA.	chr7	94163044	94163093	TAAAAAGCCTTTTGGCTCTGACCAGCACCATGGCAGTTGGCAAGAACAAG
2340326	0.00117831	1.63334e-05	down	2.44515	-2.44515	-1.28992	LOC646766	646766	PREDICTED: Homo sapiens similar to 60S ribosomal protein L35 (LOC646766), mRNA.	chr6	34339344	34339393	AGAAGGAGGAGCTGCTGAAACAGCTGGACGACCTGAAGGTGGAGCTGTCC
4860066	0.040823	0.00464932	down	2.16424	-2.16424	-1.11386	LOC647346	647346	PREDICTED: Homo sapiens similar to Alcohol dehydrogenase class 3 chi chain (Alcohol dehydrogenase class III chi chain) (S-(hydroxymethyl)glutathione dehydrogenase) (Glutathione-dependent formaldehyde dehydrogenase) (FDH), transcript variant 1 (LOC647346), mRNA.				ATTCATCTGTTCTCCAGTTGAAGGCATGAAGTTGTTGCCAGTTTCTGTAT
4220110	0.0214226	0.00201723	up	7.85384	7.85384	2.9734	LOC647450	647450	PREDICTED: Homo sapiens similar to Ig kappa chain V-I region HK101 precursor (LOC647450), mRNA.				CGCCTGGGGCTCCTGCTGCTCTGGTTCCCAGGTGCCAGATGTGCCATCCG
6480364	0.0274399	0.00277889	up	2.19035	2.19035	1.13116	LOC647460	647460	PREDICTED: Homo sapiens similar to Ig kappa chain V-I region HK101 precursor (LOC647460), mRNA.				CTGGATGACCCAGTCTCCATCCTTACTCTCTGCATCTACAGGAGACAGAG
6900291	0.0167144	0.00145168	up	2.35828	2.35828	1.23773	LOC649210	649210	PREDICTED: Homo sapiens similar to Ig lambda chain V region 4A precursor (LOC649210), mRNA.				TCCACGCACGCTCATCTACAGCACAAACACTCGCTCTTCTGGGGTCCCTG
580445	0.0181138	0.0016215	up	7.56072	7.56072	2.91852	LOC649923	649923	PREDICTED: Homo sapiens similar to Ig gamma-2 chain C region (LOC649923), mRNA.				TTGAGCGCAAATGTTGTGTCGAGTGCCCACCGTGCCCAGCACCACCTGTG
7650528	0.00236473	7.61848e-05	down	2.27292	-2.27292	-1.18454	LOC650518	650518	PREDICTED: Homo sapiens similar to Proteasome subunit alpha type 6 (Proteasome iota chain) (Macropain iota chain) (Multicatalytic endopeptidase complex iota chain) (LOC650518), mRNA.				CAAATATCATGGAGGTCCCTGGATTGAAAAAAGAGCCTCTCCCACTCCTC
6660379	0.0111609	0.000822852	up	5.776	5.776	2.53007	LOC651751	651751	PREDICTED: Homo sapiens similar to Ig kappa chain V-II region RPMI 6410 precursor (LOC651751), mRNA.				TGCTCTGGGTCCCAGGATCCAGTGGGGATGTTGTGATGACTCAGTCTCCA
4010615	0.00320161	0.000129482	up	2.29564	2.29564	1.1989	LOC651898	651898	PREDICTED: Homo sapiens similar to Ig kappa chain V-II region Cum (LOC651898), mRNA.				GTGATGATGGAAACACCTATTTGGACTGGTACCTGCAGAAGCCAGGGCAG
60674	0.0476631	0.00567398	up	2.88665	2.88665	1.5294	LOC652102	652102	PREDICTED: Homo sapiens similar to Ig heavy chain V-I region HG3 precursor (LOC652102), mRNA.				TGGACCTGGAGGGTCTTCTGCTTGCTGGCTGTAGCTCCAGGTGCTCACTC
150609	0.023221	0.0022467	up	7.92473	7.92473	2.98636	LOC652493	652493	PREDICTED: Homo sapiens similar to Ig kappa chain V-I region HK102 precursor (LOC652493), mRNA.				CTGGGGCTCCTGCTGCTCTGGCTCCCAGGTGCCAGATGTGACATCCAGTT
580136	0.0252545	0.00249987	up	6.6857	6.6857	2.74108	LOC652694	652694	PREDICTED: Homo sapiens similar to Ig kappa chain V-I region HK102 precursor (LOC652694), mRNA.				CAATTTGGAAACAGGGGTCCCATCAAGGTTCAGTGGAAGTGGATCTGGGA
7610348	0.019754	0.00180945	up	3.14369	3.14369	1.65246	LOC652775	652775	PREDICTED: Homo sapiens similar to Ig kappa chain V-V region L7 precursor (LOC652775), mRNA.				GTTTCTGCTGCTCTGGGTTCCAGCCTCCAGGGGTGAAATTGTGCTGACTC
1450349	0.00108358	1.21868e-05	up	2.50294	2.50294	1.32362	LOC653158	653158	PREDICTED: Homo sapiens similar to hypothetical protein MGC40405, transcript variant 1 (LOC653158), mRNA.	chr5	60710651	60710700	GCTACTCAGGTGGCGGAGGTGAGAGGATTGCCCGAACCCAGGAGTCAAAA
5560195	0.0111609	0.000822852	up	3.0276	3.0276	1.59818	LOC653879	653879	PREDICTED: Homo sapiens similar to Complement C3 precursor (LOC653879), mRNA.				GAATCTGCCAGCCTCCTGCGATCAGAAGAGACCAAGGAAAATGAGGGTTT
6900458	0.00485251	0.000245773	down	2.07595	-2.07595	-1.05377	LOC728481	728481	PREDICTED: Homo sapiens similar to similar to RPL23AP7 protein (LOC728481), mRNA.	chr1	218531	218580	CCTTAAAGGCCAAGAAGGCAGTGTTGAAAGGTGTCCGCAGCCACACGCAA
2750678	0.00320161	0.000129482	up	2.10857	2.10857	1.07626	LOC729021	729021	PREDICTED: Homo sapiens hypothetical protein LOC729021 (LOC729021), mRNA.	chr4	119774245	119774294	CTCTCCGGGTGCAAAAGTTCCTCGAGTCAGCCTCTCCAGGCCCAGCTCCT
730709	0.037785	0.0042026	down	2.20865	-2.20865	-1.14316	LOC730525	730525	PREDICTED: Homo sapiens hypothetical protein LOC730525 (LOC730525), mRNA.				GCCCTGGATAAGGAACAGCTACAGTCGCTGTTAAATGTGCCTGAAAAGCA
4670113	0.00253613	8.71154e-05	up	1.99184	1.99184	0.994105	LOC90925	90925	Homo sapiens hypothetical protein LOC90925 (LOC90925), mRNA.				TTGCTTGCCTTCCTCCCTTCTGTCCGCTCTTACTCCCTCCTTCTTTTATT
3450440	0.00101228	4.23785e-06	down	2.65605	-2.65605	-1.40928	LONP2	83752	Homo sapiens lon peptidase 2, peroxisomal (LONP2), mRNA.	chr16	46944796	46944845	TAGTCCAGCTACTTGAGGCTGAGATGGGAGGATGAGGGAGGTCGGGGCTG
1050356	0.00176808	4.41245e-05	down	2.03659	-2.03659	-1.02616	LPAR1	1902	Homo sapiens lysophosphatidic acid receptor 1 (LPAR1), transcript variant 2, mRNA.	chr9	113636115	113636164	CTTTGTTTGAGGGACTCGTTATCCAGCTCTTGGTAGCCACACCTGCAATG
2370291	0.00101228	9.05688e-06	down	2.09135	-2.09135	-1.06443	LPCAT3	10162	Homo sapiens lysophosphatidylcholine acyltransferase 3 (LPCAT3), mRNA.	chr12	7085525	7085574	AGGGGCTCACATCTCCCCTCTGATTCCCCCATGCACATTGCCTTATCTCT
1240615	0.0012954	2.18043e-05	down	2.17265	-2.17265	-1.11945	LPHN2	23266	Homo sapiens latrophilin 2 (LPHN2), mRNA.	chr1	82230373	82230422	GTGTGTCACCCCTGTTTATTCTTGAACAGAGGGCAAAGAGGGCACTGGGC
6350711	0.00101228	3.1059e-06	down	3.74263	-3.74263	-1.90405	LPP	4026	Homo sapiens LIM domain containing preferred translocation partner in lipoma (LPP), mRNA.	chr3	190079051	190079100	GTGCCTCAAGTCCATTTCTTGGGATCGCTCGTTTGGTGCACTCTCGTGGG
2450367	0.00409469	0.000190758	down	2.19184	-2.19184	-1.13214	LRIG1	26018	Homo sapiens leucine-rich repeats and immunoglobulin-like domains 1 (LRIG1), mRNA.	chr3	66512619	66512668	GAAACTGAGCTGGGACTGGAAAGGACAGCCCTTGACCTGGGTTCTGGGTA
7150324	0.00101228	4.94284e-06	up	2.572	2.572	1.36289	LRMP	4033	Homo sapiens lymphoid-restricted membrane protein (LRMP), mRNA.	chr12	25152225	25152274	TACCAGACTCCGACACAATGGGCCACCACCAGTGTGACAGCAGGACATCC
2710286	0.003466	0.000147478	down	2.6395	-2.6395	-1.40027	LRP1	4035	Homo sapiens low density lipoprotein-related protein 1 (alpha-2-macroglobulin receptor) (LRP1), mRNA.	chr12	55892995	55893044	GGGCTAATTCTGGGAAGGGAGAGTTCTTTGCTGCCCCTGTCTGGAAGACG
4760349	0.00101228	3.1059e-06	down	2.92602	-2.92602	-1.54894	LRP10	26020	Homo sapiens low density lipoprotein receptor-related protein 10 (LRP10), mRNA.	chr14	22416937	22416986	AAGCACCGGAATGCCAATTAACTAGAGACCCTCCAGCCCCCAAGGGGAGG
2650521	0.00144739	2.89925e-05	down	2.59969	-2.59969	-1.37834	LRPAP1	4043	Homo sapiens low density lipoprotein receptor-related protein associated protein 1 (LRPAP1), mRNA.	chr4	3484351	3484400	TCAGGGTGGCTGGGGCTGGCACGGGTGTCGAGGCAGGAAGGATTGTTTCT
6590088	0.00190567	5.06547e-05	down	1.98979	-1.98979	-0.992617	LRRC41	10489	Homo sapiens leucine rich repeat containing 41 (LRRC41), mRNA.	chr1	46744170	46744219	AGCAGGCACCCAGGCTTTAGAGAAGTATAGGGGGCTTCTTCCCTGCTGGG
2000132	0.00101228	7.79606e-06	down	2.26005	-2.26005	-1.17635	LRRC47	57470	Homo sapiens leucine rich repeat containing 47 (LRRC47), mRNA.	chr1	3686813	3686862	CTGTACAGTCATGTGCCACGTAACAGCGTCTGGGTCAGTGACGGACACTT
5890364	0.00101228	3.1059e-06	down	2.29825	-2.29825	-1.20054	LRRC8A	56262	Homo sapiens leucine rich repeat containing 8 family, member A (LRRC8A), mRNA.	chr9	130719871	130719920	CCTGCTTTAGATCACTCGGGTCCCCACCTTAGAAGGGTCCCCGCCTTAGA
3400754	0.00868778	0.000578538	down	2.0062	-2.0062	-1.00447	LRRFIP1	9208	Homo sapiens leucine rich repeat (in FLII) interacting protein 1 (LRRFIP1), mRNA.	chr2	238338330	238338379	TGAGCAGGGACAGTCATTTTTTAAATGTTTTTGGCCGGGCGTGGTGGCTC
1410403	0.00101228	6.70411e-06	up	2.186	2.186	1.12829	LRRN2	10446	Homo sapiens leucine rich repeat neuronal 2 (LRRN2), transcript variant 2, mRNA.	chr1	204586363	204586412	CCTTTGTGGAGAAATGTGTCACCTCCCCCAACCCGATTCACTCTTTTCTC
4260075	0.0143386	0.00116015	down	2.48391	-2.48391	-1.31261	LSM3	27258	Homo sapiens LSM3 homolog, U6 small nuclear RNA associated (S. cerevisiae) (LSM3), mRNA.	chr3	14198084	14198133	ACTGTAGAGGAGCCCCTGGATCTTATCAGGCTCAGCCTAGATGAGCGAAT
5670315	0.00275851	9.95162e-05	down	2.08441	-2.08441	-1.05964	LSM7	51690	Homo sapiens LSM7 homolog, U6 small nuclear RNA associated (S. cerevisiae) (LSM7), mRNA.	chr19	2272794	2275145	CGGCACCATTGAGTACATGCGAGACCCTGACGACCAGTACAAGCTCACGG
6480184	0.0012954	2.18043e-05	down	2.21325	-2.21325	-1.14617	LSMD1	84316	Homo sapiens LSM domain containing 1 (LSMD1), mRNA.	chr17	7760432	7760481	AGCGCGCCCGACAGCAGCTAGAGGCGCTGCTCAACAAGACTATGCGCATT
5310053	0.00152894	3.33821e-05	up	4.78333	4.78333	2.25801	LTB	4050	Homo sapiens lymphotoxin beta (TNF superfamily, member 3) (LTB), transcript variant 1, mRNA.	chr6	31656373	31656422	CCCGGACGCCCAGGACCCCATGGCAGTGGGAAAAATGTAGGAGACTGTTT
4290315	0.0476631	0.00567398	down	2.00301	-2.00301	-1.00217	LTBP4	8425	Homo sapiens latent transforming growth factor beta binding protein 4 (LTBP4), transcript variant 3, mRNA.	chr19	41135556	41135605	TGGACCTGGAGAAGGGACCTACGGACGCCTGGAAGCTGCGACGCCCTGCA
4640064	0.00236473	7.61848e-05	down	2.75604	-2.75604	-1.4626	LTBR	4055	Homo sapiens lymphotoxin beta receptor (TNFR superfamily, member 3) (LTBR), mRNA.	chr12	6370712	6370761	AAGGACGTCACGGGCCCCTCTAAAGGATTCGTGGTGCTCATCCCCAAGCT
7400735	0.0297863	0.00308608	up	2.50295	2.50295	1.32363	LUM	4060	Homo sapiens lumican (LUM), mRNA.	chr12	91497643	91497692	CTGTCAAATGATGTGCAAAACCTTTTACTGGTTGCATGGAAATCAGCCAA
6550315	0.00409469	0.000190758	down	1.99599	-1.99599	-0.997105	LYRM1	57149	Homo sapiens LYR motif containing 1 (LYRM1), mRNA.	chr16	20843714	20843763	CCCCTGCAAGGGTAGAGTCAGGTGAGAGTCCCTTGGTGAGTCATTTGTAC
7550202	0.00138	2.51552e-05	up	2.02251	2.02251	1.01615	MAFF	23764	Homo sapiens v-maf musculoaponeurotic fibrosarcoma oncogene homolog F (avian) (MAFF), transcript variant 1, mRNA.	chr22	36928052	36928101	ACCTGCGGCTCAGAGCGGAGGGGAGACTGACCGGAGCGCGGATCGGGACA
1450156	0.00101228	3.1059e-06	down	2.0729	-2.0729	-1.05165	MAGOH	4116	Homo sapiens mago-nashi homolog, proliferation-associated (Drosophila) (MAGOH), mRNA.	chr1	53694597	53699233	TCCTGACCGAGTGGGCCGGCAGGAGCTTGAAATCGTCATTGGAGATGAAC
4810438	0.00101228	4.23785e-06	down	3.11184	-3.11184	-1.63777	MAN2B2	23324	Homo sapiens mannosidase, alpha, class 2B, member 2 (MAN2B2), mRNA.	chr4	6623990	6624039	CAGGTACTGGAGGAAGAGAGAAGAGGCATGACAGCTAACAGGGACGGGCT
1570110	0.00101228	3.1059e-06	down	3.42289	-3.42289	-1.77521	MANBAL	63905	Homo sapiens mannosidase, beta A, lysosomal-like (MANBAL), transcript variant 2, mRNA.	chr20	35378832	35378881	GCTCCATCAGGTGCAGGGGATTTGGCTGAAGGCGTGCATATTTCCTGGGC
6550528	0.00144739	2.89925e-05	down	3.79492	-3.79492	-1.92407	MAOA	4128	Homo sapiens monoamine oxidase A (MAOA), nuclear gene encoding mitochondrial protein, mRNA.	chrX	43490870	43490919	GGTGCCTAATGTTCCATGTCTGAAGTTTGCCCCAGTGCTACACGTTGGAG
2710524	0.00101228	5.75936e-06	down	5.19347	-5.19347	-2.3767	MAP1B	4131	Homo sapiens microtubule-associated protein 1B (MAP1B), transcript variant 2, mRNA.	chr5	71537930	71537979	GCTGAGTCATGCGTGTTGAATCCCACTTCAGTGCACCTGTGGCCTCTCAG
5810600	0.00138	2.51552e-05	down	2.07288	-2.07288	-1.05164	MAP3K5	4217	Homo sapiens mitogen-activated protein kinase kinase kinase 5 (MAP3K5), mRNA.	chr6	136977522	136977571	GGGGAGGGATGCTGTGCACACTGTGGAAGGCTATCATTGACTTTCGAAAC
5080471	0.00101228	6.70411e-06	down	2.88371	-2.88371	-1.52793	MAP3K6	9064	Homo sapiens mitogen-activated protein kinase kinase kinase 6 (MAP3K6), mRNA.	chr1	27681790	27681839	GGATGAATGGAGAGGACAAAGGCAGCTTCTGACACACCAGCCCCAGGACC
5220315	0.0121791	0.000923578	down	2.01893	-2.01893	-1.01359	MBNL1	4154	Homo sapiens muscleblind-like (Drosophila) (MBNL1), transcript variant 6, mRNA.	chr3	152183310	152183359	ATCCAGCCTTCACTCCAGCTGGTTAAAAATGTTGCACTTATCAGCAACCC
1850678	0.00101228	3.6298e-06	down	5.17256	-5.17256	-2.37088	MCAM	4162	Homo sapiens melanoma cell adhesion molecule (MCAM), mRNA.	chr11	119179423	119179472	GCTCAGGGCCCCAACCCTAGAAGGGCCCAAATGAGAGAATGGTACTTAGG
5490068	0.00946928	0.000651255	up	1.96653	1.96653	0.975649	MCOLN2	255231	Homo sapiens mucolipin 2 (MCOLN2), mRNA.	chr1	85391506	85391555	AAGACCTCATGCTCATGCAGTGGACATTTCTTGGCCTGTTTTCCTGTGGG
3360113	0.00236473	7.61848e-05	up	2.41912	2.41912	1.27448	MEG3	55384	Homo sapiens maternally expressed 3 (non-protein coding) (MEG3), transcript variant 1, non-coding RNA. XR_001346-XR_001372	chr14	100396956	100397005	CTAGGGGAGCTGTTGAGCCTTCAGTGTCTGCATGTGGGAAGTGGGCTCCT
7550066	0.0132014	0.00103563	down	2.08019	-2.08019	-1.05672	MERTK	10461	Homo sapiens c-mer proto-oncogene tyrosine kinase (MERTK), mRNA.	chr2	112503000	112503049	CTTCCTTACCAAGTGAACTCCATGGCCCCAAAGCACCAGATGAATGTTGT
3060377	0.0121791	0.000923578	down	2.34135	-2.34135	-1.22734	MFAP4	4239	Homo sapiens microfibrillar-associated protein 4 (MFAP4), mRNA.	chr17	19286870	19286919	TGGCTCCTCCTTGCTCCCCTGCTGATGGTGTCCTACCCCGAACTCCAAAA
5560075	0.00101228	5.75936e-06	down	2.55308	-2.55308	-1.35224	MFGE8	4240	Homo sapiens milk fat globule-EGF factor 8 protein (MFGE8), mRNA.	chr15	87242940	87242989	GGGCCCTCATGCTGGCTTTTCACCCCAGAGGACACAGGCAGCTTCCAAAA
4260243	0.00138	2.51552e-05	down	2.27325	-2.27325	-1.18476	MFHAS1	9258	Homo sapiens malignant fibrous histiocytoma amplified sequence 1 (MFHAS1), mRNA.	chr8	8785016	8785065	GGAATGGCCTGGACTGCACTACACCGTGCACATTCTCTGTTCTAAGTGCC
3940593	0.00220129	6.65601e-05	down	2.16974	-2.16974	-1.11752	MFSD11	79157	Homo sapiens major facilitator superfamily domain containing 11 (MFSD11), mRNA.	chr17	72286774	72286823	GCAGAGATGTGTTGGGTTTGGTGGTGCATGCCTGTGATCCTAGCTGCTGG
5900592	0.00253613	8.71154e-05	down	2.02548	-2.02548	-1.01826	MGAT1	4245	Homo sapiens mannosyl (alpha-1,3-)-glycoprotein beta-1,2-N-acetylglucosaminyltransferase (MGAT1), mRNA.	chr5	180150330	180150379	TCAGCATGAGGTGGAGCAGTGACCAGGTGGAGCAGTGACCAGGACGCCTC
770682	0.00528021	0.000278562	up	4.6423	4.6423	2.21484	MGC29506	51237	Homo sapiens hypothetical protein MGC29506 (MGC29506), mRNA.	chr5	138751302	138751351	TCCTGGACTCTACCCTCCTCTGAAAGAAGCTGGGGCTTGCTCTGACGGTC
5910546	0.0132014	0.00103563	up	2.1606	2.1606	1.11143	MGC4677	112597	PREDICTED: Homo sapiens hypothetical protein MGC4677 (MGC4677), mRNA.				CAGTTTCCATGTACTAGAGCGACTGTCAGTGTGGTTGGCAGTGACCTGTG
2810044	0.00236473	7.61848e-05	down	2.12134	-2.12134	-1.08497	MGC72104	284802	Homo sapiens similar to FRG1 protein (FSHD region gene 1 protein) (MGC72104), mRNA.	chr20	28225646	28225695	CTCCAGGTCACATACTCGTCCTGAGCCGGCTTCAGCCTGTCCGCGCAGAA
940735	0.00802855	0.000513441	down	3.71603	-3.71603	-1.89376	MGP	4256	Homo sapiens matrix Gla protein (MGP), mRNA.	chr12	15038735	15038784	GGAGCCTCTCTCCCTACTGCTGCTACACAAGACCCTGAGACTGACCTGCA
7160400	0.00176808	4.41245e-05	down	2.82991	-2.82991	-1.50076	MGST3	4259	Homo sapiens microsomal glutathione S-transferase 3 (MGST3), mRNA.	chr1	163887894	163890186	CCGCGTATAGCTTCTGGCCTGGGCTTGGCCTGGATTGTTGGACGAGTTCT
430438	0.00122319	1.8881e-05	up	2.30317	2.30317	1.20362	MIAT	440823	Homo sapiens myocardial infarction associated transcript (non-protein coding) (MIAT), non-coding RNA.	chr22	25401941	25401990	CTGAGCCCAAGCAGGCACATTCTCTTCGACCCCTCCCTCATTCAGTCTGC
6580121	0.0012954	2.18043e-05	down	2.20091	-2.20091	-1.1381	MID1IP1	58526	Homo sapiens MID1 interacting protein 1 (gastrulation specific G12 homolog (zebrafish)) (MID1IP1), mRNA.	chrX	38550401	38550450	CCCCAGTGTGTATAAGCTGGCATTTCGCCAGCTTGTACGTAGCTTGCCAC
7560543	0.00101228	4.23785e-06	down	2.49103	-2.49103	-1.31674	MOCS1	4337	Homo sapiens molybdenum cofactor synthesis 1 (MOCS1), transcript variant 4, mRNA.	chr6	39981285	39981334	GATGATAGATTGCCTTCACCCTCACAGCGCACAAATAAAGCTACGATGCC
5310544	0.00101228	4.94284e-06	up	1.97287	1.97287	0.980293	MOXD1	26002	Homo sapiens monooxygenase, DBH-like 1 (MOXD1), transcript variant 2, mRNA.	chr6	132686801	132686850	ACTTGCTTGTTTGCCTTCTGCTACTCAGCTGCACGCTGAGCACCAAGAGC
5310537	0.00101228	4.23785e-06	down	2.12286	-2.12286	-1.08601	MRPL16	54948	Homo sapiens mitochondrial ribosomal protein L16 (MRPL16), nuclear gene encoding mitochondrial protein, mRNA.	chr11	59330434	59330483	TGCTGGGCATACGGAAAGTACTGAGCCCATATGACTTGACCCACAAGGGG
4890427	0.00297633	0.00011357	down	1.95564	-1.95564	-0.967642	MRPL23	6150	Homo sapiens mitochondrial ribosomal protein L23 (MRPL23), nuclear gene encoding mitochondrial protein, mRNA.	chr11	1930623	1934072	ATCAAGAAGCCGGACTACAAGGTCGCCTACGTGCAGCTGGCCCATGGACA
5570494	0.00101228	1.05111e-05	down	2.91082	-2.91082	-1.54142	MRPL33	9553	Homo sapiens mitochondrial ribosomal protein L33 (MRPL33), nuclear gene encoding mitochondrial protein, transcript variant 2, mRNA.	chr2	27848129	27849052	ACTGCCCAGGTGTGGTCACCATGTTCCTCTCCGCGGTCTTCTTTGCCAAG
4220327	0.00101228	3.1059e-06	down	2.29773	-2.29773	-1.20021	MRPL38	64978	Homo sapiens mitochondrial ribosomal protein L38 (MRPL38), nuclear gene encoding mitochondrial protein, mRNA.	chr17	71406452	71406501	GAGCATGGGATTGATCGGCAGCAAGAGTAAAGACACAGCTCCAGAGGCCC
3710039	0.00101228	4.23785e-06	down	2.34612	-2.34612	-1.23028	MRPL54	116541	Homo sapiens mitochondrial ribosomal protein L54 (MRPL54), nuclear gene encoding mitochondrial protein, mRNA.	chr19	3716282	3718260	GGAAGGGCAGGATGTACCCCTGAAACCGGATGCTGAGTACCCTGAATGGC
1850670	0.00574385	0.000315416	up	2.32377	2.32377	1.21647	MRPL55	128308	Homo sapiens mitochondrial ribosomal protein L55 (MRPL55), nuclear gene encoding mitochondrial protein, transcript variant 4, mRNA.	chr1	226362356	226362405	TGGCAGCCTCTTCCTGGCTAGGGGGCCAGAACGCCTCTGACCACAGCCTG
1850370	0.00176808	4.41245e-05	down	2.00121	-2.00121	-1.00087	MRPS12	6183	Homo sapiens mitochondrial ribosomal protein S12 (MRPS12), nuclear gene encoding mitochondrial protein, transcript variant 3, mRNA.	chr19	39423598	39423647	CACTGTACTGCCCTCTGCTGGGAAGGGGTTTTAATAAACAGACCCTGGCG
4830577	0.00122319	1.8881e-05	down	2.00272	-2.00272	-1.00196	MRPS16	51021	Homo sapiens mitochondrial ribosomal protein S16 (MRPS16), nuclear gene encoding mitochondrial protein, mRNA.	chr10	75008750	75008799	GGAAGCTGAGGCAGTAAGATCACTTGAGCCCAGGAGGCCGATGCTGCAGT
3830671	0.00868778	0.000578538	down	2.5251	-2.5251	-1.33634	MRPS21	54460	Homo sapiens mitochondrial ribosomal protein S21 (MRPS21), nuclear gene encoding mitochondrial protein, transcript variant 2, mRNA.	chr1	148533437	148533486	CAGGACTGTGATGGTACAGGAAGGGAACGTGGAAAGCGCATACAGGACCC
6450647	0.00138	2.51552e-05	down	2.07172	-2.07172	-1.05083	MRPS28	28957	Homo sapiens mitochondrial ribosomal protein S28 (MRPS28), nuclear gene encoding mitochondrial protein, mRNA.	chr8	80993905	81077804	CCAGAAGTGGATGGAGAGAAATACCAGAAAGGAACCAGGGTCCGGTTGCG
6400195	0.00485251	0.000245773	down	2.07159	-2.07159	-1.05074	MRPS6	64968	Homo sapiens mitochondrial ribosomal protein S6 (MRPS6), nuclear gene encoding mitochondrial protein, mRNA.	chr21	34437081	34437130	AATACCTCCTGGGATTGTGAGCTAGTCATTCAGCCTGTGTAACCATGTGG
2320750	0.00253613	8.71154e-05	down	2.00907	-2.00907	-1.00653	MRVI1	10335	Homo sapiens murine retrovirus integration site 1 homolog (MRVI1), transcript variant 1, mRNA.	chr11	10607698	10607747	CAGACTACCACCCTTTCCCCAAGTATAACGTCAGGCCCAAGTGTGGACAC
4290088	0.00376631	0.00016781	down	2.53788	-2.53788	-1.34362	MSRB3	253827	Homo sapiens methionine sulfoxide reductase B3 (MSRB3), transcript variant 1, mRNA.	chr12	64146501	64146550	GGAAGTGCATGGGACTTTCCCTCTCTGCACTCCAGCTCTTACTGTACCAT
6200402	0.00152894	3.33821e-05	down	2.91363	-2.91363	-1.54282	MT1A	4489	Homo sapiens metallothionein 1A (MT1A), mRNA.	chr16	55231274	55231323	TGCTGCTCCTGCTGCCCCATGAGCTGTGCCAAGTGTGCCCAGGGCTGCAT
2070288	0.00101228	3.6298e-06	down	4.21761	-4.21761	-2.07642	MT1E	4493	Homo sapiens metallothionein 1E (MT1E), mRNA.	chr16	55218348	55218397	CAAAGGGGCATCGGAGAAGTGCAGCTGCTGTGCCTGATGTGGGAACAGCT
1170300	0.040823	0.00464932	down	1.98845	-1.98845	-0.991643	MT1G	4495	Homo sapiens metallothionein 1G (MT1G), mRNA.	chr16	56700747	56700796	CGCCTGATGTCGGGACAGCCCTGCTCCCAAGTACAAATAGAGTGACCCGT
1400634	0.00101228	3.1059e-06	down	8.67448	-8.67448	-3.11678	MT1M	4499	Homo sapiens metallothionein 1M (MT1M), mRNA.	chr16	55224074	55224123	CACGCCGTCCGGGTGGGCCTAGCAGTCGCTCCATTTATCGCTTGAGATCT
6620528	0.00101228	3.6298e-06	down	10.2492	-10.2492	-3.35744	MT1X	4501	Homo sapiens metallothionein 1X (MT1X), mRNA.	chr16	55273897	55273946	CTGTCCCGCTGCGTGTTTTCCTCTTGATCGGGAACTCCTGCTTCTCCTTG
2760537	0.00101228	9.05688e-06	down	4.56251	-4.56251	-2.18983	MTE	644314	Homo sapiens metallothionein E (MTE), mRNA.				CCGTGGGCTGTGCCAAGTGTGCCCAGGGATGTGTTTGCAAAGGGACATCT
1300706	0.00101228	4.23785e-06	down	4.0309	-4.0309	-2.0111	MTHFD2	10797	Homo sapiens methylenetetrahydrofolate dehydrogenase (NADP+ dependent) 2, methenyltetrahydrofolate cyclohydrolase (MTHFD2), nuclear gene encoding mitochondrial protein, transcript variant 1, mRNA.	chr2	74295734	74295783	GGGTAAGTACGCAACTTACTTTTCCACCAAAGAACTGTCAGCAGCTGCCT
3890138	0.00203582	5.8094e-05	down	2.35285	-2.35285	-1.23441	MTMR11	10903	Homo sapiens myotubularin related protein 11 (MTMR11), mRNA.	chr1	148167309	148167358	CATCAGTCCCAACAAGATGGCCTAGAAATCGCATTCTCACCTCGCCTTGC
5550564	0.00101228	7.79606e-06	down	2.17301	-2.17301	-1.1197	MTRF1L	54516	Homo sapiens mitochondrial translational release factor 1-like (MTRF1L), mRNA.	chr6	153351471	153351520	CCTGACTGGATCAAGCCCACTAACATCGAGGAGGACAGTCTGCATTACTC
7200601	0.00528021	0.000278562	down	2.16392	-2.16392	-1.11365	MUC1	4582	Homo sapiens mucin 1, cell surface associated (MUC1), transcript variant 5, mRNA.	chr1	155158420	155158469	CCCACCAATTTCTCGGACACTTCTCAGTGTGTGGAAGCTCATGTGGGCCC
3940368	0.0167144	0.00145168	down	2.4275	-2.4275	-1.27947	MUSTN1	389125	Homo sapiens musculoskeletal, embryonic nuclear protein 1 (MUSTN1), mRNA.	chr3	52867225	52867274	TTTTTATGCCAGAACGCTTCCTCTCCCCTGCTGTCTCTGGGGCTGCCACC
4490020	0.00802855	0.000513441	up	2.90515	2.90515	1.53861	MXRA5	25878	Homo sapiens matrix-remodelling associated 5 (MXRA5), mRNA.	chrX	3236722	3236771	GCAGTATCTGGCTTGTCCATCTGGTCTAAGGTGGCTGCTTCTTCCCCAGC
3990403	0.00203582	5.8094e-05	down	2.9237	-2.9237	-1.54779	MXRA7	439921	Homo sapiens matrix-remodelling associated 7 (MXRA7), transcript variant 1, mRNA.	chr17	74672114	74672163	GTCCTCATACCATGCAGGTCCCATTTCTGATCACCCCACTGGCAGGACAA
1770685	0.00117831	1.63334e-05	down	3.57421	-3.57421	-1.83762	MYH10	4628	Homo sapiens myosin, heavy chain 10, non-muscle (MYH10), mRNA.	chr17	8380283	8380332	TTCCCCCTTTATGAACTGTACTGGCTGTTGACCACCAGACACCTGACCGC
3190156	0.00802855	0.000513441	down	3.63351	-3.63351	-1.86137	MYH11	4629	Homo sapiens myosin, heavy chain 11, smooth muscle (MYH11), transcript variant SM1B, mRNA.	chr16	15808905	15809036	AGCCAGGAAGAACGCTCCAGCCCAGGACTTCGAGGCTGCAATGAGCTATA
6840056	0.00122319	1.8881e-05	down	2.01822	-2.01822	-1.01308	MYL6B	140465	Homo sapiens myosin, light chain 6B, alkali, smooth muscle and non-muscle (MYL6B), mRNA.	chr12	54837753	54837948	CTTGAAACACATCCTAAGCGTCTGAGTGCTGCAGATCCAGTGGGGTCCGG
5310437	0.00165116	3.83982e-05	down	4.3646	-4.3646	-2.12585	MYL9	10398	Homo sapiens myosin, light chain 9, regulatory (MYL9), transcript variant 1, mRNA.	chr20	34611451	34611500	CGTGTATCCCCACACAAATGCAAGCTCACCAAGGTCCCCTCTCAGTCCCC
4830424	0.00165116	3.83982e-05	down	2.32415	-2.32415	-1.2167	MYLIP	29116	Homo sapiens myosin regulatory light chain interacting protein (MYLIP), mRNA.	chr6	16148112	16148161	GCATTTTGGAAGCTGGTCAGCTAGCAGGTTTTCTGGGATGTCGGGAGACC
1300286	0.00376631	0.00016781	down	3.11439	-3.11439	-1.63895	MYLK	4638	Homo sapiens myosin light chain kinase (MYLK), transcript variant 2, mRNA.	chr3	124815649	124815698	GCTCATTGTGGAAACGATGGAGGAAGGTGAAGGGGAAGGGGAAGAGGAAG
1400474	0.00802855	0.000513441	down	2.19843	-2.19843	-1.13647	MYO1D	4642	Homo sapiens myosin ID (MYO1D), mRNA.	chr17	30819937	30819986	AGGAGGGCCTGGGTTTGGGTTCTTTCCTCCCAGCCTTTGGATGGTGCCTT
160692	0.00152894	3.33821e-05	down	3.34141	-3.34141	-1.74046	MYOM1	8736	Homo sapiens myomesin 1, 185kDa (MYOM1), transcript variant 1, mRNA.	chr18	3125626	3125675	GGCCGTGTCTCGTGTGTTGTTACAGAGGTGATGTGCTTTTCGACGGGCGC
540519	0.0012954	2.18043e-05	down	2.27268	-2.27268	-1.18439	NAGLU	4669	Homo sapiens N-acetylglucosaminidase, alpha- (NAGLU), mRNA.	chr17	37949788	37949837	TCGCCACCACTGGGCCTTGTTTTCCGCTAATTCCAGGGCAGATTCCAGGG
290239	0.00101228	4.23785e-06	down	2.74007	-2.74007	-1.45421	NAV2	89797	Homo sapiens neuron navigator 2 (NAV2), transcript variant 2, mRNA.	chr11	20097697	20097746	TCTGGACGAGCCTTGCCTGACCTCTTCGGTGCTGACCTTCCCAAAGTGAT
1510681	0.00101228	7.79606e-06	down	3.81994	-3.81994	-1.93355	NBPF10	440673	Homo sapiens neuroblastoma breakpoint family, member 10 (NBPF10), mRNA. XM_930727 XM_930739 XM_930751 XM_930759 XM_930766 XM_930776 XM_930785 XM_930797 XM_930808 XM_930830 XM_930841 XM_930850 XM_930862 XM_930872 XM_930880 XM_930889 XM_930897 XM_930903 XM_930910 XM_930917 XM_930926 XM_930936 XM_930943 XM_930951 XM_930954 XM_930961 XM_930967 XM_930975 XM_930985 XM_930993 XM_931003 XM_931009 XM_9310…				GGGCCTGAAGTCTTGCAGGACTCACTGGATAGATGTTATTCGACTCCTTC
2140369	0.0121791	0.000923578	down	1.95315	-1.95315	-0.965803	NDUFA11	126328	Homo sapiens NADH dehydrogenase (ubiquinone) 1 alpha subcomplex, 11, 14.7kDa (NDUFA11), nuclear gene encoding mitochondrial protein, mRNA.	chr19	5896952	5897001	CCGCCGCTGCCTACAGAGTCACACTCAATCCTCCGGGCACCTTCCTTGAA
5090050	0.0181138	0.0016215	down	2.0828	-2.0828	-1.05853	NDUFA12	55967	Homo sapiens NADH dehydrogenase (ubiquinone) 1 alpha subcomplex, 12 (NDUFA12), mRNA.	chr12	95397375	95397424	TGCAGCAGATCACCGGCCACGGCGGTCTCCGAGGCTATCTACGGGTTTTT
4180441	0.00320161	0.000129482	down	2.02341	-2.02341	-1.01679	NDUFA4	4697	Homo sapiens NADH dehydrogenase (ubiquinone) 1 alpha subcomplex, 4, 9kDa (NDUFA4), nuclear gene encoding mitochondrial protein, mRNA.	chr7	10973193	10973242	CGCTGCTTTAGAATGAAGGTCTTCCAGAAGCCACATCCGCACAATTTTCC
4560367	0.0214226	0.00201723	down	2.03761	-2.03761	-1.02688	NDUFA8	4702	Homo sapiens NADH dehydrogenase (ubiquinone) 1 alpha subcomplex, 8, 19kDa (NDUFA8), nuclear gene encoding mitochondrial protein, mRNA.	chr9	124906468	124906517	GATGGGTCCGTGGCCCACACTCGGTCATGTGCTCAGACAACGACTGATGA
4860563	0.00802855	0.000513441	down	2.13021	-2.13021	-1.091	NDUFAB1	4706	Homo sapiens NADH dehydrogenase (ubiquinone) 1, alpha/beta subcomplex, 1, 8kDa (NDUFAB1), mRNA.	chr16	23592435	23592484	CTTTGCTGAGAGAGGACTCAGATGATAGTGACGAATGTCTGGCAGTGAGG
5720398	0.00190567	5.06547e-05	down	2.26462	-2.26462	-1.17927	NDUFAF2	91942	Homo sapiens NADH dehydrogenase (ubiquinone) 1 alpha subcomplex, assembly factor 2 (NDUFAF2), mRNA.	chr5	60484420	60484469	GGCCATGCCTCTGCTCCATACTTTGGAAAGGAAGAACCCTCAGTGGCTCC
1820482	0.00101228	6.70411e-06	down	3.45163	-3.45163	-1.78728	NDUFB10	4716	Homo sapiens NADH dehydrogenase (ubiquinone) 1 beta subcomplex, 10, 22kDa (NDUFB10), mRNA.	chr16	1951843	1951892	CAGAGGCAGAGGATGCTGCAAGAGAGAAAAGCTGCAAAAGAGGCCGCCGC
520671	0.00122319	1.8881e-05	down	2.0973	-2.0973	-1.06853	NDUFB3	4709	Homo sapiens NADH dehydrogenase (ubiquinone) 1 beta subcomplex, 3, 12kDa (NDUFB3), mRNA.	chr2	201651943	201658428	CTATCCAGAAGAAGCTGGCTGCAAAAGGGCTAAGGGATCCATGGGGCCGC
6450050	0.00253613	8.71154e-05	down	2.15716	-2.15716	-1.10913	NDUFB6	4712	Homo sapiens NADH dehydrogenase (ubiquinone) 1 beta subcomplex, 6, 17kDa (NDUFB6), nuclear gene encoding mitochondrial protein, transcript variant 1, mRNA.	chr9	32572920	32572969	CTCGGGAGCCGGTGCTGCCCCCACAGAAGATGGGGCCTATGGAGAAATTC
6290296	0.00236473	7.61848e-05	down	2.08712	-2.08712	-1.06151	NDUFB7	4713	Homo sapiens NADH dehydrogenase (ubiquinone) 1 beta subcomplex, 7, 18kDa (NDUFB7), nuclear gene encoding mitochondrial protein, mRNA.	chr19	14677068	14677616	AAGCAGGAGCGGCACGACTGGGACTACTGCGAGCACCGCGACTATGTGAT
1710168	0.00190567	5.06547e-05	down	2.10408	-2.10408	-1.07319	NDUFS3	4722	Homo sapiens NADH dehydrogenase (ubiquinone) Fe-S protein 3, 30kDa (NADH-coenzyme Q reductase) (NDUFS3), mRNA.	chr11	47562579	47562628	AGCCGGAGACAAGAAGCCTGATGCCAAGTAGCTCCAGGGAACGCATGTGG
6980398	0.00122319	1.8881e-05	down	2.95049	-2.95049	-1.56095	NDUFS5	4725	Homo sapiens NADH dehydrogenase (ubiquinone) Fe-S protein 5, 15kDa (NADH-coenzyme Q reductase) (NDUFS5), mRNA.	chr1	39267039	39267088	CAATCCAGAGTGGTGAACAGCCCTACAAGATGGCTGGTCGATGCCATGCT
1070538	0.00101228	4.23785e-06	down	2.14582	-2.14582	-1.10153	NDUFS8	4728	Homo sapiens NADH dehydrogenase (ubiquinone) Fe-S protein 8, 23kDa (NADH-coenzyme Q reductase) (NDUFS8), mRNA.	chr11	67560594	67560643	CGAGATCGCCGCCAACATCCAGGCTGACTACTTGTATCGGTGACGCCCCA
3140193	0.00101228	5.75936e-06	down	2.71047	-2.71047	-1.43854	NELF	26012	Homo sapiens nasal embryonic LHRH factor (NELF), mRNA.	chr9	139462516	139462565	GGCGGGGGCCGGGCTTGGAACGATGTACGATACCCTCATAGTGACCATTA
3120139	0.00101228	6.70411e-06	down	2.6447	-2.6447	-1.40311	NENF	29937	Homo sapiens neuron derived neurotrophic factor (NENF), mRNA.	chr1	210685989	210686038	CAGGTTCTTGGGAGCGTGAGGCAGGAAGACACTAGGTGCTGAATCTCCTG
1430735	0.00165116	3.83982e-05	down	2.9535	-2.9535	-1.56242	NET1	10276	Homo sapiens neuroepithelial cell transforming 1 (NET1), transcript variant 1, mRNA.	chr10	5489634	5489683	GGGCGTGTAGTAAGTTGTAGAAGGCTCGAGGGGACGTGGACTTATTTGCC
2750187	0.0012954	2.18043e-05	down	4.36025	-4.36025	-2.12441	NEXN	91624	Homo sapiens nexilin (F actin binding protein) (NEXN), mRNA.	chr1	78181249	78181298	TCTGTGGCGGGGCCAAAAAAGGAAACCAGGAGTGCCACTATGCTGACTTC
6520201	0.00122319	1.8881e-05	down	2.73439	-2.73439	-1.45122	NFATC2IP	84901	Homo sapiens nuclear factor of activated T-cells, cytoplasmic, calcineurin-dependent 2 interacting protein (NFATC2IP), mRNA.	chr16	28885021	28885070	GAGAACACTACACAGTGCTGAAGTCCAGCTGGTACACACCGGGGTGACAC
2320047	0.00376631	0.00016781	down	2.98592	-2.98592	-1.57818	NFIA	4774	Homo sapiens nuclear factor I/A (NFIA), mRNA.	chr1	61694189	61694238	ACATGGCCCGCAAGGACAATGAATCCACTCACATTGCAGAACAATTCCGA
1850259	0.00101228	6.70411e-06	down	3.51313	-3.51313	-1.81276	NFIC	4782	Homo sapiens nuclear factor I/C (CCAAT-binding transcription factor) (NFIC), transcript variant 2, mRNA.	chr19	3400095	3403486	GCCGACTCCCAGCCCGGCCAAAAAGACAAAACACATAGACGCACACACTC
2470348	0.00868778	0.000578538	up	2.12862	2.12862	1.08992	NFKBIZ	64332	Homo sapiens nuclear factor of kappa light polypeptide gene enhancer in B-cells inhibitor, zeta (NFKBIZ), transcript variant 2, mRNA.	chr3	101579549	101579598	TTGCTTGCCGCTGGCATGCCTGAGGAATGTATTTGGCTTTGATTACACAC
4280437	0.00802855	0.000513441	up	2.25341	2.25341	1.17211	NFS1	9054	Homo sapiens NFS1 nitrogen fixation 1 homolog (S. cerevisiae) (NFS1), nuclear gene encoding mitochondrial protein, mRNA.	chr20	34284373	34285645	ATGGCTGGGAGAGTGAGGCAGCCATGGAACGTGCTCGTCAGCAAGTAGCA
2760673	0.00101228	4.23785e-06	down	2.3125	-2.3125	-1.20945	NHP2	55651	Homo sapiens NHP2 ribonucleoprotein homolog (yeast) (NHP2), transcript variant 2, mRNA.	chr5	177576733	177576782	CCATGAGGAGTACCAGGAGGCTTACGATGAGTGCCTGGAGGAGGTGCAGT
2450427	0.00528021	0.000278562	up	1.99155	1.99155	0.993895	NKG7	4818	Homo sapiens natural killer cell group 7 sequence (NKG7), mRNA.	chr19	56566846	56566895	CTGAGCCTGGGTGCTCACTGTGGCGGTCCCCGTCCTGGCTATGAAACCTT
6980164	0.00101228	3.1059e-06	down	2.07517	-2.07517	-1.05323	NKIRAS2	28511	Homo sapiens NFKB inhibitor interacting Ras-like 2 (NKIRAS2), transcript variant 2, mRNA.	chr17	37430920	37430969	GAGGGTGGGCACACACCCAGCGGCCTGCAGAGTAAGCTTATTACCCACAA
2060400	0.00101228	4.94284e-06	up	2.65878	2.65878	1.41076	NKTR	4820	Homo sapiens natural killer-tumor recognition sequence (NKTR), transcript variant 2, mRNA.	chr3	42664499	42664548	GTTGTTGGCGGAATTCAGTTCTTTGCTGGCTCTCAGCTGGAGGCCCCTCT
5860093	0.0154135	0.00129838	up	2.433	2.433	1.28274	NLF2	388125	PREDICTED: Homo sapiens nuclear localized factor 2 (NLF2), mRNA.				CCCTGGAGACTCCGGACACTGACAGCCGCGTGGTACAGAATAAACGTTAT
2940746	0.00203582	5.8094e-05	down	2.87274	-2.87274	-1.52243	NNMT	4837	Homo sapiens nicotinamide N-methyltransferase (NNMT), mRNA.	chr11	113687980	113688029	CAAGGGTCCAGAGAAGGAGGAGAAGTTGAGACAGGCGGTCAAGCAGGTGC
6180408	0.00236473	7.61848e-05	down	2.0084	-2.0084	-1.00605	NOSIP	51070	Homo sapiens nitric oxide synthase interacting protein (NOSIP), mRNA.	chr19	54751446	54751618	TCTGGGGCTGTGGTCACCCTCGAATGCGTGGAGAAGCTGATTCGGAAGGA
2340692	0.00101228	7.79606e-06	down	2.69165	-2.69165	-1.42849	NOTCH3	4854	Homo sapiens Notch homolog 3 (Drosophila) (NOTCH3), mRNA.	chr19	15131475	15131524	TCCCTGTGTAGCTGAATTCCCAAGCCCTGCATTGTACAGCCCCCCACTCC
4290037	0.00625174	0.000356798	down	4.324	-4.324	-2.11237	NOV	4856	Homo sapiens nephroblastoma overexpressed gene (NOV), mRNA.	chr8	120505381	120505430	TGAGGCCCAAAGCACTTGCTTACATCCTCTGATAGCTGTTTCAAATGTGC
430307	0.0297863	0.00308608	down	2.11013	-2.11013	-1.07733	NPTN	27020	Homo sapiens neuroplastin (NPTN), transcript variant beta, mRNA.	chr15	71639809	71639858	GGGCTTAACCTGTGACTTTAATAAGCTGGAACAGTCCACTGAATGGGTAT
6420050	0.00101228	4.94284e-06	down	5.43384	-5.43384	-2.44197	NPTX2	4885	Homo sapiens neuronal pentraxin II (NPTX2), mRNA.	chr7	98096728	98096777	GAAGGCTCCCATTTTCTGATGTTCCGCCCCACTGTGAAGAGTGTGCTCGT
5360347	0.00297633	0.00011357	down	2.32084	-2.32084	-1.21465	NQO1	1728	Homo sapiens NAD(P)H dehydrogenase, quinone 1 (NQO1), transcript variant 1, mRNA.	chr16	69743410	69743459	GGCACTGGTGGTTTTTGCTCTCGACAGTATCCACAATAGCTGACGGCTGG
7150768	0.00176808	4.41245e-05	up	1.97974	1.97974	0.985309	NR2F1	7025	Homo sapiens nuclear receptor subfamily 2, group F, member 1 (NR2F1), mRNA.	chr5	92929674	92929723	AGGGCCGAGACAGGAGCAGCCCACCCAGCAGAAATACAATCCGAGCTACA
1010692	0.00101228	3.1059e-06	down	2.26287	-2.26287	-1.17815	NR2F6	2063	Homo sapiens nuclear receptor subfamily 2, group F, member 6 (NR2F6), mRNA.	chr19	17342837	17342886	CCCCTAGCATGAACTTGTGGGATGGTGGGGTTGGCTTCCCTGGCATGATG
650639	0.00297633	0.00011357	up	3.87995	3.87995	1.95604	NR4A2	4929	Homo sapiens nuclear receptor subfamily 4, group A, member 2 (NR4A2), transcript variant 1, mRNA.	chr2	156889590	156889639	TCCTGACAAAAGGGACACATAGTGTTTGTAACACCGTCCAACATTCCTTG
6200026	0.00528021	0.000278562	up	2.07403	2.07403	1.05243	NR4A3	8013	Homo sapiens nuclear receptor subfamily 4, group A, member 3 (NR4A3), transcript variant 4, mRNA.	chr9	101636053	101636102	GAGAACTGGGATGGAACGCCACCTCTGCTACTTCCTGCCTGTGTCACCTG
2940441	0.00152894	3.33821e-05	down	1.97108	-1.97108	-0.978984	NTF3	4908	Homo sapiens neurotrophin 3 (NTF3), mRNA.	chr12	5474327	5474376	CAGAGAACAATAAACTCGTGGGCTGGCGGTGGATACGGATAGACACGTCC
150494	0.00101228	9.05688e-06	down	2.86764	-2.86764	-1.51986	NTN1	9423	Homo sapiens netrin 1 (NTN1), mRNA.	chr17	9086195	9086244	CGCCCCTTGCCAAAAGCCAAACCAGTCCCACTCCTGTCATTGGACGtttc
3890673	0.00220129	6.65601e-05	down	2.05011	-2.05011	-1.0357	NUMA1	4926	Homo sapiens nuclear mitotic apparatus protein 1 (NUMA1), mRNA.	chr11	71714175	71714224	GAAGGGACCATAAGAGGAGTAGGCCCTGGTTCCTGCTGTCCTGGTGGCTG
4040181	0.00101228	4.23785e-06	down	4.23173	-4.23173	-2.08125	NUPR1	26471	Homo sapiens nuclear protein, transcriptional regulator, 1 (NUPR1), transcript variant 1, mRNA.	chr16	28548988	28549373	ATTCAGAGAGGAAGAAGCGAGGGGCACGGCGCTGAGACAGAGCTGGAGAT
110154	0.00101228	3.1059e-06	down	2.90408	-2.90408	-1.53808	NXPH3	11248	Homo sapiens neurexophilin 3 (NXPH3), mRNA.	chr17	45012369	45012418	GGACGATTGTGGTCCTCCCACACTAAGGCCACAGCCCATCCGCGTGCTGT
2940280	0.0167144	0.00145168	down	2.89476	-2.89476	-1.53344	OGN	4969	Homo sapiens osteoglycin (OGN), transcript variant 3, mRNA.	chr9	95147977	95148026	AATGACACCAGTTACATCCGGGACCGCATTGAAGAGATACGCCTGGAGGG
1430176	0.00122319	1.8881e-05	up	3.08565	3.08565	1.62558	OGT	8473	Homo sapiens O-linked N-acetylglucosamine (GlcNAc) transferase (UDP-N-acetylglucosamine:polypeptide-N-acetylglucosaminyl transferase) (OGT), transcript variant 1, mRNA.	chrX	70711235	70711284	GACCTGTTTCACCAGTGTTTTACCCTTGACTGCCCCTTCTATGCTGCTTC
4180717	0.00275851	9.95162e-05	down	2.02786	-2.02786	-1.01996	OSBPL2	9885	Homo sapiens oxysterol binding protein-like 2 (OSBPL2), transcript variant 2, mRNA.	chr20	60304447	60304496	CCAGAGGTGGAGGAAGAACGGTAGGAAGGCTGATGGCAAAAGCGGCTGTG
6040181	0.00101228	3.1059e-06	up	1.95974	1.95974	0.970662	OSBPL3	26031	Homo sapiens oxysterol binding protein-like 3 (OSBPL3), transcript variant 4, mRNA.	chr7	24838890	24838939	GGGCTTCAAGCACTGTCTTCCATCTGCATCTTCCAGATTTATCATGAGTG
3940500	0.0102993	0.000732399	down	2.16315	-2.16315	-1.11313	OSR1	130497	Homo sapiens odd-skipped related 1 (Drosophila) (OSR1), mRNA.	chr2	19551312	19551361	GCCAAGAGCCGGGCGTTATATTGCGATTGGCACTTTATGCTGACCATCGG
7100431	0.00101228	6.70411e-06	up	2.92647	2.92647	1.54916	P2RY8	286530	Homo sapiens purinergic receptor P2Y, G-protein coupled, 8 (P2RY8), mRNA.	chrY	1543082	1543131	CTATGGAGAGCAGCCGACACCCCCTCTTACAGCCGTGGATGTTTCCTGGA
4290189	0.0012954	2.18043e-05	down	3.21321	-3.21321	-1.68402	P8	26471	Homo sapiens p8 protein (candidate of metastasis 1) (P8), mRNA.	chr16	28456834	28456883	AGCTGCAGAATTCAGAGAGGAAGAAGCGAGGGGCACGGCGCTGAGACAGA
7550333	0.00101228	3.6298e-06	down	2.38073	-2.38073	-1.2514	PACSIN2	11252	Homo sapiens protein kinase C and casein kinase substrate in neurons 2 (PACSIN2), mRNA.	chr22	41595886	41595935	CCGCCGCCGTCACCAGCTATGCATTCACTCCGTTTCCAGTGAGCAGATGT
6110487	0.00165116	3.83982e-05	down	1.96837	-1.96837	-0.977002	PACSIN3	29763	Homo sapiens protein kinase C and casein kinase substrate in neurons 3 (PACSIN3), mRNA.	chr11	47199241	47199290	GTCTAGGCTGAGGGCAAGATGGGAGGTCAGAGGTGACAGAAGCGTTCAGG
2650035	0.00190567	5.06547e-05	up	2.16954	2.16954	1.11739	PADI4	23569	Homo sapiens peptidyl arginine deiminase, type IV (PADI4), mRNA.	chr1	17562982	17563031	GTCCCAGTTTCCCACTCTGAAGATCCCAACATGGTCCTAGCACTGCACAC
3780053	0.00236473	7.61848e-05	down	2.88676	-2.88676	-1.52945	PALLD	23022	Homo sapiens palladin, cytoskeletal associated protein (PALLD), transcript variant 2, mRNA.	chr4	169847698	169847747	GCACCGGGTGGCAGATGTTCTATGCAGTGTGGTTCAAGTTTCTTTGACCG
520017	0.00117831	1.63334e-05	down	2.55989	-2.55989	-1.35608	PAPD5	64282	Homo sapiens PAP associated domain containing 5 (PAPD5), transcript variant 2, mRNA.	chr16	48820770	48820819	GTGCAATGATCTCATGCTCAGGACAGTTGCGCAGGGACTCCTGGGAGATA
1240037	0.0167144	0.00145168	down	2.2495	-2.2495	-1.1696	PARM1	25849	Homo sapiens prostate androgen-regulated mucin-like protein 1 (PARM1), mRNA.	chr4	75974952	75975001	GCCCTTCATCTTGCTTGCAAGTGTGCATGGTTCAATCCCTCACATCCAGG
4150100	0.00101228	3.6298e-06	up	2.03239	2.03239	1.02318	PASK	23178	Homo sapiens PAS domain containing serine/threonine kinase (PASK), mRNA.	chr2	242046095	242046773	AAGCCAGAAAGTGGAGTTCTGTCCGCTGCGAGCCTGGAGATGGGGAACAG
5900376	0.00203582	5.8094e-05	down	2.09705	-2.09705	-1.06836	PCDH20	64881	Homo sapiens protocadherin 20 (PCDH20), mRNA.	chr13	60882360	60882409	GTGAATTCTTCTAGAGGCTTGTGTACACTACTGGTTGTTTTAGTTGGGCC
360367	0.00190567	5.06547e-05	down	2.37483	-2.37483	-1.24782	PCDH7	5099	Homo sapiens protocadherin 7 (PCDH7), transcript variant a, mRNA.	chr4	30341546	30341595	TGTGATGACCTTTCTACTCCGAAACCTGCTGGAGCCTGCCCTTGGCCGTG
4810445	0.00220129	6.65601e-05	down	3.49441	-3.49441	-1.80505	PCOLCE2	26577	Homo sapiens procollagen C-endopeptidase enhancer 2 (PCOLCE2), mRNA.	chr3	144019624	144019673	CAGAGGAGCAGCTATCTGATTGGAAACCTGCCGACTTAGTGCGGTGATAG
840392	0.00101228	5.75936e-06	down	4.49512	-4.49512	-2.16836	PCYOX1	51449	Homo sapiens prenylcysteine oxidase 1 (PCYOX1), mRNA.	chr2	70360269	70360318	GGCGCATGTCTGTAATCCCAGCTACTGTAATCTCAGCTACTCGGGAGGCT
6420324	0.0297863	0.00308608	down	2.03152	-2.03152	-1.02256	PDCD10	11235	Homo sapiens programmed cell death 10 (PDCD10), transcript variant 2, mRNA.	chr3	168884651	168884700	CAGTCCCTCCTGAAGGGATCTAATCCAGGATGTTGAATGGGATTATTGCC
1770333	0.00109448	1.41156e-05	down	3.57393	-3.57393	-1.83751	PDE5A	8654	Homo sapiens phosphodiesterase 5A, cGMP-specific (PDE5A), transcript variant 1, mRNA.	chr4	120635053	120635102	GAGATGGTCAAGGTGGTTTTCCATTGTGCAAATTCTTCACCTGTCAGTGG
4890592	0.00108358	1.21868e-05	up	2.01143	2.01143	1.00822	PDE7A	5150	Homo sapiens phosphodiesterase 7A (PDE7A), transcript variant 2, mRNA.	chr8	66796699	66796748	AAATTAGCTGGGTGTGATGGCCACTTGGGAGGCTGAGATAGGAGAATCGC
1170653	0.00109448	1.41156e-05	down	2.4057	-2.4057	-1.26646	PDGFA	5154	Homo sapiens platelet-derived growth factor alpha polypeptide (PDGFA), transcript variant 2, mRNA.	chr7	504589	504638	GTGCGGTCTTTGTTCTCCTCCGTGAAAAACTGTGTCCGAGAACACTCGGG
770463	0.00203582	5.8094e-05	down	3.1417	-3.1417	-1.65154	PDLIM3	27295	Homo sapiens PDZ and LIM domain 3 (PDLIM3), mRNA.	chr4	186660434	186660483	CCCCCAGAGGGCTATGACACGGTCACTCTGTATCCCAAAGCTTAAGTCTC
4050113	0.00117831	1.63334e-05	down	2.15837	-2.15837	-1.10994	PDZRN3	23024	PREDICTED: Homo sapiens PDZ domain containing RING finger 3 (PDZRN3), mRNA.				CCACCCAACCCGGTGGTTAACGATTTAATACATATAACCAAACCGGCAGC
3850273	0.00101228	4.23785e-06	down	3.46176	-3.46176	-1.79151	PEBP1	5037	Homo sapiens phosphatidylethanolamine binding protein 1 (PEBP1), mRNA.	chr12	117067523	117067572	GTATGTCACTCTGGTCCCTTTAAAGAGCAATCCTGGAAGAAGCAGGAGGG
10594	0.003466	0.000147478	down	2.00747	-2.00747	-1.00538	PECI	10455	Homo sapiens peroxisomal D3,D2-enoyl-CoA isomerase (PECI), transcript variant 1, mRNA.	chr6	4116062	4116111	TGTGATGACCACTACAGCAGAGTAAAGCATGTCCAAGGAAGGATGTGCTG
3450092	0.00176808	4.41245e-05	up	1.95254	1.95254	0.96535	PELI1	57162	Homo sapiens pellino homolog 1 (Drosophila) (PELI1), mRNA.	chr2	64174168	64174217	TGTTTGGTTGGCAGATGAGCACCAATGACTGCAGCGTGGAGTGACGCACT
1170619	0.00152894	3.33821e-05	down	2.02182	-2.02182	-1.01565	PFDN5	5204	Homo sapiens prefoldin subunit 5 (PFDN5), transcript variant 1, mRNA.	chr12	51978155	51979322	GGAGAAAATCCAACCAGCTCTTCAGGAGAAGCACGCCATGAAACAGGCCG
780475	0.00101228	3.1059e-06	down	1.97985	-1.97985	-0.985394	PFDN6	10471	Homo sapiens prefoldin subunit 6 (PFDN6), mRNA.	chr6	33258137	33258186	TTAAACTTCTGGGTCCGGTGCTAGTCAAACAGGAGCTGGGGGAGGCTCGG
2360452	0.023221	0.0022467	down	1.95901	-1.95901	-0.970128	PFKP	5214	Homo sapiens phosphofructokinase, platelet (PFKP), mRNA.	chr10	3149455	3150895	TATGACGTGTCGGACTCAGGCCAGCTGGAACATGTGCAGCCCTGGAGTGT
4480112	0.00320161	0.000129482	down	3.24932	-3.24932	-1.70014	PGM5	5239	Homo sapiens phosphoglucomutase 5 (PGM5), mRNA.	chr9	70335548	70335597	CAGCGCGTGGGACCTGTTTGTGTCTGTTTTGCTTCCTTGGGAACGGCACA
2970521	0.0154135	0.00129838	down	2.05595	-2.05595	-1.0398	PGRMC1	10857	Homo sapiens progesterone receptor membrane component 1 (PGRMC1), mRNA.	chrX	118262092	118262141	GGTGTTTGCTCTCCTAAGAGCCTTCATGCACACCCCTGAACCACGAGGAA
4280204	0.00101228	3.1059e-06	down	2.35697	-2.35697	-1.23693	PHB	5245	Homo sapiens prohibitin (PHB), mRNA.	chr17	47481463	47481512	TTCAGAGACTGCCCTTCTCACGGGCTCTATGCCTGCACTGGGAAGGAAAC
240086	0.00297633	0.00011357	down	2.74294	-2.74294	-1.45572	PHGDH	26227	Homo sapiens phosphoglycerate dehydrogenase (PHGDH), mRNA.	chr1	120088264	120088313	CCACATTCTTGGGCTGAACGCGGGCCTCTGACACTGCTTACACTGCACTC
5390411	0.00320161	0.000129482	down	2.12301	-2.12301	-1.08611	PHPT1	29085	Homo sapiens phosphohistidine phosphatase 1 (PHPT1), mRNA.	chr9	138864348	138864397	CGGGCGCATCTCCCACCAGAGTCAGGACAAGAAGATTCACGTGTACGGCT
5860187	0.00138	2.51552e-05	down	2.39575	-2.39575	-1.26048	PHYH	5264	Homo sapiens phytanoyl-CoA 2-hydroxylase (PHYH), transcript variant 2, mRNA.	chr10	13359807	13359856	GGGCATAGGAACGGTGTCATGGAGTCCAAATAAAGTGGATATTCCTGCTC
1820019	0.00165116	3.83982e-05	down	2.18092	-2.18092	-1.12494	PIAS1	8554	Homo sapiens protein inhibitor of activated STAT, 1 (PIAS1), mRNA.	chr15	66267075	66267124	CTGCCAACCACCAATGGAAGCAGTAGTGGCAGTAACAGCAGCCTGGTTTC
1410114	0.0167144	0.00145168	down	2.02558	-2.02558	-1.01834	PID1	55022	Homo sapiens phosphotyrosine interaction domain containing 1 (PID1), mRNA.	chr2	229597546	229597595	CCGAGGAAACCTTGCCCCCATCACTCAGCATTGCACTTAGATACAGAATG
1230719	0.00101228	1.05111e-05	down	2.06297	-2.06297	-1.04472	PIGM	93183	Homo sapiens phosphatidylinositol glycan anchor biosynthesis, class M (PIGM), mRNA.	chr1	160000033	160000082	GGTCCACCTTCTAGGAAATCCTAGGACTCGTTTATTTGGGACATGGTGGG
3310093	0.00138	2.51552e-05	down	2.21876	-2.21876	-1.14976	PIGX	54965	Homo sapiens phosphatidylinositol glycan anchor biosynthesis, class X (PIGX), mRNA.	chr3	197945714	197945763	CCAGCTAATTGGAAGGGTGAGGCGGGAGGATCGCTTGAACCTGGGAGGCG
1470753	0.0181138	0.0016215	down	2.09154	-2.09154	-1.06457	PIK3R1	5295	Homo sapiens phosphoinositide-3-kinase, regulatory subunit 1 (alpha) (PIK3R1), transcript variant 1, mRNA.	chr5	67597082	67597131	TGACGAGAGGGAGGATGTCACGGTCAGTTGTAACTTTGCCTTCACAAGGC
3130301	0.00122319	1.8881e-05	up	2.75259	2.75259	1.46079	PIM1	5292	Homo sapiens pim-1 oncogene (PIM1), mRNA.	chr6	37250764	37250813	GGTTCCCTTCCTATTCCAAGCTTCCATAGCTGCTGCCCTAGTTTTCTTTC
6200168	0.00275851	9.95162e-05	up	4.15187	4.15187	2.05376	PIM2	11040	Homo sapiens pim-2 oncogene (PIM2), mRNA.	chrX	48655729	48655778	GGGTGAGGGGACCCTACTCTGTTATCCCAAGTGCTCTTATTCTGGTGAGA
520431	0.00108358	1.21868e-05	down	2.65126	-2.65126	-1.40668	PJA2	9867	Homo sapiens praja 2, RING-H2 motif containing (PJA2), mRNA.				AGCCCAGGTCTAAATGTAATGGTTGGTTTATTGTTCTATAACCCCAGCCC
70161	0.00528021	0.000278562	down	2.65151	-2.65151	-1.40681	PKD2	5311	Homo sapiens polycystic kidney disease 2 (autosomal dominant) (PKD2), mRNA.	chr4	88998590	88998639	ATTTGAAGTGCAGCTATTATGTGGTATCCATGTGTATCGACCATGTGCCA
2490372	0.00236473	7.61848e-05	up	2.33642	2.33642	1.2243	PLAC8	51316	Homo sapiens placenta-specific 8 (PLAC8), mRNA.	chr4	84245085	84245134	ATGCTGTCTGTGTGGAACAAGCGTCGCAATGAGGACTCTCTACAGGACCC
6270768	0.00297633	0.00011357	down	2.05843	-2.05843	-1.04154	PLAC9	219348	Homo sapiens placenta-specific 9 (PLAC9), mRNA.	chr10	81891873	81892264	CAGACACATGGCTGTGCAACGCCGTCTAGATGTCATGGAGGAGATGGTAG
6420470	0.00236473	7.61848e-05	down	1.95437	-1.95437	-0.966706	PLD5	200150	Homo sapiens phospholipase D family, member 5 (PLD5), mRNA.	chr1	242252289	242252338	TATGTAGCCACCTGCTAATATCCAGCAAGCTATCAAGTCTGCATTTTGGG
1470341	0.00109448	1.41156e-05	down	2.24912	-2.24912	-1.16936	PLEKHB2	55041	Homo sapiens pleckstrin homology domain containing, family B (evectins) member 2 (PLEKHB2), transcript variant 2, mRNA.	chr2	131621526	131621575	TGAGGGCTTTAATCCTTTAAAACTTGGAGAAGCTGGCTGGGCGCGGTGGC
4010397	0.00152894	3.33821e-05	down	2.11706	-2.11706	-1.08206	PLEKHG3	26030	Homo sapiens pleckstrin homology domain containing, family G (with RhoGef domain) member 3 (PLEKHG3), mRNA.	chr14	64280548	64280597	AGGCAGTGGCCTGGAGAGGCTTTGTTCTGTAACGGTGCCTTTTCTTAGGG
1070709	0.0012954	2.18043e-05	down	2.10762	-2.10762	-1.07561	PLEKHH3	79990	Homo sapiens pleckstrin homology domain containing, family H (with MyTH4 domain) member 3 (PLEKHH3), mRNA.	chr17	38073581	38073630	TGGGCCAGGACTGCTCTGAGATTTGAGGGAAACATGGACCCTTTTGGCCC
4250689	0.00101228	3.1059e-06	down	6.89503	-6.89503	-2.78556	PLN	5350	Homo sapiens phospholamban (PLN), mRNA.	chr6	118988030	118988079	CAGCTGACCCTTGAACATGGGGGTTAGGGGAGCTGACAATTCGTGGGTCC
60437	0.0132014	0.00103563	down	2.00023	-2.00023	-1.00016	PLOD1	5351	Homo sapiens procollagen-lysine 1, 2-oxoglutarate 5-dioxygenase 1 (PLOD1), mRNA.	chr1	11958106	11958155	CCTGTCCTGGATGCCTCTGAAGAGAGGGACAGACCGTCAGAAACTGGAGA
2060288	0.00101228	1.05111e-05	down	2.31212	-2.31212	-1.20922	PLP2	5355	Homo sapiens proteolipid protein 2 (colonic epithelium-enriched) (PLP2), mRNA.	chrX	48918053	48918102	CCCCAACAACAACATTCCCAGCAGACCAACTCCCACCCCCTCTTTGAGGT
2710730	0.00275851	9.95162e-05	down	2.74767	-2.74767	-1.45821	PLS3	5358	Homo sapiens plastin 3 (T isoform) (PLS3), mRNA.	chrX	114790993	114791042	GAGGAGAGAGTGTGCTCAGAACTTAGACGGGATTTGGTAGGCCAAGTATG
6330438	0.00101228	3.6298e-06	down	2.94035	-2.94035	-1.55599	PLXNB1	5364	Homo sapiens plexin B1 (PLXNB1), mRNA.	chr3	48420387	48420436	AGAGTTGAACGCCTCTCCTAGGCCACTACAAACTGACCCCTCAGCAGGGC
4890408	0.00101228	4.94284e-06	down	2.50596	-2.50596	-1.32536	PMM1	5372	Homo sapiens phosphomannomutase 1 (PMM1), mRNA.	chr22	40302951	40303000	GAAGAGGTTTCTTTCTGCACCAGGAGGAGGCGTGCTCAAGTATCGGTACG
2350278	0.00122319	1.8881e-05	up	2.01608	2.01608	1.01155	PNOC	5368	Homo sapiens prepronociceptin (PNOC), mRNA.	chr8	28200556	28200605	TCCCGCAGGCTTCGTTTGCCTCCAGAACCTTCCCGTCTGATTGTTCCTCC
290348	0.00868778	0.000578538	down	2.09714	-2.09714	-1.06842	POFUT1	23509	Homo sapiens protein O-fucosyltransferase 1 (POFUT1), transcript variant 1, mRNA.	chr20	30289711	30289760	AATAATAGCCAGGCGTGGTGGCACATGCCTGTATTCCCAGCTGCTTGGGA
6960546	0.00101228	4.23785e-06	down	2.02871	-2.02871	-1.02056	POLR2C	5432	Homo sapiens polymerase (RNA) II (DNA directed) polypeptide C, 33kDa (POLR2C), mRNA.	chr16	56062935	56062984	GCCTTTATTCAGGGGGCCTATAAACCCTTCCAGTTCTTGCCCCAGGGCTG
1240221	0.00165116	3.83982e-05	down	2.03046	-2.03046	-1.02181	POLR2H	5437	Homo sapiens polymerase (RNA) II (DNA directed) polypeptide H (POLR2H), mRNA.	chr3	184086199	184086248	GGCGGCATCTTTAACTGGCCTCCACTCAATGGGAAACTGACTCGCCTGTG
1010347	0.00101228	3.6298e-06	down	2.4296	-2.4296	-1.28072	POLR2I	5438	Homo sapiens polymerase (RNA) II (DNA directed) polypeptide I, 14.5kDa (POLR2I), mRNA.	chr19	41296961	41297097	GATCACGCACGAAGTGGACGAACTGACCCAGATTATCGCCGACGTGTCCC
6130138	0.00236473	7.61848e-05	down	1.96753	-1.96753	-0.976384	POLR3C	10623	Homo sapiens polymerase (RNA) III (DNA directed) polypeptide C (62kD) (POLR3C), mRNA.	chr1	145592703	145592752	CCAGGTGGACGAAACCATCTTCCTGCTGGAGTCTTACATTGAGTGCACCA
610019	0.00108358	1.21868e-05	down	2.00225	-2.00225	-1.00162	POLR3F	10621	Homo sapiens polymerase (RNA) III (DNA directed) polypeptide F, 39 kDa (POLR3F), mRNA.	chr20	18413153	18413202	GCCATGTGAAAGGGAGAAGACAAACATCCACGAACCAGGAAGTGGGTCCT
2710452	0.00275851	9.95162e-05	up	3.03525	3.03525	1.60181	POU2AF1	5450	Homo sapiens POU class 2 associating factor 1 (POU2AF1), mRNA.	chr11	110728486	110728535	ATAAGCCACCATTCTGTGGAACCAAGGCCCCCTCCACGCAAACACCCTCC
830019	0.0121791	0.000923578	down	2.04931	-2.04931	-1.03513	PPARG	5468	Homo sapiens peroxisome proliferator-activated receptor gamma (PPARG), transcript variant 2, mRNA.	chr3	12433339	12433388	CCTGAGCCACTGCCAACATTTCCCTTCTTCCAGTTGCACTATTCTGAGGG
6200369	0.00236473	7.61848e-05	down	2.5611	-2.5611	-1.35676	PPP1CB	5500	Homo sapiens protein phosphatase 1, catalytic subunit, beta isoform (PPP1CB), transcript variant 3, mRNA.	chr2	28878805	28878854	GCTGCCCCTGAGAAGAGACTTAATCCAAGCCTGATTGTACTAGTGGCATC
3450220	0.0111609	0.000822852	down	2.56913	-2.56913	-1.36128	PPP1R12C	54776	Homo sapiens protein phosphatase 1, regulatory (inhibitor) subunit 12C (PPP1R12C), mRNA.	chr19	60294371	60294420	ACCAGGGCCAGAGACGGGACCAGGAAGGAACTGAGGACCAAGAAGTGCAA
6020468	0.00101228	4.94284e-06	down	5.96464	-5.96464	-2.57644	PPP1R14A	94274	Homo sapiens protein phosphatase 1, regulatory (inhibitor) subunit 14A (PPP1R14A), mRNA.	chr19	43433736	43433785	TCTCCCTGCCCCCCGGACGCCGCCCAGCTTGCTTGTGTATAAGTTGTATT
6580593	0.00176808	4.41245e-05	down	4.61409	-4.61409	-2.20605	PPP1R3C	5507	Homo sapiens protein phosphatase 1, regulatory (inhibitor) subunit 3C (PPP1R3C), mRNA.	chr10	93388548	93388597	GCAAGAATCCAGTACCTTGCACATAGAAGTAGCAACCCATCCCTTGCCTA
6020523	0.00101228	7.79606e-06	down	2.38633	-2.38633	-1.25479	PPP2R2B	5521	Homo sapiens protein phosphatase 2 (formerly 2A), regulatory subunit B, beta isoform (PPP2R2B), transcript variant 4, mRNA.	chr5	145949378	145949427	GCCCAGTTTTCTCTGGTGGGTCCAGTGTTTTGTTCCTAGGTGTCTGCTGC
3400240	0.00101228	5.75936e-06	down	2.71552	-2.71552	-1.44123	PRDM16	63976	Homo sapiens PR domain containing 16 (PRDM16), transcript variant 1, mRNA.	chr1	3341599	3341648	GTAAACTGTGCATGACTCCTGCTTAGCGGTCATTATCGTGTCTGTTGGTG
6250280	0.00101228	4.94284e-06	down	2.55157	-2.55157	-1.35139	PRDX1	5052	Homo sapiens peroxiredoxin 1 (PRDX1), transcript variant 2, mRNA.	chr1	45977046	45980187	CATGGGGAAGTGTGCCCAGCTGGCTGGAAACCTGGCAGTGATACCATCAA
7550307	0.00320161	0.000129482	down	2.17658	-2.17658	-1.12207	PRKCDBP	112464	Homo sapiens protein kinase C, delta binding protein (PRKCDBP), mRNA.	chr11	6340362	6340411	AAATGGAGAGTGTAGCCTGAGGGCTGGTGTTGCCTGCCTCCCCTGTGCTT
4640576	0.00101228	4.23785e-06	up	2.55973	2.55973	1.35599	PRKCQ	5588	Homo sapiens protein kinase C, theta (PRKCQ), mRNA.	chr10	6523996	6524045	CCATCCACCCATTCTCAGCAGACTCCAGTATTGGCACAGTCACTCACTGC
290181	0.00485251	0.000245773	down	2.01902	-2.01902	-1.01366	PROCR	10544	Homo sapiens protein C receptor, endothelial (EPCR) (PROCR), mRNA.	chr20	33228539	33228588	TGTGGAAAACAGATAATGGAGTTGGGGCAGGAAGCCTATGGCCCATCCTC
6420008	0.00253613	8.71154e-05	down	2.07907	-2.07907	-1.05594	PROS1	5627	Homo sapiens protein S (alpha) (PROS1), mRNA.	chr3	95074739	95074788	GGAGGTAAGATTGCCACGTGCCTGCTGGTACTGTGATGCATTTCAAGTGG
4150204	0.00101228	3.1059e-06	down	3.8059	-3.8059	-1.92824	PRRX2	51450	Homo sapiens paired related homeobox 2 (PRRX2), mRNA.	chr9	131524659	131524708	TTGGAGGGGTTGGGCCGGAAGGTGGAAGAGCCTGCCAAGGACCTCATTTA
7040470	0.040823	0.00464932	down	1.95643	-1.95643	-0.968221	PSMA6	5687	Homo sapiens proteasome (prosome, macropain) subunit, alpha type, 6 (PSMA6), mRNA.	chr14	34846980	34847029	GGCCTTACATCAGTAGCTGTCAGAGGGAAAGACTGTGCAGTAATTGTCAC
510315	0.00176808	4.41245e-05	down	2.04857	-2.04857	-1.03461	PSMB5	5693	Homo sapiens proteasome (prosome, macropain) subunit, beta type, 5 (PSMB5), mRNA.	chr14	22565209	22565258	ACAGAGATGCCTACTCAGGAGGTGCAGTCAACCTCTACCACGTGCGGGAG
1780543	0.00117831	1.63334e-05	down	2.09968	-2.09968	-1.07017	PSMB7	5695	Homo sapiens proteasome (prosome, macropain) subunit, beta type, 7 (PSMB7), mRNA.	chr9	127115986	127119089	GCTGGATTTTCTCCGCCCATACACAGTGCCCAACAAGAAGGGGACCAGGC
6580646	0.00101228	4.94284e-06	down	2.77231	-2.77231	-1.47109	PSMC5	5705	Homo sapiens proteasome (prosome, macropain) 26S subunit, ATPase, 5 (PSMC5), mRNA.	chr17	59262875	59263029	GGAGGACTTTGAGATGGCAGTAGCCAAGGTCATGCAGAAGGACAGTGAGA
2630463	0.00122319	1.8881e-05	down	1.98533	-1.98533	-0.989377	PSMD4	5710	Homo sapiens proteasome (prosome, macropain) 26S subunit, non-ATPase, 4 (PSMD4), mRNA.	chr1	149505507	149505636	CTTATGCCATGCAGATGTCCCTGCAGGGAGCAGAGTTTGGCCAGGCGGAA
5810070	0.00320161	0.000129482	down	2.02132	-2.02132	-1.0153	PSMD6	9861	Homo sapiens proteasome (prosome, macropain) 26S subunit, non-ATPase, 6 (PSMD6), mRNA.	chr3	63996601	63999133	GGTGTGGAATTCATTGATCAGGAACTGTCCAGGTTTATTGCTGCCGGGAG
650369	0.00122319	1.8881e-05	down	1.95574	-1.95574	-0.967711	PSMD8	5714	Homo sapiens proteasome (prosome, macropain) 26S subunit, non-ATPase, 8 (PSMD8), mRNA.	chr19	43566158	43566207	CATGGCCCCAGGTAGGGGGACTGTTCTAGCCAGCTGTGGACACATAGGAA
2450270	0.00320161	0.000129482	up	2.65798	2.65798	1.41033	PSORS1C1	170679	Homo sapiens psoriasis susceptibility 1 candidate 1 (PSORS1C1), mRNA.	chr6	31107577	31107626	CAGGCTCCAGCAACCTCAGCCCCTTCCTCCTCCCTCAGGAATCCACCTAT
2260477	0.0143386	0.00116015	up	2.19203	2.19203	1.13227	PTGS2	5743	Homo sapiens prostaglandin-endoperoxide synthase 2 (prostaglandin G/H synthase and cyclooxygenase) (PTGS2), mRNA.	chr1	184908064	184908113	GCCTATGTGCTAGCCCACAAAGAATATTGTCTCATTAGCCTGAATGTGCC
6330593	0.00101228	3.1059e-06	down	2.28155	-2.28155	-1.19002	PTH1R	5745	Homo sapiens parathyroid hormone 1 receptor (PTH1R), mRNA.	chr3	46920057	46920106	GCGCTGGGGGCTGGACCTGCTGACATAGTGGATGGACAGATGGACCAAAA
4390328	0.0154135	0.00129838	up	2.12446	2.12446	1.08709	PTN	5764	Homo sapiens pleiotrophin (PTN), mRNA.	chr7	136912232	136912281	TGTAGTCAGCAAAATGGGGGTGGGGAAGCAGAGCATGTCCTAGTTCAATG
730221	0.00101228	4.23785e-06	down	4.11934	-4.11934	-2.04241	PTPLA	9200	Homo sapiens protein tyrosine phosphatase-like (proline instead of catalytic arginine), member A (PTPLA), mRNA.	chr10	17681355	17681404	AGAGAGTGTGGTGCTTTTTCTGGTCGCGTGGACTGTGACAGAGATCACTC
2030523	0.00574385	0.000315416	down	2.37748	-2.37748	-1.24943	PTPN11	5781	Homo sapiens protein tyrosine phosphatase, non-receptor type 11 (PTPN11), mRNA.	chr12	111431969	111432018	GTCTCCCCACCTATATTTATGGGTGTTAGCGCAACTGCTTTGCTAGTTGC
1430341	0.00734869	0.000455224	up	2.56323	2.56323	1.35797	PTPRCAP	5790	Homo sapiens protein tyrosine phosphatase, receptor type, C-associated protein (PTPRCAP), mRNA.	chr11	67203055	67203104	CCATGCCTCAGACTGTCACCCCCTACCAGTTCCCAAGTCCATGTGTACCC
4850301	0.00109448	1.41156e-05	down	2.41372	-2.41372	-1.27126	PTRF	284119	Homo sapiens polymerase I and transcript release factor (PTRF), mRNA.	chr17	37808068	37808117	CTTGGTGCTGATGGCCTGAAGGGGCCTGAGCTGTGGGCAGATGCAGTTTT
6400603	0.00101228	1.05111e-05	up	2.0795	2.0795	1.05624	PVRIG	79037	Homo sapiens poliovirus receptor related immunoglobulin domain containing (PVRIG), mRNA.	chr7	99656871	99656920	CTTTAATTCTTGGGCCTCCAATAAGTGTCCCATAGGTGTCTGGCCAGGCC
540156	0.00101228	6.70411e-06	down	2.33565	-2.33565	-1.22383	PVRL3	25945	Homo sapiens poliovirus receptor-related 3 (PVRL3), mRNA.	chr3	110852706	110852755	CGGACGTTTCGTGGAGACTACTTTGCCAAGAACTACATTCCACCATCAGA
540131	0.00138	2.51552e-05	down	2.16351	-2.16351	-1.11337	PXMP2	5827	Homo sapiens peroxisomal membrane protein 2, 22kDa (PXMP2), mRNA.	chr12	131788025	131791323	GAAGTTCCGGGTGCTCTTCGCCAACCTGGCAGCTCTGTTCTGGTATGCCT
4540326	0.00253613	8.71154e-05	down	2.27868	-2.27868	-1.1882	PYGB	5834	Homo sapiens phosphorylase, glycogen; brain (PYGB), mRNA.	chr20	25226301	25226350	GGGAACAGGCTACTGTCCTTCCCTGTGGAATTGCCGAGAAATCTAGCACC
2850021	0.00101228	1.05111e-05	down	3.04569	-3.04569	-1.60677	QSOX1	5768	Homo sapiens quiescin Q6 sulfhydryl oxidase 1 (QSOX1), transcript variant 2, mRNA.	chr1	178433663	178433712	CTCCAGGTTTCACCTTCCAGTGTGCAGAAGTTAGAAGGGTCTGGCGGGGG
3610112	0.00108358	1.21868e-05	down	2.36043	-2.36043	-1.23905	RAB11FIP3	9727	Homo sapiens RAB11 family interacting protein 3 (class II) (RAB11FIP3), mRNA.	chr16	512383	512432	GTGTGGGAAACGCTCCTGCTTTAATTCCCCGAGAAACGGCTCTTCCTGCC
4390487	0.0274399	0.00277889	down	2.19586	-2.19586	-1.13478	RAB13	5872	Homo sapiens RAB13, member RAS oncogene family (RAB13), mRNA.	chr1	153954462	153954511	GAGCAGGGGAGAAATAGCAGAGGGGCTTGGAGGGTCACATAGGTAGATGG
110010	0.00109448	1.41156e-05	down	2.06262	-2.06262	-1.04448	RAB27A	5873	Homo sapiens RAB27A, member RAS oncogene family (RAB27A), transcript variant 1, mRNA.	chr15	55495903	55495952	GAGGAAAAGATTTAGACATTTCAAGAGCAGGGTTGGCCAGGCGCGGTGGC
5720136	0.00101228	1.05111e-05	down	2.4253	-2.4253	-1.27816	RAB34	83871	Homo sapiens RAB34, member RAS oncogene family (RAB34), mRNA.	chr17	24065672	24065721	GCTTGACCCCTGGACATTTGCACTGACTTTATCCAGACCAAAGAGCTGCC
450164	0.00152894	3.33821e-05	down	3.07002	-3.07002	-1.61825	RAB5C	5878	Homo sapiens RAB5C, member RAS oncogene family (RAB5C), transcript variant 1, mRNA.	chr17	40277185	40277234	GCATTATTGTGACAGCCACGAACCCATTGCCCACAACCCCTCCACCCTCG
460519	0.00101228	1.05111e-05	down	2.07982	-2.07982	-1.05646	RABEPK	10244	Homo sapiens Rab9 effector protein with kelch motifs (RABEPK), mRNA.	chr9	127035977	127036026	CACATGAGGAAAGCCAGACTGCTACACTGCTCTGTTTGGTGTTTGGTGGG
2850538	0.00528021	0.000278562	down	2.58808	-2.58808	-1.37188	RABGAP1	23637	Homo sapiens RAB GTPase activating protein 1 (RABGAP1), mRNA.	chr9	124906350	124906399	GACTGAGTTGCGTGTCTGTAAATGTCTGCGCAGGGTGCACATGCTGCGAG
3520095	0.00109448	1.41156e-05	down	1.97088	-1.97088	-0.97884	RAD23A	5886	Homo sapiens RAD23 homolog A (S. cerevisiae) (RAD23A), mRNA.	chr19	12925269	12925318	CCATTGGAGTGGCCCAAATCTTTCCATCTAGGGCAAGTCCTGAAAGGCCC
7050064	0.00101228	4.94284e-06	down	4.30677	-4.30677	-2.10661	RAMP1	10267	Homo sapiens receptor (G protein-coupled) activity modifying protein 1 (RAMP1), mRNA.	chr2	238485302	238485351	GAGTCCAGAGTAGCCGAGGCTCTGGTATTAACCTGGAAGCCCCCCTGGCT
520273	0.0121791	0.000923578	up	2.31544	2.31544	1.21129	RASAL3	64926	Homo sapiens RAS protein activator like 3 (RASAL3), mRNA.	chr19	15562460	15562509	AGTGGGGAGTGGAGCTGCTGGTCCCAACCACTCTGGCAGTATGAAGTTGC
4480731	0.00101228	4.23785e-06	down	6.03213	-6.03213	-2.59267	RASL12	51285	Homo sapiens RAS-like, family 12 (RASL12), mRNA.	chr15	65345797	65345846	CTTGCAGTCCTACAGGCTTCCCGACCCACAGGCCAGCTACGGATTTTGCA
150092	0.00152894	3.33821e-05	up	1.9701	1.9701	0.978267	RBM33	155435	Homo sapiens RNA binding motif protein 33 (RBM33), transcript variant 1, mRNA.	chr7	155266715	155266764	CTACCTTGGGGGAATGCCGTTGCCTGTTCCACCCCTTTGTTCACTTCGCG
4880551	0.00109448	1.41156e-05	down	2.31825	-2.31825	-1.21303	RBM42	79171	Homo sapiens RNA binding motif protein 42 (RBM42), mRNA.	chr19	36128371	36128420	AGCTTCGCAAGAGCATGTGGAAGGACCGGAATCTGGACGTGGTCCGCAAG
1260139	0.00176808	4.41245e-05	down	2.11518	-2.11518	-1.08078	RBM9	23543	Homo sapiens RNA binding motif protein 9 (RBM9), transcript variant 3, mRNA.	chr22	36140281	36142003	TTGCCCCTGCCGCTAGCTATGGAGTTGGCGCTGTGGCGAGTTTATACCGA
4150639	0.003466	0.000147478	down	1.95301	-1.95301	-0.965703	RBMS1	5937	Homo sapiens RNA binding motif, single stranded interacting protein 1 (RBMS1), transcript variant 3, mRNA.	chr2	160843364	160843413	GTGCCGTGTTAACTCCCTCAATGGAGCACACCATGTCACTACAGCCCGCA
6650731	0.00203582	5.8094e-05	down	2.31261	-2.31261	-1.20952	RBP1	5947	Homo sapiens retinol binding protein 1, cellular (RBP1), mRNA.	chr3	140719986	140720035	CAGTGAGCTGGGACGGAGACAAGCTCCAGTGTGTGCAGAAGGGTGAGAAG
2510369	0.003466	0.000147478	down	2.04091	-2.04091	-1.02921	RBPMS	11030	Homo sapiens RNA binding protein with multiple splicing (RBPMS), transcript variant 4, mRNA.	chr8	30361865	30361914	CGAACAATTGCCCTCCTTTGGAAGTACGGCTAATAGAAGCCCTAGATCCG
5960682	0.0143386	0.00116015	down	2.2228	-2.2228	-1.15238	RBPMS2	348093	Homo sapiens RNA binding protein with multiple splicing 2 (RBPMS2), mRNA.	chr15	65032145	65032194	GGCCATTTCAGACTTGGGAGATGAGGCGGCTGTTGTCATTGCTGATCCTG
2070746	0.0102993	0.000732399	down	2.09102	-2.09102	-1.0642	RBX1	9978	Homo sapiens ring-box 1 (RBX1), mRNA.	chr22	39679580	39690042	CTTTGCATAGAATGTCAAGCTAACCAGGCGTCCGCTACTTCAGAAGAGTG
630161	0.00109448	1.41156e-05	down	4.33552	-4.33552	-2.1162	RCAN2	10231	Homo sapiens regulator of calcineurin 2 (RCAN2), mRNA.	chr6	46296586	46296635	AGTGTTGCAAGGGAACCTCCTAGCACTGTGAAAGTCAGAATCGCCTCAGC
1170703	0.00152894	3.33821e-05	up	1.98021	1.98021	0.985655	RCSD1	92241	Homo sapiens RCSD domain containing 1 (RCSD1), mRNA.	chr1	165941667	165941716	TGCAAGGGACAGGGGGCCTGACTACCCAGTCTTTGACTTGTATCCTCTCC
6840368	0.00574385	0.000315416	down	2.18637	-2.18637	-1.12854	RDH11	51109	Homo sapiens retinol dehydrogenase 11 (all-trans/9-cis/11-cis) (RDH11), mRNA.	chr14	67213870	67213919	GGAGGAATTGAGGGCAAGCACCCAGGACTGATGAGGTCTTAACAAAAACC
520324	0.00220129	6.65601e-05	down	2.14857	-2.14857	-1.10338	REEP5	7905	Homo sapiens receptor accessory protein 5 (REEP5), mRNA.	chr5	112240434	112240483	TGGATCAACAACTGCTACTCTCGGGAAGACTCCTCTACTCACAGCTGAAG
4880201	0.0143386	0.00116015	down	2.03585	-2.03585	-1.02563	RERG	85004	Homo sapiens RAS-like, estrogen-regulated, growth inhibitor (RERG), mRNA.	chr12	15261480	15261529	GAGCTTAACCATGCCTCCATTGGGAAGTCTAGACTTTGAGCCAGGTACAG
1030102	0.0012954	2.18043e-05	up	2.78329	2.78329	1.47679	RGS16	6004	Homo sapiens regulator of G-protein signalling 16 (RGS16), mRNA.	chr1	180834738	180834787	CCCAGGGCAGCCCCTTTGTGGCCCAGGATAATCAACACTGTTCTCTCTGT
3400019	0.0322569	0.00342395	up	1.95316	1.95316	0.965812	RGS2	5997	Homo sapiens regulator of G-protein signalling 2, 24kDa (RGS2), mRNA.	chr1	191047925	191047974	CTGCAGTGTCCGTTATGAGTGCCAAAAATCTGTCTTGAAGGCAGCTACAC
4670082	0.00138	2.51552e-05	down	4.77877	-4.77877	-2.25664	RGS5	8490	Homo sapiens regulator of G-protein signaling 5 (RGS5), mRNA.	chr1	163112291	163112340	ATGTTGCAACTAGCAACTCATCTTCGGAAGACACAGCCAGGAGAATGAAG
3400332	0.023221	0.0022467	down	2.53709	-2.53709	-1.34318	RHOB	388	Homo sapiens ras homolog gene family, member B (RHOB), mRNA.	chr2	20512363	20512412	GCAGGTCATGCACACAGTTTTGATAAAGGGCAGTAACAAGTATTGGGGCC
5870474	0.00165116	3.83982e-05	down	2.95066	-2.95066	-1.56104	RHOBTB3	22836	Homo sapiens Rho-related BTB domain containing 3 (RHOBTB3), mRNA.	chr5	95128767	95128816	ATTGGGACCCCATACCGTTAGCCCTTGTATGTATACCAACACTGCCAAAG
4390619	0.00101228	9.05688e-06	down	2.45203	-2.45203	-1.29398	RHOC	389	Homo sapiens ras homolog gene family, member C (RHOC), transcript variant 2, mRNA.	chr1	113243778	113243827	GGAGTTGTTTTCGGCAGGGGCCTTGTCTCTCACTGCATTTGGTCAGGGGG
5050519	0.00152894	3.33821e-05	down	2.41321	-2.41321	-1.27096	RHOQ	23433	Homo sapiens ras homolog gene family, member Q (RHOQ), mRNA.	chr2	46662811	46662860	ATACCGGCTTCCAGAGACCCCTTTTCTCCAGCCATATTACATCAGGCTAG
1980671	0.00101228	3.1059e-06	down	2.20167	-2.20167	-1.1386	RIC8B	55188	Homo sapiens resistance to inhibitors of cholinesterase 8 homolog B (C. elegans) (RIC8B), mRNA.	chr12	105805018	105805067	ACTAGACAGTGGGCCTAGCTCATCAGTGGCTAAAGTTGAAAAGGGGTTGG
5220309	0.003466	0.000147478	down	1.95437	-1.95437	-0.966706	RILPL1	353116	Homo sapiens Rab interacting lysosomal protein-like 1 (RILPL1), mRNA.	chr12	122522730	122522779	CCCACAAACGGAGGCCAGACTTCTGCGTTAACTTCAGTAACACAAGCTTC
4040189	0.00101228	4.94284e-06	down	3.02301	-3.02301	-1.59598	RIMS3	9783	Homo sapiens regulating synaptic membrane exocytosis 3 (RIMS3), mRNA.	chr1	41086475	41086524	GTGCAGCATCTTTCCTAACTTGTTGTGGTTCCCGGGTGGCAGGTGCACAG
990176	0.00679307	0.000403214	up	3.13164	3.13164	1.64692	RN7SK	125050	Homo sapiens RNA, 7SK small nuclear (RN7SK), non-coding RNA.	chr6	52968633	52968682	CGTAGGGTAGTCAAGCTTCCAAGACTGCAGACACATCCAAATGAGGCGCT
1510661	0.00297633	0.00011357	down	2.27659	-2.27659	-1.18688	RNASEH1	246243	Homo sapiens ribonuclease H1 (RNASEH1), mRNA.	chr2	3592934	3592983	CCGTCCAGTTGACAGGTTTGAGTCTCCTGCTTGTATAGGTGACTTGTGCC
3440133	0.00446281	0.000216631	down	2.13979	-2.13979	-1.09747	RNF150	57484	Homo sapiens ring finger protein 150 (RNF150), mRNA.	chr4	142007352	142007401	GGAGGTCCTGCTGCAAACCCCCTGAGCCTTTGCCATTCACTACTTACCAA
3440338	0.00574385	0.000315416	down	2.00356	-2.00356	-1.00256	RNF181	51255	Homo sapiens ring finger protein 181 (RNF181), mRNA.	chr2	85677765	85678080	GAGCTGCCCACTGATGACGACACTTATGAGGAGCACAGACGAGATAAGGC
6520494	0.00101228	3.6298e-06	down	2.51589	-2.51589	-1.33107	ROCK1	6093	Homo sapiens Rho-associated, coiled-coil containing protein kinase 1 (ROCK1), mRNA.	chr18	18546971	18547020	GTGCACATAGGAATGAGCTTCAGATGCAGTTGGCCAGCAAAGAGAGTGAT
5670333	0.00275851	9.95162e-05	down	2.3967	-2.3967	-1.26105	ROCK2	9475	Homo sapiens Rho-associated, coiled-coil containing protein kinase 2 (ROCK2), mRNA.	chr2	11323063	11323112	GTACCGGGTTAAGAAAACTGGCAACTGGGAAGAAGTGGCCTCAAAGGCAC
2600397	0.00101228	7.79606e-06	down	4.07146	-4.07146	-2.02555	RPESP	157869	Homo sapiens RPE-spondin (RPESP), mRNA.	chr8	74141845	74141894	CCTTTCAACTGGAGTCCTCTCATTCAGCAGGTGGCCCGTGAGACACAGAA
7040095	0.0121791	0.000923578	down	2.04318	-2.04318	-1.03081	RPL17	6139	Homo sapiens ribosomal protein L17 (RPL17), transcript variant 2, mRNA.	chr18	47017791	47017926	ACTTGACCCGGAGAACCCCACGAAATCATGCAAATCAAGAGGTTCCAATC
4920070	0.0274399	0.00277889	down	4.62082	-4.62082	-2.20815	RPL21	6144	Homo sapiens ribosomal protein L21 (RPL21), mRNA.	chr13	26723694	26725922	TCCTTTCGGCCGGAACCGCCATCTTCCAGTAATTCGCCAAAATGACGAAC
1940546	0.00138	2.51552e-05	down	4.36598	-4.36598	-2.12631	RPL24	6152	Homo sapiens ribosomal protein L24 (RPL24), mRNA.	chr3	102888068	102888231	GTCTTTCCGTGGAGCTGTCGCCATGAAGGTCGAGCTGTGCAGTTTTAGCG
1230309	0.00802855	0.000513441	down	6.82475	-6.82475	-2.77078	RPL26	6154	Homo sapiens ribosomal protein L26 (RPL26), mRNA.	chr17	8285618	8286508	CTTCCCTTTTGCGGCCATCACCGAAGCGGGAGCGGCCAAAATGAAGTTTA
4920193	0.00101228	6.70411e-06	down	2.06148	-2.06148	-1.04368	RPL27A	6157	Homo sapiens ribosomal protein L27a (RPL27A), mRNA.	chr11	8661326	8661375	CATCCAGACTGAGGAAGACCCGGAAACTTAGGGGCCACGTGAGCCACGGC
430593	0.00101228	3.1059e-06	down	5.83301	-5.83301	-2.54424	RPL31	6160	Homo sapiens ribosomal protein L31 (RPL31), transcript variant 1, mRNA.	chr2	100985192	100985627	CAACTTGGACGCTGCAGAATGGCTCCCGCAAAGAAGGGTGGCGAGAAGAA
990273	0.00101228	9.05688e-06	down	2.32161	-2.32161	-1.21513	RPL37A	6168	Homo sapiens ribosomal protein L37a (RPL37A), mRNA.	chr2	217071842	217072283	CATGGCCAAACGTACCAAGAAAGTCGGGATCGTCGGTAAATACGGGACCC
1850338	0.0102993	0.000732399	down	3.2877	-3.2877	-1.71708	RPL39	6170	Homo sapiens ribosomal protein L39 (RPL39), mRNA.	chrX	118925541	118925590	CTCCTCTTCCTTTCTCCGCCATCGTGGTGTGTTCTTGACTCCGCTGCTCG
6130079	0.00946928	0.000651255	down	2.81795	-2.81795	-1.49465	RPL7A	6130	Homo sapiens ribosomal protein L7a (RPL7A), mRNA.	chr9	135207300	135207349	CGTAAAATGGGGGTCCCTTACTGCATTATCAAGGGAAAGGCAAGACTGGG
6380639	0.00190567	5.06547e-05	down	2.03151	-2.03151	-1.02255	RPLP1	6176	Homo sapiens ribosomal protein, large, P1 (RPLP1), transcript variant 2, mRNA.	chr15	67532389	67534587	GCACGACGATGAGGTGACAGTCACGGCCCTGGCCAACGTCAACATTGGGA
3360608	0.0132014	0.00103563	down	2.50088	-2.50088	-1.32244	RPS15A	6210	Homo sapiens ribosomal protein S15a (RPS15A), transcript variant 1, mRNA.	chr16	18800396	18801636	GCGCCGCCACAATGGTGCGCATGAATGTCCTGGCAGATGCTCTCAAGAGT
460445	0.0252545	0.00249987	down	5.04918	-5.04918	-2.33605	RPS17	6218	Homo sapiens ribosomal protein S17 (RPS17), mRNA.	chr15	82824521	82824863	TTTCCTCTTTTACCAAGGACCCGCCAACATGGGCCGCGTTCGCACCAAAA
2690338	0.00144739	2.89925e-05	down	3.17573	-3.17573	-1.66709	RPS21	6227	Homo sapiens ribosomal protein S21 (RPS21), mRNA.	chr20	60395522	60395571	CGCCGATATCTCTGCCGGGTGACTAGCTGCTTCCTTTCTCTCTCGCGCGC
830066	0.00802855	0.000513441	down	1.95856	-1.95856	-0.969795	RPS24	6229	Homo sapiens ribosomal protein S24 (RPS24), transcript variant 1, mRNA.	chr10	79467013	79467062	ACAGAATGAAGAAAGTCAGGGGGACTGCAAAGGCCAATGTTGGTGCTGGC
3800332	0.0214226	0.00201723	down	2.1785	-2.1785	-1.12333	RPS25	6230	Homo sapiens ribosomal protein S25 (RPS25), mRNA.	chr11	118888747	118889024	CGGTGTCTGCTGCTATTCTCCGAGCTTCGCAATGCCGCCTAAGGACGACA
3780528	0.00203582	5.8094e-05	down	3.08883	-3.08883	-1.62706	RPS27A	6233	Homo sapiens ribosomal protein S27a (RPS27A), mRNA.	chr2	55313346	55313494	GCGGTGGAGCCGCCACCAAAATGCAGATTTTCGTGAAAACCCTTACGGGG
2140370	0.00176808	4.41245e-05	down	4.42325	-4.42325	-2.14511	RPS29	6235	Homo sapiens ribosomal protein S29 (RPS29), transcript variant 2, mRNA.	chr14	50053038	50053087	CCTCGTTGCACTGCTGAGAGCAAGATGGGTCACCAGCAGCTGTACTGGAG
2810112	0.00101228	1.05111e-05	down	2.10953	-2.10953	-1.07692	RRAGC	64121	Homo sapiens Ras-related GTP binding C (RRAGC), mRNA.	chr1	39305190	39305239	ACGAAACGCCATCTAGTCTGAATCCCAGCGTCGGGGCTCTGTGCCAGCTT
6480209	0.00109448	1.41156e-05	down	3.13324	-3.13324	-1.64765	RRAGD	58528	Homo sapiens Ras-related GTP binding D (RRAGD), mRNA.	chr6	90134496	90134545	TGCAGAAGAAAAAGAGAGCCACCCCTAATGGGACCCCTAGAGTGCTGCTG
4570670	0.00190567	5.06547e-05	down	2.04096	-2.04096	-1.02925	RRAS	6237	Homo sapiens related RAS viral (r-ras) oncogene homolog (RRAS), mRNA.	chr19	54830472	54830521	CATACCCACCCTTACTTCCTGGCCTCTTCTGGGCTACTGCCACTGTGTGC
6110209	0.00165116	3.83982e-05	down	2.30199	-2.30199	-1.20288	RSU1	6251	Homo sapiens Ras suppressor protein 1 (RSU1), transcript variant 1, mRNA.	chr10	16673664	16673713	AAGGATGGTCCCAGCTGTGTCAAAAGGAAGCTTGTTTGTAATACGTGTGC
1440564	0.00574385	0.000315416	up	2.27892	2.27892	1.18835	RUNX3	864	Homo sapiens runt-related transcription factor 3 (RUNX3), transcript variant 2, mRNA.	chr1	25226135	25226184	AACCATCCCAGAGCTGGCGAGAGGATGGAGCTGGGTGGAAACTGCTTTGC
2260577	0.00236473	7.61848e-05	down	2.20595	-2.20595	-1.1414	RUSC2	9853	Homo sapiens RUN and SH3 domain containing 2 (RUSC2), mRNA.	chr9	35551717	35551766	GGTGGAGATGAGGATGGGTAACAGTATTGGGGCCAGATCCCTAAGCCCCC
1510202	0.00679307	0.000403214	down	1.9707	-1.9707	-0.978705	RWDD1	51389	Homo sapiens RWD domain containing 1 (RWDD1), transcript variant 3, mRNA.	chr6	116914227	116914276	ATAATCCTGCTGACCCAGAGAGTGACTCAGCTGACTAATGGACTGTCCCC
5290270	0.0143386	0.00116015	down	2.65027	-2.65027	-1.40614	S100A4	6275	Homo sapiens S100 calcium binding protein A4 (S100A4), transcript variant 2, mRNA.	chr1	153517235	153517284	ATCCTGACTGCTGTCATGGCGTGCCCTCTGGAGAAGGCCCTGGATGTGAT
2810315	0.00101228	3.1059e-06	down	2.00589	-2.00589	-1.00424	S100A6	6277	Homo sapiens S100 calcium binding protein A6 (S100A6), mRNA.	chr1	153507182	153507231	GGAGTATGTCACCTTCCTGGGGGCCTTGGCTTTGATCTACAATGAAGCCC
5570187	0.00101228	4.23785e-06	down	3.8703	-3.8703	-1.95245	S1PR3	1903	Homo sapiens sphingosine-1-phosphate receptor 3 (S1PR3), mRNA.	chr9	90809345	90809394	CAGCCTTCATCCATTAACTCTACTAGGGAGCCCACAGCCACCATTTCCAC
1780156	0.00190567	5.06547e-05	down	2.02076	-2.02076	-1.0149	SAMD4B	55095	Homo sapiens sterile alpha motif domain containing 4B (SAMD4B), mRNA.	chr19	39875222	39875271	ACACTATATCATAACCCAGAGATTCGTCCCAGCCCCAGAGTCCGACAGAC
50170	0.0167144	0.00145168	down	2.06795	-2.06795	-1.0482	SBDS	51119	Homo sapiens Shwachman-Bodian-Diamond syndrome (SBDS), mRNA.	chr7	66453039	66453088	CCTTGATAGCTTTCCAAAATGAAAGTTACTTGAGGCAGCTCTTGTGGGTG
3140382	0.0012954	2.18043e-05	down	2.03449	-2.03449	-1.02467	SCAP	22937	Homo sapiens SREBF chaperone (SCAP), mRNA.	chr3	47455700	47455749	AATGCACTGAACCTGGACTTGGGGGAAAGAGCCGAGTATCTTCCAGCCGC
4900520	0.0297863	0.00308608	up	1.96636	1.96636	0.975525	SCG2	7857	Homo sapiens secretogranin II (chromogranin C) (SCG2), mRNA.	chr2	224461979	224462028	GGCAGATGAAACCAGGTCACTGGGGAGTCTGCTTCATTTCCTCTGAGCTG
1110048	0.00176808	4.41245e-05	down	4.66555	-4.66555	-2.22205	SCRG1	11341	Homo sapiens scrapie responsive protein 1 (SCRG1), mRNA.	chr4	174549060	174549109	GGGCTAACTTTGCTGCTAGGAGTTCAAGCCATGCCTGCAAATCGCCTCTC
2690026	0.00117831	1.63334e-05	down	2.5997	-2.5997	-1.37834	SDC2	6383	Homo sapiens syndecan 2 (SDC2), mRNA.	chr8	97623107	97623156	AGCTTTCTAAAGCCACGCTGTGTCCCTCAATTACAGAGGGTAGGAATGGG
2650193	0.00138	2.51552e-05	down	2.69134	-2.69134	-1.42833	SDC4	6385	Homo sapiens syndecan 4 (SDC4), mRNA.	chr20	43954284	43954333	ACTGGCTTAACGAGTCACAGCCTCAGCTGTGCTGGGACGACCCTTGTCTC
380753	0.00144739	2.89925e-05	down	2.78931	-2.78931	-1.47991	SEC61G	23480	Homo sapiens Sec61 gamma subunit (SEC61G), transcript variant 2, mRNA.	chr7	54825271	54826887	GCTACGTGTCCCTGGCATTTTAGGTGTCGGTTGGGCAGTCATGGATCAGG
4060600	0.00376631	0.00016781	up	2.76074	2.76074	1.46505	SELE	6401	Homo sapiens selectin E (endothelial adhesion molecule 1) (SELE), mRNA.	chr1	167958962	167959011	CTGTATGTTAGGGTGCTCTGGAAGAGAGGAATGCCTGTGTGAGCAAGCAT
6940358	0.00101228	4.94284e-06	up	3.31984	3.31984	1.73111	SELL	6402	Homo sapiens selectin L (SELL), mRNA.	chr1	169660297	169660346	GACCATCCTATTTAACTGGCTTCAGCCTCCCCACCTTCTTCAGCCACCTC
6400148	0.0012954	2.18043e-05	down	2.67016	-2.67016	-1.41693	SELM	140606	Homo sapiens selenoprotein M (SELM), mRNA.	chr22	31500832	31500881	GAATACTTCTCTTGCTGAGAGCCGATGCCCGTCCCCGGGCCAGCAGGGAT
2850576	0.00101228	3.1059e-06	up	2.65487	2.65487	1.40864	SEMA4A	64218	Homo sapiens sema domain, immunoglobulin domain (Ig), transmembrane domain (TM) and short cytoplasmic domain, (semaphorin) 4A (SEMA4A), mRNA.	chr1	154413847	154413896	TGCCGCTTTGGACACCAACACTCCCTTCTCCCAGGGTCATGCAGGGATCT
4880408	0.0154135	0.00129838	up	2.11077	2.11077	1.07777	SEMA4D	10507	Homo sapiens sema domain, immunoglobulin domain (Ig), transmembrane domain (TM) and short cytoplasmic domain, (semaphorin) 4D (SEMA4D), mRNA.	chr9	91182226	91182275	GGCGCTGTTCCTGCCACTGTCCTGAAGATGTGAATGGGTGGTACGATTTC
1440243	0.00144739	2.89925e-05	down	2.4381	-2.4381	-1.28576	SEPX1	51734	Homo sapiens selenoprotein X, 1 (SEPX1), mRNA.	chr16	1988340	1988389	GGAGGCCCTTCCCAAGGTGTGGTGACTGTGCCTTACTGTACATGCTCGGA
6580437	0.00101228	3.1059e-06	down	2.45118	-2.45118	-1.29347	SERGEF	26297	Homo sapiens secretion regulating guanine nucleotide exchange factor (SERGEF), mRNA.	chr11	17984815	17984864	AAAGCCGGTGCAGGCTCTGCTGTCATCGTCAGGACTCCTTGTGGGCTGTG
2680487	0.0167144	0.00145168	down	2.00528	-2.00528	-1.0038	SERINC1	57515	Homo sapiens serine incorporator 1 (SERINC1), mRNA.	chr6	122806526	122806575	GGATTGCTGGTGTCCAGCATGACCCATAAACAGGTCAGAAGAATGATGGA
6280168	0.00101228	4.23785e-06	down	4.03574	-4.03574	-2.01283	SERPINA3	12	Homo sapiens serpin peptidase inhibitor, clade A (alpha-1 antiproteinase, antitrypsin), member 3 (SERPINA3), mRNA.	chr14	94160006	94160055	TGGCATGTGTGGCCCTGTCTGCTTATCCTTGGAAGGTGACAGCGATTCCC
4230224	0.00574385	0.000315416	down	2.03646	-2.03646	-1.02607	SET	6418	Homo sapiens SET translocation (myeloid leukemia-associated) (SET), mRNA.	chr9	130498156	130498205	CCATGTGAATCTGGGTGGGATAATGGACTCAGCTCTGTCTGCTCAATGCC
2940706	0.00108358	1.21868e-05	down	2.20263	-2.20263	-1.13923	SETD3	84193	Homo sapiens SET domain containing 3 (SETD3), transcript variant 1, mRNA.	chr14	99864158	99864207	AGCTTCACGTGGTGGTGTGCAGTGTGAGGCAGCTCCTTGGCTTTCCTGGT
7610097	0.00117831	1.63334e-05	down	2.06923	-2.06923	-1.0491	SETMAR	6419	Homo sapiens SET domain and mariner transposase fusion gene (SETMAR), mRNA.	chr3	4333618	4333667	GGGCCCAATTCTTCTCCACGACAATGCCCGACCGCATGTTGCACAACCCA
6960379	0.0132014	0.00103563	up	2.57186	2.57186	1.36281	SFRP1	6422	Homo sapiens secreted frizzled-related protein 1 (SFRP1), mRNA.	chr8	41239120	41239169	CACTTGGCTCTTGGTACCTGTGGGTTAGCATCAAGTTCTCCCCAGGGTAG
3060639	0.00802855	0.000513441	up	3.40561	3.40561	1.76791	SFRP2	6423	Homo sapiens secreted frizzled-related protein 2 (SFRP2), mRNA.	chr4	154921585	154921634	GGCCCAAACTTGTGGGTCACAAACCCTGTTGAGATAAAGCTGGCTGTTAT
2640543	0.00101228	4.23785e-06	up	7.33021	7.33021	2.87385	SFRP4	6424	Homo sapiens secreted frizzled-related protein 4 (SFRP4), mRNA.	chr7	37913706	37913755	GTTCAGGACAAGAAGAAAACAGCCGGGCGCACCAGTCGTAGTAATCCCCC
2690088	0.00117831	1.63334e-05	down	4.02185	-4.02185	-2.00786	SGCA	6442	Homo sapiens sarcoglycan, alpha (50kDa dystrophin-associated glycoprotein) (SGCA), mRNA.	chr17	45607808	45608119	AGTGGTTCCAGGTCCAGCCCTGACTTCATCCTCCCTTCTCTGTCCACACC
6520561	0.00190567	5.06547e-05	down	3.12289	-3.12289	-1.64288	SHRM	57619	Homo sapiens shroom (SHRM), mRNA.	chr4	77919520	77919569	CCTTCCTGATTGATCTTCTGAGAGCTCGAATGCTGCTGGACACGTACCCC
1690678	0.00297633	0.00011357	up	4.50597	4.50597	2.17184	SIK1	150094	Homo sapiens salt-inducible kinase 1 (SIK1), mRNA.	chr21	44834826	44834875	CCATCTTGGGGCAGCCAGGCCCTTGCCTTCATTTTTACAGAGGTAGCACA
1940129	0.0167144	0.00145168	down	2.19674	-2.19674	-1.13537	SIRPA	140885	Homo sapiens signal-regulatory protein alpha (SIRPA), transcript variant 2, mRNA.	chr20	1868371	1868420	GAACCCCAGGAAAAGGAAGAGGTCGAACCAACCCTGCGGAAGGAGCATGG
5550673	0.00108358	1.21868e-05	down	2.27421	-2.27421	-1.18537	SIVA	10572	Homo sapiens CD27-binding (Siva) protein (SIVA), transcript variant 1, mRNA.	chr14	104293138	104293187	CACGTGGGCAGATGCTGATTGGACCAGACGGCCGCCTGATCAGGAGCCTT
4210403	0.00220129	6.65601e-05	down	3.51181	-3.51181	-1.81221	SLC1A3	6507	Homo sapiens solute carrier family 1 (glial high affinity glutamate transporter), member 3 (SLC1A3), mRNA.	chr5	36724057	36724106	TATGGAAAGGTCCTGTGGGGAGCCCATCATCTCGCCAAGCCATCACAGGC
6590037	0.00101228	1.05111e-05	down	2.37215	-2.37215	-1.24619	SLC20A2	6575	Homo sapiens solute carrier family 20 (phosphate transporter), member 2 (SLC20A2), mRNA.	chr8	42393426	42393475	TCTGAGGCCCACACAAAGCTGGACACCCCCAGGCTCTACTCCATCCCATT
150309	0.00376631	0.00016781	down	2.52752	-2.52752	-1.33772	SLC24A3	57419	Homo sapiens solute carrier family 24 (sodium/potassium/calcium exchanger), member 3 (SLC24A3), mRNA.	chr20	19650435	19650484	GGTTGAATGTTTCTGTCTGTGGTGCGAACCAGCATTAACGGATGGGGCAC
6840747	0.00108358	1.21868e-05	down	3.58209	-3.58209	-1.8408	SLC25A4	291	Homo sapiens solute carrier family 25 (mitochondrial carrier; adenine nucleotide translocator), member 4 (SLC25A4), nuclear gene encoding mitochondrial protein, mRNA.	chr4	186303977	186304026	CGCAGGGCTGGTGTCCTACCCCTTTGACACTGTTCGTCGTAGAATGATGA
1440300	0.00101228	1.05111e-05	down	2.5019	-2.5019	-1.32303	SLC27A3	11000	Homo sapiens solute carrier family 27 (fatty acid transporter), member 3 (SLC27A3), mRNA.	chr1	152019144	152019193	GGTGGGGGCCGTTGCAGGTGTACTGGGCTGTCAGGGATCTTTTCTATACC
3800168	0.0132014	0.00103563	up	2.25675	2.25675	1.17425	SLC2A3	6515	Homo sapiens solute carrier family 2 (facilitated glucose transporter), member 3 (SLC2A3), mRNA.	chr12	7963180	7963229	CTTTCTGGCTCCTCAAACAGTAGGTTGGCAGTAAGGCAGGGTCCCATTTC
5870326	0.00297633	0.00011357	down	2.0763	-2.0763	-1.05401	SLC2A8	29988	Homo sapiens solute carrier family 2 (facilitated glucose transporter), member 8 (SLC2A8), mRNA.	chr9	129209642	129209691	GGATCTTTGTCTTCTGGCTGGAGGTGCTTTTGGAGGTTGGGTGCTGGGCA
1740136	0.00101228	1.05111e-05	down	2.66547	-2.66547	-1.41439	SLC38A2	54407	Homo sapiens solute carrier family 38, member 2 (SLC38A2), mRNA.	chr12	45038302	45038351	GTTAGAGGCCAACAATTCTAGTATGGCTTGTTGGCAAAGAGTGCTACACC
5670368	0.00165116	3.83982e-05	down	2.04419	-2.04419	-1.03153	SLC39A1	27173	Homo sapiens solute carrier family 39 (zinc transporter), member 1 (SLC39A1), mRNA.	chr1	153931812	153931861	GCTGGGGTAGGAGGAAGGTTGTTGCAGCCATCTACTGCTGCTGTACCCTA
2630563	0.0121791	0.000923578	down	2.34571	-2.34571	-1.23002	SLC39A14	23516	Homo sapiens solute carrier family 39 (zinc transporter), member 14 (SLC39A14), mRNA.	chr8	22335693	22335742	TGTCACGTGCAGGAACAGTGAGGCAGGGACAGGGGTTCTGCTCCTTCTCA
4250670	0.0012954	2.18043e-05	down	2.52116	-2.52116	-1.33409	SLC43A3	29015	Homo sapiens solute carrier family 43, member 3 (SLC43A3), mRNA.	chr11	57174764	57174813	TGGCTAGAGAACTCACAGCTCTGGGAAAAAGAGGAGCAGACAGGGTTCCC
2970209	0.00275851	9.95162e-05	down	2.32093	-2.32093	-1.2147	SLC47A1	55244	Homo sapiens solute carrier family 47, member 1 (SLC47A1), mRNA.	chr17	19422831	19422880	AAAACCTCCAGCCTTCTCTGTGTTGTTCCGACATACCGAGGACCAACTGG
7610615	0.00236473	7.61848e-05	down	2.15535	-2.15535	-1.10793	SLC6A10P	386757	Homo sapiens solute carrier family 6 (neurotransmitter transporter, creatine), member 10 (pseudogene) (SLC6A10P) on chromosome 16.	chr16	32888901	32888950	GTCCCGAGACGGCTGAGTGACCCCAAGAAAGGCTTCCCTGACACCCGGAC
270243	0.00152894	3.33821e-05	down	3.44009	-3.44009	-1.78245	SLMAP	7871	Homo sapiens sarcolemma associated protein (SLMAP), mRNA.	chr3	57888082	57888131	CTGTTGCAGGAAGCCACTCCACCACAGAATGCTAATATGCCAGTGGTACC
580711	0.00101228	3.1059e-06	down	2.26529	-2.26529	-1.17969	SMAD6	4091	Homo sapiens SMAD family member 6 (SMAD6), transcript variant 1, mRNA.	chr15	64861002	64861051	CCAGAGACACAGCCCCCACGGACAAAACCCCCCAGATATCATCTACCTAG
3930390	0.00485251	0.000245773	up	2.22336	2.22336	1.15274	SMAP2	64744	Homo sapiens small ArfGAP2 (SMAP2), mRNA.	chr1	40660962	40661011	GGATCTGGGGCTTCAGGACTTGCTGCTTCAGTCAGCTTTTATTAGCACCA
5910632	0.00101228	6.70411e-06	down	2.25877	-2.25877	-1.17554	SMARCD3	6604	Homo sapiens SWI/SNF related, matrix associated, actin dependent regulator of chromatin, subfamily d, member 3 (SMARCD3), transcript variant 2, mRNA.	chr7	150936151	150936200	GCGCAACACCTAGGAGCCCAAAAATAAGCAGCACGACGGAACTTTCAGCC
2630437	0.00220129	6.65601e-05	down	3.02754	-3.02754	-1.59814	SMOC2	64094	Homo sapiens SPARC related modular calcium binding 2 (SMOC2), mRNA.	chr6	168810229	168810278	AGGGCACCCAGTGTCTTAAGGAACCATTTGGAGGACAGTCTGAGAGCAGG
870041	0.00101228	3.1059e-06	down	2.22595	-2.22595	-1.15442	SNAPIN	23557	Homo sapiens SNAP-associated protein (SNAPIN), mRNA.	chr1	151900807	151900856	GGGGATTTGGAGGGGGCAGGCAAAGTCAAAGTGAATGACCTCTGTCCACC
6520059	0.00101228	3.1059e-06	down	2.81252	-2.81252	-1.49186	SNF8	11267	Homo sapiens SNF8, ESCRT-II complex subunit, homolog (S. cerevisiae) (SNF8), mRNA.	chr17	47007765	47007814	GCAGCAGGCAGGGAGGAGGCGGAGGTGGCAAATAAACCTGGGCAATTTTG
1050475	0.00138	2.51552e-05	down	3.51559	-3.51559	-1.81377	SNHG5	387066	Homo sapiens small nucleolar RNA host gene (non-protein coding) 5 (SNHG5) on chromosome 6.	chr6	86444592	86445146	GTCTGGGCGGGTGGTAGGAACAATGGCGCTGTCTTCAGTGGCACAGTGGA
650278	0.00138	2.51552e-05	up	2.04379	2.04379	1.03125	SNORA70	26778	Homo sapiens small nucleolar RNA, H/ACA box 70 (SNORA70), small nucleolar RNA.	chrX	153281867	153281916	CGATGGCTGCACACAGCAGCTTCCTTGGTAGTGTACGCAGCCTGTTGGTT
3830768	0.00101228	4.23785e-06	down	2.12717	-2.12717	-1.08894	SOBP	55084	Homo sapiens sine oculis binding protein homolog (Drosophila) (SOBP), mRNA.	chr6	107980149	107980198	CAGGAAGAAGCCGCCCCTCCTCTGGGGCCATATTTTTCTGCTGGGTCACA
4230102	0.00376631	0.00016781	up	3.11475	3.11475	1.63912	SOCS3	9021	Homo sapiens suppressor of cytokine signaling 3 (SOCS3), mRNA.	chr17	76353553	76353602	CCATGGAGAGGGACCCAGCATAGGAAAGCCACATACTCAGCCTGGATGGG
5420367	0.00574385	0.000315416	down	2.12698	-2.12698	-1.0888	SOD1	6647	Homo sapiens superoxide dismutase 1, soluble (SOD1), mRNA.	chr21	31961545	31962689	GGCCGCACACTGGTGGTCCATGAAAAAGCAGATGACTTGGGCAAAGGTGG
2750170	0.00297633	0.00011357	down	2.98826	-2.98826	-1.5793	SORBS2	8470	Homo sapiens sorbin and SH3 domain containing 2 (SORBS2), transcript variant 1, mRNA.	chr4	186743943	186743992	CATCGTTGAGTAGCCTACCTTGATTTCTGTCAAGTTCATAACCAGCTTCA
3870301	0.00101228	5.75936e-06	down	2.05883	-2.05883	-1.04182	SORBS3	10174	Homo sapiens sorbin and SH3 domain containing 3 (SORBS3), transcript variant 1, mRNA.	chr8	22488824	22488873	CCAGGCACCACTAGCCTGGCTCAAATATTCCCCAGGGAGACTGCTGTGTG
160019	0.00165116	3.83982e-05	down	2.80701	-2.80701	-1.48904	SORT1	6272	Homo sapiens sortilin 1 (SORT1), mRNA.	chr1	109852530	109852579	GGTCCCCATGTGCCTGTTGTTCAGCCCTCTCTCTTGTTCCCTTTCTGAGC
3140041	0.0012954	2.18043e-05	up	2.25442	2.25442	1.17276	SP140	11262	Homo sapiens SP140 nuclear body protein (SP140), transcript variant 1, mRNA.	chr2	230885878	230885927	TGTTGGCAGCGACACCATCCCATACAGGCTCTTACCTCTTCTCCTGAGGG
1030021	0.00802855	0.000513441	down	2.19131	-2.19131	-1.1318	SPARCL1	8404	Homo sapiens SPARC-like 1 (mast9, hevin) (SPARCL1), mRNA.	chr4	88619687	88619736	ACTTGCTCCTCTGCGAGCATCTCTGGTGCCCATGGAACACTGCATAACCC
1240730	0.00101228	5.75936e-06	down	2.95778	-2.95778	-1.56451	SPINT2	10653	Homo sapiens serine peptidase inhibitor, Kunitz type, 2 (SPINT2), mRNA.	chr19	43474613	43474662	GGCTGCTTCCTGGTCTGGCAGGGATGGGTTTGCTTTGGAAATCCTCTAGG
5690246	0.0012954	2.18043e-05	down	2.39498	-2.39498	-1.26001	SPIRE1	56907	Homo sapiens spire homolog 1 (Drosophila) (SPIRE1), transcript variant 2, mRNA.	chr18	12448231	12448280	CTAGGCTTCCTGCGTGTGTAAAAGTCGAGGTATTGCTGGCATTCAGGGTG
3840554	0.00144739	2.89925e-05	up	3.36108	3.36108	1.74893	SPOCK2	9806	Homo sapiens sparc/osteonectin, cwcv and kazal-like domains proteoglycan (testican) 2 (SPOCK2), mRNA.	chr10	73488877	73488926	GCCTCCACTTGGGGACCCTGCCTCGTGTCGTCTTTATCTGCCTATTACTC
3370162	0.0297863	0.00308608	up	2.63949	2.63949	1.40026	SPON1	10418	Homo sapiens spondin 1, extracellular matrix protein (SPON1), mRNA.	chr11	14244312	14244361	CAAGGACAAGCCACCCTAGTGTCTCATGTTTGTATTTGGTCCCAGTTGGG
6370341	0.00101228	3.1059e-06	down	2.87971	-2.87971	-1.52592	SPOP	8405	Homo sapiens speckle-type POZ protein (SPOP), transcript variant 5, mRNA.	chr17	47677464	47677513	TGGCCTGGCTGAGTTTGATACTGTGGGGATTCAGTTTAGGCGCTGGCCCG
1070228	0.00101228	4.94284e-06	down	2.53745	-2.53745	-1.34338	SPR	6697	Homo sapiens sepiapterin reductase (7,8-dihydrobiopterin:NADP+ oxidoreductase) (SPR), mRNA.	chr2	72972554	72972603	TAGGAGGACCCATGTAGATTCGCAGATGGCCTGGATGGGAGGAAGGGCAG
6590575	0.00625174	0.000356798	down	2.09433	-2.09433	-1.06649	SPRY2	10253	Homo sapiens sprouty homolog 2 (Drosophila) (SPRY2), mRNA.	chr13	80910157	80910206	GCCCCTTTTATGAGGATGTGATAGTTGCTGCAAATGAGGGGTTACAGATG
3180521	0.00320161	0.000129482	down	2.01059	-2.01059	-1.00762	SPRYD3	84926	Homo sapiens SPRY domain containing 3 (SPRYD3), mRNA.	chr12	53458439	53458488	CTGCTGGGCCTCCCTTTGGCCCTCGCTTCCCACCCTACGATGTATGAAAT
4560762	0.00734869	0.000455224	down	1.98898	-1.98898	-0.992026	ST13	6767	Homo sapiens suppression of tumorigenicity 13 (colon carcinoma) (Hsp70 interacting protein) (ST13), mRNA.	chr22	41220705	41220754	GTGTAGAGTTCTCCTTTCTCGAAATTGCCAGTGTGTACTTGGCTTAACTC
1300601	0.00376631	0.00016781	down	1.98153	-1.98153	-0.986617	ST3GAL1	6482	Homo sapiens ST3 beta-galactoside alpha-2,3-sialyltransferase 1 (ST3GAL1), transcript variant 1, mRNA.	chr8	134540672	134540721	CGAAGCCTGGCCTCTTGCTTGGCGTGATAACCCTGTCATCTTCCCAAAGC
2100521	0.00101228	1.05111e-05	down	2.24595	-2.24595	-1.16733	STARD8	9754	Homo sapiens StAR-related lipid transfer (START) domain containing 8 (STARD8), mRNA.	chrX	67862329	67862378	TGAGGGGCACTTCAGATGAGAATGGAGAGGTAGGGAGCCAGGTGCAGCAG
2490719	0.00122319	1.8881e-05	up	1.98355	1.98355	0.988081	STK17B	9262	Homo sapiens serine/threonine kinase 17b (STK17B), mRNA.	chr2	196710643	196710692	GACCAACAGCAGAGATATGCCTTTCTCATTCTTGGCTACAGCAGTGGGAC
2060291	0.00101228	7.79606e-06	down	2.61275	-2.61275	-1.38557	STOM	2040	Homo sapiens stomatin (STOM), transcript variant 1, mRNA.	chr9	124101420	124101469	TCACTTGGGAGGGACGCATAGAAGGAGCTCTAGGAACACAGTGCCAGTGC
3130379	0.00485251	0.000245773	down	1.95027	-1.95027	-0.963672	STX8	9482	Homo sapiens syntaxin 8 (STX8), mRNA.	chr17	9419890	9419939	GCCAGAGGAGACCAGAGGCTTGGGTTTTGATGAAATCCGGCAACAGCAGC
3140603	0.00203582	5.8094e-05	down	2.74842	-2.74842	-1.4586	SVIL	6840	Homo sapiens supervillin (SVIL), transcript variant 1, mRNA.	chr10	29812426	29812475	GTTTCCTGCAGCATTAGGTATGACTTGTTCTGAGTACTGCTTCCGGTGCT
2370348	0.00101228	4.94284e-06	down	2.04648	-2.04648	-1.03314	SYDE1	85360	Homo sapiens synapse defective 1, Rho GTPase, homolog 1 (C. elegans) (SYDE1), mRNA.	chr19	15086624	15086673	CACAGAGGAGGGAGCAGTTTGCAGTGCCCAGCCACCCTGAAATCCCCAAT
1500647	0.00253613	8.71154e-05	down	1.99741	-1.99741	-0.998129	SYF2	25949	Homo sapiens SYF2 homolog, RNA splicing factor (S. cerevisiae) (SYF2), transcript variant 1, mRNA.	chr1	25549231	25549280	TCATGGCGGCCTGTGACCAAGGTCGGGGAGGAGTGGAGCTATCCTTCCAT
5220452	0.00152894	3.33821e-05	down	2.71763	-2.71763	-1.44235	SYNC1	81493	Homo sapiens syncoilin, intermediate filament 1 (SYNC1), mRNA.	chr1	32918884	32918933	TGGACAACAACTGTCATCTGAAGGACTCTTCTAGAAGCCAGAGACTGGTG
2760735	0.00946928	0.000651255	down	3.06787	-3.06787	-1.61724	SYNM	23336	Homo sapiens synemin, intermediate filament protein (SYNM), transcript variant B, mRNA.	chr15	97493060	97493109	CAGTCACTCTGCACACAAGAGAAATCAACTTCGTGGTTGGATGGGGCCGG
7610292	0.00176808	4.41245e-05	down	2.82587	-2.82587	-1.4987	SYNPO2	171024	PREDICTED: Homo sapiens synaptopodin 2, transcript variant 4 (SYNPO2), mRNA.				GTGCTCTCCCTACAGTACCACATGGTTTCCACAGTCTCATCAGACCCCGG
5910500	0.00802855	0.000513441	down	1.98272	-1.98272	-0.987481	SYT11	23208	Homo sapiens synaptotagmin XI (SYT11), mRNA.	chr1	154121345	154121394	CCATGACAGTGACATTGCCCTCACCATGATCCCTCTCCAAAGTGGTTGTC
7210162	0.00190567	5.06547e-05	down	1.95442	-1.95442	-0.966737	TADA3	10474	Homo sapiens transcriptional adaptor 3 (TADA3), transcript variant 1, mRNA.	chr3	9821771	9821820	TCCCCGAGATGGGGTTGGAGGGGACTTCGTTTCTGGGTCTTCCTCTTCCC
2360326	0.00409469	0.000190758	down	3.13686	-3.13686	-1.64932	TAGLN	6876	Homo sapiens transgelin (TAGLN), transcript variant 2, mRNA.	chr11	116579329	116579378	CAGGTGGCTCAGTTCCTGAAGGCGGCTGAGGACTATGGGGTCATCAAGAC
5900435	0.00297633	0.00011357	down	1.97565	-1.97565	-0.982325	TAOK1	57551	Homo sapiens TAO kinase 1 (TAOK1), mRNA.	chr17	24895361	24895410	GCCACAGTGAACCAGGAGTCACTGAGCCAATGACTTTACCAGCTGCTGAC
5050603	0.00236473	7.61848e-05	up	2.54904	2.54904	1.34995	TBC1D10C	374403	Homo sapiens TBC1 domain family, member 10C (TBC1D10C), mRNA.	chr11	66933948	66933997	CCGTGGTACATACTGGGTCAGGCACTAGCATGGAGGAGGGTCACAGAGTG
2470070	0.00101228	6.70411e-06	down	2.28293	-2.28293	-1.19088	TBL1X	6907	Homo sapiens transducin (beta)-like 1X-linked (TBL1X), mRNA.	chrX	9647618	9647667	GTTCAGATGACAGCGACCGCCTTTTCATTCCCCCCGCCACCTGTACTCAC
1780088	0.00101228	3.1059e-06	down	2.55768	-2.55768	-1.35483	TBXA2R	6915	Homo sapiens thromboxane A2 receptor (TBXA2R), transcript variant 2, mRNA.	chr19	3545706	3545755	TTTCAATCTCTGGAGTTTGTGCATTGGGCCTCACCCGGAGCAGACGAGGG
4050491	0.00868778	0.000578538	down	2.06772	-2.06772	-1.04804	TCEA3	6920	Homo sapiens transcription elongation factor A (SII), 3 (TCEA3), mRNA.	chr1	23710865	23713769	ACCAGGTGCAGACACGCAGTGCTGATGAGCCCATGACTACCTTTGTCTTA
2710278	0.00485251	0.000245773	down	2.11913	-2.11913	-1.08347	TCEAL1	9338	Homo sapiens transcription elongation factor A (SII)-like 1 (TCEAL1), transcript variant 2, mRNA.	chrX	102771941	102771990	GCACTGGAAGGCAAAACGGAGCCGTCCTTATCCTATTTAATGTGTTCGGC
3940424	0.00101228	3.1059e-06	down	6.65649	-6.65649	-2.73476	TCEAL2	140597	Homo sapiens transcription elongation factor A (SII)-like 2 (TCEAL2), mRNA.	chrX	101269209	101269258	CCTCCTGCTACCAGTAGCGTTTTGACCCACCTGCCAGTGTTTGCTTGCTC
730739	0.00253613	8.71154e-05	down	2.2112	-2.2112	-1.14483	TCEAL3	85012	Homo sapiens transcription elongation factor A (SII)-like 3 (TCEAL3), transcript variant 2, mRNA.	chrX	102751281	102751330	GATGAGAATATTGCTGGCCCTGCTTTCCCTGGTAGGTATTTGCCAGGCCC
4920487	0.0121791	0.000923578	down	2.10948	-2.10948	-1.07689	TCEAL4	79921	Homo sapiens transcription elongation factor A (SII)-like 4 (TCEAL4), transcript variant 4, mRNA.	chrX	102728969	102729018	GCATCCCTCCTGTTGCTAGCAGCCTTTTGACCTATCTGCAATGCAGTGTT
160474	0.0274399	0.00277889	down	2.087	-2.087	-1.06143	TCEAL8	90843	Homo sapiens transcription elongation factor A (SII)-like 8 (TCEAL8), transcript variant 2, mRNA.	chrX	102510011	102510060	CCCTGTAGCAGCTCCTTATTGCTGGAGAAGGAGAAAAGTGCCCAAGATCC
2340092	0.00144739	2.89925e-05	down	2.14313	-2.14313	-1.09972	TCEB1	6921	Homo sapiens transcription elongation factor B (SIII), polypeptide 1 (15kDa, elongin C) (TCEB1), mRNA.	chr8	75021590	75030729	GGCACGATAAAAGCCATGTTGAGTGGCCCAGGTCAGTTTGCTGAGAACGA
4730743	0.0012954	2.18043e-05	down	2.21841	-2.21841	-1.14952	TCEB2	6923	Homo sapiens transcription elongation factor B (SIII), polypeptide 2 (18kDa, elongin B) (TCEB2), transcript variant 1, mRNA.	chr16	2822054	2822103	GATGACACCTTTGAGGCCCTGTGCATCGAGCCGTTTTCCAGCCCGCCAGA
70162	0.00138	2.51552e-05	down	2.07586	-2.07586	-1.05371	TDG	6996	Homo sapiens thymine-DNA glycosylase (TDG), mRNA.	chr12	102894906	102894955	TGAATGAACAGCAAATGCCAGAAGAAGTTCCAGCCCCAGCTCCTGCTCAG
5810634	0.0012954	2.18043e-05	up	2.17517	2.17517	1.12113	TDO2	6999	Homo sapiens tryptophan 2,3-dioxygenase (TDO2), mRNA.	chr4	157060480	157060529	CATACCTGATTCCCCGACACTGGATACCGAAGATGAACCCAACCATTCAC
20717	0.00117831	1.63334e-05	down	2.22702	-2.22702	-1.15511	TEAD3	7005	Homo sapiens TEA domain family member 3 (TEAD3), mRNA.	chr6	35549426	35549475	GCTGTGATGGGTTATATCATAAATGCAGCTTGGGGTTGGAGCAGGGGCCC
780463	0.00203582	5.8094e-05	down	2.29379	-2.29379	-1.19774	TES	26136	Homo sapiens testis derived transcript (3 LIM domains) (TES), transcript variant 2, mRNA.	chr7	115685680	115685729	GTGGGAGCCACCATGCCTGACCCACACACTTTTTACTTGTATAGATGATT
2350333	0.00409469	0.000190758	down	1.99508	-1.99508	-0.996445	TEX2	55852	Homo sapiens testis expressed 2 (TEX2), mRNA.	chr17	62224960	62225009	TTTCGTTGTGTAGGCCGATCTGCCTGTCAGAGTCCACGTGTCCTGGTCAC
7330142	0.00101228	3.1059e-06	down	4.37697	-4.37697	-2.12993	TGFB1I1	7041	Homo sapiens transforming growth factor beta 1 induced transcript 1 (TGFB1I1), transcript variant 2, mRNA.	chr16	31396652	31396701	AGCCCCCTTACTGGGGGAGGGTCCTTGCAATTCCAGCGAATCGGAGGCCA
3190379	0.0132014	0.00103563	down	2.17754	-2.17754	-1.1227	TGFBR3	7049	Homo sapiens transforming growth factor, beta receptor III (TGFBR3), mRNA.	chr1	91920750	91920799	TGCATGGCAAATCCTGTCGGTCTCCAGTTGGTTATCTGAATAGTGTCACC
5810685	0.0322569	0.00342395	up	2.32394	2.32394	1.21657	THBS1	7057	Homo sapiens thrombospondin 1 (THBS1), mRNA.	chr15	37676117	37676166	CAGTCTAATAAGCTGCTCTGCCCCTTGTGCTCAGAGTGGATGTTATGGGA
6200253	0.00528021	0.000278562	up	3.2988	3.2988	1.72194	THBS4	7060	Homo sapiens thrombospondin 4 (THBS4), mRNA.	chr5	79373892	79373941	TCTGGCGTCACCATAGACACCACAATGCGTGGAGGCCGACTTGGCGTTTT
2490397	0.00253613	8.71154e-05	down	2.0142	-2.0142	-1.01021	THOC2	57187	Homo sapiens THO complex 2 (THOC2), transcript variant 2, mRNA.	chrX	122573034	122574965	GAGAAGATGGATAAAATCTCCTCCGGTGGCAAAAAGGAGTCCAGGCATGA
6480204	0.00144739	2.89925e-05	up	2.4638	2.4638	1.30089	THY1	7070	Homo sapiens Thy-1 cell surface antigen (THY1), mRNA.	chr11	118794230	118794279	CTGAGGCAAGCCATGGAGTGAGACCCAGGAGCCGGACACTTCTCAGGAAA
4850332	0.00376631	0.00016781	up	2.82005	2.82005	1.49572	TIMD4	91937	Homo sapiens T-cell immunoglobulin and mucin domain containing 4 (TIMD4), mRNA.	chr5	156281699	156281748	GATCATCGCCCCCTCCTTGGGATTTGTGCTCTTCGCATTGTTTGTGGCGT
1090326	0.00101228	7.79606e-06	down	5.27118	-5.27118	-2.39813	TIMP4	7079	Homo sapiens TIMP metallopeptidase inhibitor 4 (TIMP4), mRNA.	chr3	12194911	12194960	CTCCTTCCCTGCAGAGCTTTGGCCATTACCACCTGACCTCTTGCTGCCAG
6420180	0.00275851	9.95162e-05	down	2.01103	-2.01103	-1.00794	TJAP1	93643	Homo sapiens tight junction associated protein 1 (peripheral) (TJAP1), mRNA.	chr6	43582165	43582214	GCCTGGCCCCCACTCCCAACCTTGGCTCTAGACTGTTACTCTTAAGCTTT
6860202	0.00122319	1.8881e-05	down	2.32137	-2.32137	-1.21497	TKT	7086	Homo sapiens transketolase (Wernicke-Korsakoff syndrome) (TKT), mRNA.	chr3	53234945	53235818	TTATGAAGGTGGCATTGGTGAGGCTGTGTCCAGTGCAGTAGTGGGCGAGC
4610543	0.00101228	9.05688e-06	down	2.74486	-2.74486	-1.45673	TLE1	7088	Homo sapiens transducin-like enhancer of split 1 (E(sp1) homolog, Drosophila) (TLE1), mRNA.	chr9	84198856	84198905	CAAGGCCAAGCGGACAGAGGGGCCATGGGTTGTAGGATTGAGGAACGGAA
5820097	0.00101228	3.6298e-06	down	3.4581	-3.4581	-1.78998	TMBIM1	64114	Homo sapiens transmembrane BAX inhibitor motif containing 1 (TMBIM1), mRNA.	chr2	219139046	219139095	TAAGTGCCTTGAGCTGGAATGGGGAAGGGGGACAAGGGTCAGTCTGTCGG
1580356	0.00101228	1.05111e-05	down	2.17006	-2.17006	-1.11773	TMED1	11018	Homo sapiens transmembrane emp24 protein transport domain containing 1 (TMED1), mRNA.	chr19	10943151	10943200	GCCCGGCCAAAGTCTAGGCAGAAGCCTCCTATAACAAAGGGTGGTGTGGC
1430537	0.00152894	3.33821e-05	down	2.17977	-2.17977	-1.12417	TMEM106C	79022	Homo sapiens transmembrane protein 106C (TMEM106C), mRNA.	chr12	46648846	46648895	ATGTGGGGCTTGATTCACCCTTCATCCATTGGCTGGAACATGGATTGGGG
3830762	0.00101228	4.23785e-06	up	4.28415	4.28415	2.09901	TMEM119	338773	Homo sapiens transmembrane protein 119 (TMEM119), mRNA.	chr12	107507890	107507939	GTCTGGCAGCCTGTGTCCACAATATTCGTCAGTCCTCGACAGGGAGCCTG
6270634	0.00101228	3.6298e-06	down	3.88571	-3.88571	-1.95818	TMEM120A	83862	Homo sapiens transmembrane protein 120A (TMEM120A), mRNA.	chr7	75454418	75454467	CCACAAGTTTCACAGTCAGCGGCACGGGAGCAAGAAGGATTGAGGCTGGG
2750600	0.00275851	9.95162e-05	down	2.16795	-2.16795	-1.11633	TMEM126B	55863	Homo sapiens transmembrane protein 126B (TMEM126B), mRNA.	chr11	85025102	85025151	ACACGTAAGATACAGGTCTTATCTCCTGATGGTGTGTCCATTTTGCCTGG
2000431	0.00101228	5.75936e-06	down	2.47415	-2.47415	-1.30693	TMEM159	57146	Homo sapiens transmembrane protein 159 (TMEM159), mRNA.	chr16	21098577	21098626	CAGCAGAGAAATGCGATGGTTCAACAGCTCGCCCTGCCCCAAGTATGCAG
6420025	0.0012954	2.18043e-05	down	2.81389	-2.81389	-1.49256	TMEM16A	55107	Homo sapiens transmembrane protein 16A (TMEM16A), mRNA.	chr11	69713026	69713075	CCCTTTAATCTGCCAACTGTGGTCAAAGTTCATAGGTGTCGTACATTTCC
1240039	0.0012954	2.18043e-05	down	2.13952	-2.13952	-1.09729	TMEM30A	55754	Homo sapiens transmembrane protein 30A (TMEM30A), mRNA.	chr6	76019500	76019549	GGAGGGTGGAGGGAGTAGGGAAGTGGTCCTTTTACAAGAATTTTGATGCA
2510392	0.00485251	0.000245773	down	2.02713	-2.02713	-1.01944	TMEM43	79188	Homo sapiens transmembrane protein 43 (TMEM43), mRNA.	chr3	14159787	14159836	CTGAAACCAGAGATCTGTAATCATCTCTATTGGCCTGGGGTGCCTGTGCT
2570730	0.00236473	7.61848e-05	down	3.87088	-3.87088	-1.95266	TMEM47	83604	Homo sapiens transmembrane protein 47 (TMEM47), mRNA.	chrX	34555202	34555251	GTCATCTGGGGGAAAACCTGTTTATCACTCCAGTGATTTTGAGTTTGCAG
3140520	0.00101228	9.05688e-06	down	3.06671	-3.06671	-1.61669	TMOD1	7111	Homo sapiens tropomodulin 1 (TMOD1), mRNA.	chr9	99402093	99402142	AGCCCCAGGAGCCCAGTTTCAATGGCCTTGCTGTGTGGTGTTTCAAGTGC
3360681	0.0012954	2.18043e-05	up	3.23366	3.23366	1.69317	TNFAIP3	7128	Homo sapiens tumor necrosis factor, alpha-induced protein 3 (TNFAIP3), mRNA.	chr6	138204034	138204083	CCCCAGAGATAAAGGCTGCCATTTTGGGGGTCTGTACTTATGGCCTGAAA
5820474	0.00101228	7.79606e-06	down	3.06953	-3.06953	-1.61802	TNFAIP8L3	388121	Homo sapiens tumor necrosis factor, alpha-induced protein 8-like 3 (TNFAIP8L3), mRNA.	chr15	51348887	51348936	GGGGCATGGAGCTCAGGGAGGCTTTATTCCATATGCACGGGAGAATCAGG
620484	0.00220129	6.65601e-05	up	2.25413	2.25413	1.17257	TNFRSF13B	23495	Homo sapiens tumor necrosis factor receptor superfamily, member 13B (TNFRSF13B), mRNA.	chr17	16842448	16842497	CACCTAACCACACGTGCAATAAAGTCCTCGTGCCTGCTGCTCACAGCCCC
650328	0.00220129	6.65601e-05	up	2.07253	2.07253	1.0514	TNFRSF4	7293	Homo sapiens tumor necrosis factor receptor superfamily, member 4 (TNFRSF4), mRNA.	chr1	1146725	1146774	ATGCCATGCATACCTCCTGCCCCGCGGGACCACAATAAAAACCTTGGCAG
5080482	0.00190567	5.06547e-05	down	2.61391	-2.61391	-1.38621	TNPO1	3842	Homo sapiens transportin 1 (TNPO1), transcript variant 2, mRNA.	chr5	72192890	72192939	CAGTCTTGGAGACTATAAGGGAGCCTCTGCACCCAGGGAAAATGTTACCC
6250110	0.00101228	9.05688e-06	down	2.40412	-2.40412	-1.26551	TNS1	7145	Homo sapiens tensin 1 (TNS1), mRNA.	chr2	218375994	218376043	TGTCACCCTTTCTGCCTTGGTTTCCCTAGCTGAGCCACGCTGCCCATGCA
4880689	0.00101228	3.1059e-06	down	2.28438	-2.28438	-1.1918	TOMM22	56993	Homo sapiens translocase of outer mitochondrial membrane 22 homolog (yeast) (TOMM22), nuclear gene encoding mitochondrial protein, mRNA.	chr22	37410255	37410304	GAATCCCTATGTATGAGAGGAGGGAGGCAGGCTGCAGCTTCAGCCACAGA
6660630	0.00868778	0.000578538	up	2.63867	2.63867	1.39981	TP53INP1	94241	Homo sapiens tumor protein p53 inducible nuclear protein 1 (TP53INP1), mRNA.	chr8	96007891	96007940	AGTACCTGGGGAGGTTAGATGTGTGTTTCAGGCTTGGAGTGTATGAGTGG
5080577	0.00101228	5.75936e-06	down	2.14755	-2.14755	-1.10269	TPD52L2	7165	Homo sapiens tumor protein D52-like 2 (TPD52L2), transcript variant 2, mRNA.	chr20	61992895	61992944	TTCCTGTTACTAAATAGTCGCACCCCAGCAGCCTCTCTCGCACACCGGGG
3390128	0.00101228	9.05688e-06	down	3.63726	-3.63726	-1.86285	TPM2	7169	Homo sapiens tropomyosin 2 (beta) (TPM2), transcript variant 2, mRNA.	chr9	35684288	35684509	AACTGTTGGAGGAGAAGCTGAAGGAGGCTGAGACCCGAGCAGAGTTTGCC
4260722	0.00101228	9.05688e-06	down	2.32908	-2.32908	-1.21976	TPRG1L	127262	Homo sapiens tumor protein p63 regulated 1-like (TPRG1L), mRNA.	chr1	3536433	3536482	TGCAGGGCTGCCTCAGAAGCTGGCTGGGGACTCTAGCCTCTGTGTTCATA
5810386	0.0297863	0.00308608	up	1.97643	1.97643	0.982894	TPSAB1	7177	Homo sapiens tryptase alpha/beta 1 (TPSAB1), mRNA.	chr16	1232163	1232212	AGCCCAACCGGCCTGGCATCTACACCCGTGTCACCTACTACTTGGACTGG
3450154	0.00485251	0.000245773	up	2.12274	2.12274	1.08592	TRAF3IP3	80342	Homo sapiens TRAF3 interacting protein 3 (TRAF3IP3), mRNA.	chr1	208021341	208021390	ACCTCAGTGACGAGTATCTCTCCTGCCTGCGTAAGCTGCAGCACTGTCGA
110075	0.003466	0.000147478	down	2.2041	-2.2041	-1.14019	TRAK2	66008	Homo sapiens trafficking protein, kinesin binding 2 (TRAK2), mRNA.	chr2	201950317	201950366	CAGTGTGATAACTGAGCGGTCGCATGGCAGAGGACATCCCCCTCAGAGTG
5960747	0.00946928	0.000651255	up	2.1679	2.1679	1.1163	TRIM22	10346	Homo sapiens tripartite motif-containing 22 (TRIM22), mRNA.	chr11	5687830	5687879	GACACCAGTCATACTGGCTCAGGGCCCACCGCTAATGCCTTAATGAAATC
60397	0.00220129	6.65601e-05	down	2.55125	-2.55125	-1.3512	TRK1	7206	Homo sapiens tRNA lysine 1 (TRK1) on chromosome 17.				GCATCAGACTTTTAATCTGAGGGTCCAGGGTTCAAGTCCCTGTTCGGGCG
5420398	0.0132014	0.00103563	down	2.04099	-2.04099	-1.02927	TRMT112	51504	Homo sapiens tRNA methyltransferase 11-2 homolog (S. cerevisiae) (TRMT112), mRNA.	chr11	64084767	64084816	CCCTGTGGAATTCAACCCCAACTTCGTGGCGCGTATGATACCTAAAGTGG
4220091	0.00122319	1.8881e-05	down	2.39905	-2.39905	-1.26246	TSPO	706	Homo sapiens translocator protein (18kDa) (TSPO), transcript variant PBR-S, mRNA.	chr22	41888861	41888910	CTGGCCTTCACGACCACACTCAACTACTGCGTATGGCGGGACAACCATGG
6370097	0.00220129	6.65601e-05	down	2.02849	-2.02849	-1.02041	TUFM	7284	Homo sapiens Tu translation elongation factor, mitochondrial (TUFM), nuclear gene encoding mitochondrial protein, mRNA.	chr16	28761848	28761897	CAGCGTTTCACCCTGCGAGATGGCAACCGGACTATTGGCACCGGTCTAGT
4290543	0.00101228	7.79606e-06	down	2.7795	-2.7795	-1.47483	TXN	7295	Homo sapiens thioredoxin (TXN), mRNA.	chr9	113013737	113018735	CGTCAGACTCCAGCAGCCAAGATGGTGAAGCAGATCGAGAGCAAGACTGC
5560594	0.0154135	0.00129838	down	2.00495	-2.00495	-1.00356	TXNDC17	84817	Homo sapiens thioredoxin domain containing 17 (TXNDC17), mRNA.	chr17	6486367	6487042	CACCTCAAAAACTGGTAGAATCTGAGTGTCTTCAGGCCAACCTGGTGGAA
1240440	0.00409469	0.000190758	down	2.50611	-2.50611	-1.32545	TXNIP	10628	Homo sapiens thioredoxin interacting protein (TXNIP), mRNA.	chr1	144153759	144153808	CAGCCATAGCACTTTGTTCACTGTCCTGTGTCAGAGCACTGAGCTCCACC
6550358	0.00108358	1.21868e-05	down	1.98157	-1.98157	-0.986641	UBA52	7311	Homo sapiens ubiquitin A-52 residue ribosomal protein fusion product 1 (UBA52), transcript variant 2, mRNA.	chr19	18549166	18549215	GATATGAGCTCTAGCCGCCCAAGCTAGCAATGGCAACCCTTCTGGGTCCC
6420605	0.00165116	3.83982e-05	up	2.74537	2.74537	1.457	UBD	10537	Homo sapiens ubiquitin D (UBD), mRNA.	chr6	29631778	29631827	CCTCCTCCAGGTGCGAAGGTCCAGCTCAGTGGCACAAGTGAAAGCAATGA
6420541	0.00101228	1.05111e-05	down	3.11717	-3.11717	-1.64024	UBL5	59286	Homo sapiens ubiquitin-like 5 (UBL5), transcript variant 2, mRNA.	chr19	9800531	9801670	CCACGTGTCTCTGGGGGACTATGAAATCCACGATGGGATGAACCTGGAGC
1090370	0.00101228	4.94284e-06	down	2.0744	-2.0744	-1.05269	UCHL5IP	55559	Homo sapiens UCHL5 interacting protein (UCHL5IP), transcript variant 1, mRNA.	chrX	152366416	152366465	GATCGAGTTGGCCGAGGATGGATGATTGTGGCAGCAGAAGCCGTTGCAGC
6580059	0.00409469	0.000190758	up	3.03955	3.03955	1.60386	UCP2	7351	Homo sapiens uncoupling protein 2 (mitochondrial, proton carrier) (UCP2), nuclear gene encoding mitochondrial protein, mRNA.	chr11	73686015	73686064	AGGCTCCCTTCTGAGCCTCTCCTGCTGCTGACCTGATCACCTCTGGCTTT
4250288	0.00101228	6.70411e-06	down	2.41332	-2.41332	-1.27102	UFSP2	55325	Homo sapiens UFM1-specific peptidase 2 (UFSP2), mRNA.	chr4	186558611	186561675	CCGGTGCTGAAGACCTGCAAGTTATTTTGGAAAAGGGCTGGTGCGGATGG
4010187	0.00220129	6.65601e-05	down	1.9773	-1.9773	-0.983533	UGCGL2	55757	Homo sapiens UDP-glucose ceramide glucosyltransferase-like 2 (UGCGL2), mRNA.	chr13	95251945	95251994	CCTGCTGGGGAAGTCTGGAGCCCCTGCTGAGACGATTTGGAAGTCTCGTT
3840053	0.00101228	7.79606e-06	down	2.00062	-2.00062	-1.00044	UGP2	7360	Homo sapiens UDP-glucose pyrophosphorylase 2 (UGP2), transcript variant 1, mRNA.	chr2	63922518	63922567	TGGTTTTACCTTTTCCGGGAGTCTCCAGCTGGCCCTCATTTGTGTCCGGA
2640411	0.00101228	7.79606e-06	down	3.09436	-3.09436	-1.62964	UNC84B	25777	Homo sapiens unc-84 homolog B (C. elegans) (UNC84B), mRNA.	chr22	39130814	39130863	CTCCATCCCGAGGCAGCCAGGGTTTGTTTTGCGCTCTCCTGTCACAAATG
3830746	0.00297633	0.00011357	down	2.23725	-2.23725	-1.16172	UQCRB	7381	Homo sapiens ubiquinol-cytochrome c reductase binding protein (UQCRB), mRNA.	chr8	97314630	97316963	CAGAAGGCAACGCTTCTCTTTCTGGTCAAAATGGCTGGTAAGCAGGCCGT
1170600	0.00101228	3.1059e-06	down	2.45098	-2.45098	-1.29336	UQCRC1	7384	Homo sapiens ubiquinol-cytochrome c reductase core protein I (UQCRC1), mRNA.	chr3	48637119	48637520	TGGCTGAATGGGAAAGCCGGATTGCGGAGGTGGATGCCAGTGTGGTACGT
2710240	0.00625174	0.000356798	down	3.80657	-3.80657	-1.92849	UQCRH	7388	Homo sapiens ubiquinol-cytochrome c reductase hinge protein (UQCRH), mRNA.	chr1	46541967	46542016	CTGAACTGGGTTAGGTGCCGCTGTTGCTGCTCGTGTTGAATCTAGAACCG
4210041	0.00320161	0.000129482	down	2.04283	-2.04283	-1.03057	UQCRQ	27089	Homo sapiens ubiquinol-cytochrome c reductase, complex III subunit VII, 9.5kDa (UQCRQ), nuclear gene encoding mitochondrial protein, mRNA.	chr5	132202646	132202695	CGCGCCTATCCGCACGTCTTCACTAAAGGAATCCCCAATGTTCTGCGCCG
6280333	0.0121791	0.000923578	down	2.05908	-2.05908	-1.042	USF1	7391	Homo sapiens upstream transcription factor 1 (USF1), transcript variant 2, mRNA.	chr1	161009199	161009248	GAGGGAAGGATGTTTAGCAGTGGCTGGTGCCCATGAAGAGGAGATTGGCC
4640066	0.00802855	0.000513441	down	1.96373	-1.96373	-0.973599	VAMP3	9341	Homo sapiens vesicle-associated membrane protein 3 (cellubrevin) (VAMP3), mRNA.	chr1	7763820	7763869	ACTGTTGAAGAGATGCCTTGCGGTGTGGCCAGCTGTGAGGAGAAAGCAGC
2900274	0.0111609	0.000822852	down	2.14829	-2.14829	-1.10319	VASN	114990	Homo sapiens vasorin (VASN), mRNA.	chr16	4373289	4373338	GGTAGGCGGCTGTGTGACTCTAGTCTTGGCCCCAGGAAGCGAAGGAACAA
2600746	0.00176808	4.41245e-05	down	2.92392	-2.92392	-1.54791	VAT1	10493	Homo sapiens vesicle amine transport protein 1 homolog (T. californica) (VAT1), mRNA.	chr17	41166823	41166872	AGGACCTGGGCCATTGCAACCAAAATGGGGACTTCCTGGGTAGGGAGGTC
510341	0.003466	0.000147478	down	2.05528	-2.05528	-1.03934	VEZF1	7716	Homo sapiens vascular endothelial zinc finger 1 (VEZF1), mRNA.	chr17	56049045	56049094	AGGGCTCGCTGCTTGGCCTGCGTTTGCTTTTTATTGTGTATCCGTTCCCC
4640768	0.00528021	0.000278562	up	3.26662	3.26662	1.7078	VPREB3	29802	Homo sapiens pre-B lymphocyte gene 3 (VPREB3), mRNA.	chr22	22425107	22425156	AGGCCCACAATGCCTGTGTCCTCACCATTAGTCCCGTGCAGCCTGAAGAC
1580035	0.00122319	1.8881e-05	down	2.19258	-2.19258	-1.13263	VPS26A	9559	Homo sapiens vacuolar protein sorting 26 homolog A (S. pombe) (VPS26A), transcript variant 2, mRNA.	chr10	70602362	70602411	GGAACCAACTTTACTGGCAAAAGGGTCCATGTACCACCATGTGCTGGAGC
1090221	0.0012954	2.18043e-05	down	2.02471	-2.02471	-1.01771	VPS37A	137492	Homo sapiens vacuolar protein sorting 37 homolog A (S. cerevisiae) (VPS37A), mRNA.	chr8	17197346	17197395	AGATATTCATAGTGTTAGGAAACACCAAACCTGCCTATGTGCCATCTCAC
70451	0.00868778	0.000578538	up	2.28533	2.28533	1.1924	WAS	7454	Homo sapiens Wiskott-Aldrich syndrome (eczema-thrombocytopenia) (WAS), mRNA.	chrX	48434631	48434680	TGCTGTTATCCCTGCCTGGTCCTCACACTCACCCAACAATCCCAAGGCCC
1660750	0.00679307	0.000403214	down	2.33951	-2.33951	-1.22621	WBP5	51186	Homo sapiens WW domain binding protein 5 (WBP5), transcript variant 4, mRNA.	chrX	102499895	102499944	TGGACATAACTTGTGAAGGATGAAAGAAAGTACAGCCTCTCGGTGGTGGG
2190364	0.00101228	6.70411e-06	down	2.13883	-2.13883	-1.09682	WDR13	64743	Homo sapiens WD repeat domain 13 (WDR13), mRNA.	chrX	48348267	48348316	CACCTGTGCTTGATGTCAGCTTCAACTGCGACGAGAGCCTACTGGCCTCC
3130494	0.0012954	2.18043e-05	down	1.9555	-1.9555	-0.96754	WDR20	91833	Homo sapiens WD repeat domain 20 (WDR20), transcript variant 1, mRNA.	chr14	101759516	101759565	AGTTACTTTGCAGATGGGTGTAAGGACTCATGGCCCTCTGAGGTGCGGCG
5700669	0.00101228	6.70411e-06	down	1.99896	-1.99896	-0.99925	WDR55	54853	Homo sapiens WD repeat domain 55 (WDR55), mRNA.	chr5	140030455	140030504	GAAGATGCACTCAAAGCACTGATGTGAGGAAGTACTTGCCCCGTAGCAGC
1230615	0.00236473	7.61848e-05	down	2.86491	-2.86491	-1.51849	WFDC1	58189	Homo sapiens WAP four-disulfide core domain 1 (WFDC1), mRNA.	chr16	82920607	82920656	GCCACTTAACAGCTCTGGGTCCCTGTTTTACCATCCTGGGAGCAAGGCCC
6590224	0.00101228	7.79606e-06	down	2.78386	-2.78386	-1.47709	WFS1	7466	Homo sapiens Wolfram syndrome 1 (wolframin) (WFS1), mRNA.	chr4	6355789	6355838	GGAGGTCCCTGCCAGTGTTTAGAAGAGCCTGACTGTGTTCAGTGCCTTGG
2230615	0.00446281	0.000216631	down	2.34499	-2.34499	-1.22958	WSB1	26118	Homo sapiens WD repeat and SOCS box-containing 1 (WSB1), transcript variant 2, mRNA.	chr17	22663930	22663979	CTTACGAAAGTTGAATTGGGTGAGGCGGGCAAATCACCTGAGGTCAGCAG
6550703	0.00203582	5.8094e-05	down	2.12665	-2.12665	-1.08858	WSB2	55884	Homo sapiens WD repeat and SOCS box-containing 2 (WSB2), mRNA.	chr12	118470799	118470848	GGAGGCCAGTGTAACGTTACATGACTCGTTGAGAAAGTTGAGGAATTTCC
5490671	0.00165116	3.83982e-05	down	2.06762	-2.06762	-1.04797	XAB2	56949	Homo sapiens XPA binding protein 2 (XAB2), mRNA.	chr19	7684471	7684520	AGCAGCAGAGCGTGCCAGCCGCAGTGTTTGGGAGCCTGAAGGAAGACTGA
4010075	0.00275851	9.95162e-05	down	2.05505	-2.05505	-1.03917	XPR1	9213	Homo sapiens xenotropic and polytropic retrovirus receptor (XPR1), mRNA.	chr1	179121771	179121820	CTTTGTGCTTCTATTGCTTTTTTGTGTTTTGTTAAGCATGTCCCTTGGCC
3360768	0.034927	0.00379516	down	2.02344	-2.02344	-1.01681	YAP1	10413	Homo sapiens Yes-associated protein 1, 65kDa (YAP1), mRNA.	chr11	101608998	101609047	GTGGGTGGCAATATTCAGTGCTTAACACTTTTCTAGCGTTGGTACATCTG
4150053	0.00446281	0.000216631	down	2.15098	-2.15098	-1.10499	YBX1	4904	Homo sapiens Y box binding protein 1 (YBX1), mRNA.	chr1	42939192	42939241	AGATGGCAAAGAGACAAAAGCAGCCGATCCACCAGCTGAGAATTCGTCCG
4590494	0.00144739	2.89925e-05	down	2.0417	-2.0417	-1.02977	YIF1A	10897	Homo sapiens Yip1 interacting factor homolog A (S. cerevisiae) (YIF1A), mRNA.	chr11	65808683	65808732	CTTCCAGCCCCTCATCATATACTGGCTGACTTTCCACCTGGTCCGGTGAC
770142	0.00679307	0.000403214	down	2.1511	-2.1511	-1.10508	YIPF6	286451	Homo sapiens Yip1 domain family, member 6 (YIPF6), mRNA.	chrX	67668838	67668887	TGGAGTCACCGTGGTCCATTTGGGTGACAACCAGTGACTTGGGAAGCACA
4810653	0.00220129	6.65601e-05	down	2.0326	-2.0326	-1.02333	YWHAH	7533	Homo sapiens tyrosine 3-monooxygenase/tryptophan 5-monooxygenase activation protein, eta polypeptide (YWHAH), mRNA.	chr22	30683452	30683501	GGCTATTGTCCTTGTGTATCCTGACAGCGCCATGTGTGTCAGCCCATGTC
610279	0.00144739	2.89925e-05	down	2.30488	-2.30488	-1.20469	YY1	7528	Homo sapiens YY1 transcription factor (YY1), mRNA.	chr14	99813703	99813752	AGACCCTTCTCGACCACGGGAAGCATCTTCCAGAAGTGTGATTGGGAATA
4890437	0.00253613	8.71154e-05	down	2.25365	-2.25365	-1.17227	ZBED5	58486	Homo sapiens zinc finger, BED-type containing 5 (ZBED5), mRNA.	chr11	10831171	10831220	TTGGAGTAGCCTAATTCAGGAATACCCAAGCATTGCAAGGCGTGCAGTGC
4880010	0.00109448	1.41156e-05	up	2.20993	2.20993	1.144	ZBP1	81030	Homo sapiens Z-DNA binding protein 1 (ZBP1), mRNA.	chr20	55612676	55612725	GGGGCATCTGCCTGGAGTTACCTTCCATCATGGCTACCTGCTGTGGTTTG
1240474	0.00101228	3.1059e-06	down	8.29866	-8.29866	-3.05288	ZBTB16	7704	Homo sapiens zinc finger and BTB domain containing 16 (ZBTB16), transcript variant 2, mRNA.	chr11	113626269	113626318	TTTGAGTGTAAGCTCTGCCACCAGCGCTCCCGGGACTACTCGGCCATGAT
6620601	0.00734869	0.000455224	down	1.95445	-1.95445	-0.966763	ZBTB40	9923	Homo sapiens zinc finger and BTB domain containing 40 (ZBTB40), transcript variant 1, mRNA.	chr1	22727280	22727329	TGCAGGTGGCAAAATGGCACTGAATATCCCCTTGGCAGCAGAGAAAACCC
990703	0.00176808	4.41245e-05	down	1.96449	-1.96449	-0.974157	ZBTB47	92999	Homo sapiens zinc finger and BTB domain containing 47 (ZBTB47), mRNA.	chr3	42683889	42683938	GCTCATGCTGCCATAGTCTCCACGGTGCCCTTCACAGAGGGCTTGGTAGT
2490017	0.00101228	1.05111e-05	up	2.72953	2.72953	1.44865	ZC3H12A	80149	Homo sapiens zinc finger CCCH-type containing 12A (ZC3H12A), mRNA.	chr1	37722267	37722316	AGGCCTCATCTGTGCTCTCGCTGGGCACGTGGCTTCATGTCAGTAAGCAA
1230746	0.00409469	0.000190758	down	2.11745	-2.11745	-1.08233	ZCCHC6	79670	Homo sapiens zinc finger, CCHC domain containing 6 (ZCCHC6), mRNA.	chr9	88916461	88916510	GACGGCGGCGAGATCAGGAAGATGCCCTGAACCAAAGATACCCTGAGAAC
4050746	0.00101228	9.05688e-06	down	2.65391	-2.65391	-1.40812	ZFHX3	463	Homo sapiens zinc finger homeobox 3 (ZFHX3), transcript variant A, mRNA.	chr16	72821169	72821218	GCCCTCGATGCCAACAGACGACTATTCGGAGGAGTCTGACACGGATCTCA
6060215	0.00446281	0.000216631	down	2.08717	-2.08717	-1.06155	ZFR	51663	Homo sapiens zinc finger RNA binding protein (ZFR), mRNA.	chr5	32403320	32403369	CTCCACACACCCCATCACCCAGATAATTTACAGTTCTGTTAACAGTGAGG
380594	0.00109448	1.41156e-05	down	2.42227	-2.42227	-1.27636	ZFYVE21	79038	Homo sapiens zinc finger, FYVE domain containing 21 (ZFYVE21), mRNA.	chr14	103269506	103269555	GGTCTGCAGTGGAGCCTGTTCGCCTCTAATAGCCAGTTTACAGCACTTGC
3460270	0.00101228	6.70411e-06	down	2.12211	-2.12211	-1.0855	ZHX3	23051	Homo sapiens zinc fingers and homeoboxes 3 (ZHX3), mRNA.	chr20	39807245	39807294	TTGGGGCTGAATCTCCAGGCCTCACGAGGTCCCCTGTGGGGATGCTGCTA
6840112	0.00574385	0.000315416	down	2.21227	-2.21227	-1.14553	ZNF25	219749	Homo sapiens zinc finger protein 25 (ZNF25), mRNA.	chr10	38279101	38279150	CCCCAGCAGAGTTGAGTAGTTGTAGCAGACACCACATGCCCTTGAGCCTA
3180189	0.0012954	2.18043e-05	down	2.0056	-2.0056	-1.00404	ZNF271	10778	Homo sapiens zinc finger protein 271 (ZNF271), mRNA.	chr18	31141645	31141694	ACCAGAAAACCCATGCTGAGGAGAAACCCTACCAGTGTGTTCAGTGCAGC
6860026	0.00101228	3.1059e-06	down	2.48338	-2.48338	-1.3123	ZNF358	140467	Homo sapiens zinc finger protein 358 (ZNF358), mRNA.	chr19	7491851	7491900	CCTCGGGGGCCTGGGGAAGTTGTGTGTTGTGCAGTCAGTAAAATCCTCCC
6380646	0.00101228	3.1059e-06	down	3.64026	-3.64026	-1.86404	ZNF385D	79750	Homo sapiens zinc finger protein 385D (ZNF385D), mRNA.	chr3	21437707	21437756	GGACCCATTCGGACCGCCCACACTCCTGTGCTGTTTGCTCCTTACTAAAT
1820543	0.00101228	5.75936e-06	down	2.57836	-2.57836	-1.36645	ZNF428	126299	Homo sapiens zinc finger protein 428 (ZNF428), mRNA.	chr19	48803470	48803519	GATGGGGTACTGCCGGTCTGTGTTGTCTTAGAAGTAGATGTGTGATGGCC
3780674	0.00297633	0.00011357	down	2.00463	-2.00463	-1.00334	ZNF503	84858	Homo sapiens zinc finger protein 503 (ZNF503), mRNA.	chr10	76828307	76828356	AGCAGCGACCGAGACCCGGTGGGACACTCCCCTTCTCCCCACTTTCACCT
2360437	0.00109448	1.41156e-05	down	2.87255	-2.87255	-1.52233	ZNF532	55205	Homo sapiens zinc finger protein 532 (ZNF532), mRNA.	chr18	54804526	54804575	TGAGCTCAGATTCAGTTCTTTGCCGAAGCCCTCATAGCTGGTAAGTGGCT
4150309	0.00101228	5.75936e-06	down	2.428	-2.428	-1.27977	ZNHIT1	10467	Homo sapiens zinc finger, HIT type 1 (ZNHIT1), mRNA.	chr7	100653827	100653970	ACCCACCAGGAGACCAGGTGTCTGAAGTGGACTGTGTGAGCCTGGGCATT
2970368	0.0012954	2.18043e-05	down	2.0689	-2.0689	-1.04887	ZW10	9183	Homo sapiens ZW10, kinetochore associated, homolog (Drosophila) (ZW10), mRNA.	chr11	113604047	113604096	TGCAGGCCCTAGCTTTGGAACGAGGAATTGGGAGATTCCAGGAGTCAGGG
