# Supplementary material for: Differential gene expression in human abdominal aortic aneurysm and aortic occlusive disease
Source: Oncotarget. 2015 Apr 15;6(15):12984–96. doi: 10.18632/oncotarget.3848 (PMC4536993; doi:10.18632/oncotarget.3848)
Supplement: Supplementary file 3 [file oncotarget-06-12984-s003.xls]

## Sheet: Sheet1
ProbeID	Corrected p-value	p-value	regulation	FCAbsolute	Fold change	Log Fold change	Symbol	Entrez_Gene_ID	Definition	Chromosome	Chromosome Start Index(Avadis)	Chromosome End Index(Avadis)	Probe_Sequence
2370438	0.00336345	0.000238563	up	2.50143	2.50143	1.32275	A2M	2	Homo sapiens alpha-2-macroglobulin (A2M), mRNA.	chr12	9220383	9220432	CTTGGAAATGCTTGAAGACCACAAGGCTGAAAAGTGCTTTGCTGGAGTCC
290603	0.00336345	0.000446533	up	2.12046	2.12046	1.08438	AARS	16	Homo sapiens alanyl-tRNA synthetase (AARS), mRNA.	chr16	70286328	70286377	AGATAACGGCTCTCCAGACCTGAGCTTTCCGCGTCAGCAAGTAGGAATCG
6980739	0.00437045	0.00191772	up	3.11411	3.11411	1.63882	ABI3BP	25890	Homo sapiens ABI gene family, member 3 (NESH) binding protein (ABI3BP), mRNA.	chr3	101950986	101951035	AGGTATTGTCCTTTAGGCGGGGAATGGGAATCCTTGCTGCACTGTTGCAG
2570112	0.00513245	0.0025191	up	2.35326	2.35326	1.23466	ABLIM1	3983	Homo sapiens actin binding LIM protein 1 (ABLIM1), transcript variant 4, mRNA.	chr10	116192405	116192454	GAAAAGCTGTGTCGTGTTCCCTGTGAAACTGAGCAGGTGTGTGTTGGCGC
2230678	0.00437045	0.00191772	up	2.26366	2.26366	1.17865	ACACB	32	Homo sapiens acetyl-Coenzyme A carboxylase beta (ACACB), mRNA.	chr12	108190342	108190391	TAGCTGCTACCCTGGAACGGTGGGCAGAGAGCCTACTAGGAAATGTGCAG
130193	0.00349835	0.00109083	up	2.03623	2.03623	1.0259	ACADL	33	Homo sapiens acyl-Coenzyme A dehydrogenase, long chain (ACADL), nuclear gene encoding mitochondrial protein, mRNA.	chr2	210761312	210761361	GAAGCTGGAAGCCATCATACCTTACTGCCTTGAAACCCCTAGGACTCAGC
2470279	0.00336345	0.000238563	up	2.617	2.617	1.38791	ACADM	34	Homo sapiens acyl-Coenzyme A dehydrogenase, C-4 to C-12 straight chain (ACADM), nuclear gene encoding mitochondrial protein, mRNA.	chr1	76001667	76001716	GACTGTTGGTCTCTAGGTAGCCTTTGGTCTATTGTACACAATCTCATTTC
2070605	0.00336345	0.000238563	up	3.80805	3.80805	1.92905	ACAT1	38	Homo sapiens acetyl-Coenzyme A acetyltransferase 1 (ACAT1), nuclear gene encoding mitochondrial protein, mRNA.	chr11	107522294	107523253	TGGGATGTCTGGAGCCAGGATTGTTGGTCATTTGACTCATGCCTTGAAGC
4200259	0.00336345	0.00081504	up	2.06507	2.06507	1.04619	ACLY	47	Homo sapiens ATP citrate lyase (ACLY), transcript variant 2, mRNA.	chr17	40023225	40023274	CTTTGCATCTGTAATCCACAAAGATTCTGGGCAGCTGCCACCTCAGTCTC
2450608	0.00336345	0.000238563	up	2.44817	2.44817	1.2917	ACO1	48	Homo sapiens aconitase 1, soluble (ACO1), mRNA.	chr9	32440622	32440671	CCTTTTCCTTCAGAGTGAATCATCCAGACTCCTCATGGATAGGTCGGGTG
6110672	0.00336345	0.000327414	up	2.40181	2.40181	1.26412	ACP1	52	Homo sapiens acid phosphatase 1, soluble (ACP1), transcript variant 4, mRNA.	chr2	254956	255005	CGCGGGAAGATGGCGGAACAGGCTACCAAGTCCGTGCTGTTTGTGTGTCT
1030431	0.00336345	0.00081504	up	2.92768	2.92768	1.54976	ACSL1	2180	Homo sapiens acyl-CoA synthetase long-chain family member 1 (ACSL1), mRNA.	chr4	185913945	185913994	GGGGTCTGTGAGAGTACATGTATTATATACAAGCACAACAGGGCTTGCAC
4260201	0.00437045	0.00191772	up	5.43094	5.43094	2.4412	ACTC1	70	Homo sapiens actin, alpha, cardiac muscle 1 (ACTC1), mRNA.	chr15	35083327	35083376	GGTATTGCTGATCGTATGCAGAAGGAAATCACTGCTCTGGCTCCTAGCAC
4610431	0.0113869	0.00705073	up	3.03445	3.03445	1.60144	ACTG2	72	Homo sapiens actin, gamma 2, smooth muscle, enteric (ACTG2), mRNA.	chr2	74000212	74000261	GTCAGAACAGGTTCTCCAAGGATCCCCTCGAGACTACTCTGTTACCAGTC
5080364	0.00437045	0.00191772	up	2.03097	2.03097	1.02217	ACTN1	87	Homo sapiens actinin, alpha 1 (ACTN1), mRNA.	chr14	68411162	68411211	GGCCCACGTGGCATCGATCCTCCCTGCCCGCGAAGTGACAGTTTACAAAA
270437	0.0061825	0.00328861	up	2.76549	2.76549	1.46754	ACTN4	81	Homo sapiens actinin, alpha 4 (ACTN4), mRNA.	chr19	39220591	39220640	AGGAGATGGCCCCAACAAGCACCCCGCTTTTGCAGCAGAGGAGCTGAGTT
1580168	0.00336345	0.000238563	up	2.4939	2.4939	1.3184	ACTR6	64431	Homo sapiens ARP6 actin-related protein 6 homolog (yeast) (ACTR6), mRNA.	chr12	99142139	99142188	CGGCTTCACTGGACAGTTTTCCTTAGAAGGTAGTTTTGTGTGACTGTGAC
6940360	0.00336345	0.000327414	up	2.78154	2.78154	1.47588	ACVR1	90	Homo sapiens activin A receptor, type I (ACVR1), mRNA.	chr2	158301397	158301446	TTCAGTTCATATGCAGAACGTATTTAGCCATTACCCACGTGACACCACCG
6900086	0.0369212	0.0274863	up	2.60255	2.60255	1.37993	ADAMTS1	9510	Homo sapiens ADAM metallopeptidase with thrombospondin type 1 motif, 1 (ADAMTS1), mRNA.	chr21	28208968	28209017	GCCGGAACAAAAATGAGGTGTGTAGAACAGGGTCCCACAGGTTTGGGGAC
2480239	0.0252556	0.0178923	up	1.99502	1.99502	0.9964	ADAMTS8	11095	Homo sapiens ADAM metallopeptidase with thrombospondin type 1 motif, 8 (ADAMTS8), mRNA.	chr11	129780216	129780265	CAAGAGAGGCGTGGGGCAGGGAGTCAATGGTGAATGTCAAAGCAGGCTCC
7330097	0.00349835	0.00109083	up	2.77687	2.77687	1.47346	ADARB1	104	Homo sapiens adenosine deaminase, RNA-specific, B1 (RED1 homolog rat) (ADARB1), transcript variant 1, mRNA.	chr21	45470779	45470828	TACACCACACGTTACAACTGCATGAGCTTCCTCTCGCACAAGACCAGCTG
3800050	0.00336345	0.000605173	up	2.94491	2.94491	1.55822	ADCY3	109	Homo sapiens adenylate cyclase 3 (ADCY3), mRNA.	chr2	25042096	25042145	CTTGCCTTTTGAGCTCTTGCTACAGTCGCCTTTGCTACTGCTTTAAGAGA
5900685	0.00336345	0.000446533	up	2.12588	2.12588	1.08806	ADD1	118	Homo sapiens adducin 1 (alpha) (ADD1), transcript variant 4, mRNA.	chr4	2900576	2900625	GGACACCGACTTGGGAGGACAGGTCCTGAATGTCCTTTCTCCAGTGTAAC
3370347	0.00349835	0.00109083	up	4.91913	4.91913	2.2984	ADH1A	124	Homo sapiens alcohol dehydrogenase 1A (class I), alpha polypeptide (ADH1A), mRNA.	chr4	100416746	100416795	CAGATGTTTTCCCTTGTGGCAGTCTTCAGCCTCCTCTACCCTACATGATC
2490612	0.00349835	0.00109083	up	2.96076	2.96076	1.56597	ADH1B	125	Homo sapiens alcohol dehydrogenase IB (class I), beta polypeptide (ADH1B), mRNA.	chr4	100446633	100446682	TACTGTGTGATCTTCAGTAAGTCTCTCAGGCTCTCTGAGCTTGTTCATCC
4480546	0.00336345	0.000238563	up	2.40906	2.40906	1.26847	ADO	84890	Homo sapiens 2-aminoethanethiol (cysteamine) dioxygenase (ADO), mRNA.	chr10	64238044	64238093	CTTGCACCTGTGTGCATAAACTGTTAGTCGTGACTGACTTGGTGTGTTGC
2140022	0.0208285	0.0143059	up	1.96237	1.96237	0.972598	ADRA1B	147	Homo sapiens adrenergic, alpha-1B-, receptor (ADRA1B), mRNA.	chr5	159332482	159332531	GGGCGTTGTGTGTGTCGTGACTTCGTACCTCTCAAGCCCCTCCTTGTACT
6580711	0.0092708	0.00550172	up	3.09237	3.09237	1.62871	AEBP1	165	Homo sapiens AE binding protein 1 (AEBP1), mRNA.	chr7	44120471	44120520	TCAGCACATGGAAGGCCCCTGGTATGGACACTGAAAGGAAGGGCTGGTCC
3710537	0.00349835	0.00109083	up	1.99949	1.99949	0.999634	AHCY	191	Homo sapiens S-adenosylhomocysteine hydrolase (AHCY), mRNA.	chr20	32332113	32332162	GCCTTCACCTGGTCTGTGGACTTATACCTGTGTGCTTGGTTTACAGGTCC
1170440	0.00336345	0.000238563	up	3.36177	3.36177	1.74922	AHCYL1	10768	Homo sapiens adenosylhomocysteinase-like 1 (AHCYL1), mRNA.	chr1	110366263	110366312	CCCGGCAGGTAGGTTAGATGTGGGTGGTGCATGTTAATTTCCCTTAGAAG
4010647	0.0061825	0.00328861	up	1.9733	1.9733	0.980611	AIF1L	83543	Homo sapiens allograft inflammatory factor 1-like (AIF1L), transcript variant 1, mRNA.	chr9	132988191	132988240	ACCAGTAACGTGAGGACTGCCAAGTATGGCTTTGTCCCTATGACTCAGAG
6960056	0.00336345	0.000446533	up	2.00772	2.00772	1.00556	AIMP2	7965	Homo sapiens aminoacyl tRNA synthetase complex-interacting multifunctional protein 2 (AIMP2), mRNA.	chr7	6029758	6029807	CAGTGTGACAGTGCCAGCCAATGTGCAGAGGTGGATGAGGTCTTGTGAAA
5720669	0.00336345	0.000327414	up	2.18646	2.18646	1.1286	AK2	204	Homo sapiens adenylate kinase 2 (AK2), transcript variant AK2A, mRNA.	chr1	33478820	33478869	ATGCATCCCAGACCCCCGATGTCGTGTTCGCAAGCATCCTAGCAGCCTTC
1450333	0.00336345	0.000605173	up	2.20193	2.20193	1.13877	AKAP11	11215	Homo sapiens A kinase (PRKA) anchor protein 11 (AKAP11), mRNA.	chr13	41795015	41795064	TCCGGTTTTAATATTGCTGGATTTGCTACCTTTGGTTACTTGTGCAGTGT
520040	0.00336345	0.000327414	up	2.46536	2.46536	1.3018	AKIRIN1	79647	Homo sapiens akirin 1 (AKIRIN1), mRNA.	chr1	39243212	39243261	CAGGCCCCGGCAGCACTGCTACTTGGGAGGAGCCACTTCACCTTTGTATT
7210632	0.00336345	0.000238563	up	4.01498	4.01498	2.00539	AKR1C3	8644	Homo sapiens aldo-keto reductase family 1, member C3 (3-alpha hydroxysteroid dehydrogenase, type II) (AKR1C3), mRNA.	chr10	5137829	5138610	GCCGGTGACTGGACATATCACCTCTACTTAAATCCGTCCTGTTTAGCGAC
2070575	0.00336345	0.00081504	up	2.94547	2.94547	1.5585	ALCAM	214	Homo sapiens activated leukocyte cell adhesion molecule (ALCAM), mRNA.	chr3	105295394	105295443	GCTGTCAGAACCTCGAGAGCAGAACATGAGAAACTCAGAGCTCTGGACCG
2370255	0.00336345	0.000238563	up	2.72662	2.72662	1.44711	ALDH18A1	5832	Homo sapiens aldehyde dehydrogenase 18 family, member A1 (ALDH18A1), nuclear gene encoding mitochondrial protein, transcript variant 1, mRNA.	chr10	97375179	97376259	TGCATCCAGGAGATGCTGTGTTCCCCGTGATGCAGCTGGAACCCAAGCTG
1240379	0.007533	0.00426672	up	2.84374	2.84374	1.50779	ALDH1B1	219	Homo sapiens aldehyde dehydrogenase 1 family, member B1 (ALDH1B1), nuclear gene encoding mitochondrial protein, mRNA.	chr9	38388151	38388200	GGATAGAGGAGTAATTGTTAGTGGGCATGGGATTTGTTTTTGGGAGGTTT
840253	0.0170805	0.0113693	up	2.03356	2.03356	1.02401	ALDH2	217	Homo sapiens aldehyde dehydrogenase 2 family (mitochondrial) (ALDH2), nuclear gene encoding mitochondrial protein, mRNA.	chr12	110731770	110731819	GCAAGCTTCCTCCCTCAGCCATTGATGGAAAGTTCAGCAAGATCAGCAAC
1690608	0.00336345	0.000238563	up	2.44618	2.44618	1.29053	ALDH3A2	224	Homo sapiens aldehyde dehydrogenase 3 family, member A2 (ALDH3A2), transcript variant 2, mRNA.	chr17	19520958	19521007	GGTACTCTGCTGAGTGGGCAAGGCTGAAGAAGAGGCCTGTGGAATGCAGC
1820044	0.00336345	0.000446533	up	2.61113	2.61113	1.38468	ALDH9A1	223	Homo sapiens aldehyde dehydrogenase 9 family, member A1 (ALDH9A1), mRNA.	chr1	165631521	165631570	TTGGGTCCTTGAACTACAGCCTGCTGTCTTACACCAGTGGAGCTACCCTT
6370113	0.00336345	0.000238563	up	2.0087	2.0087	1.00626	ALG5	29880	Homo sapiens asparagine-linked glycosylation 5 homolog (S. cerevisiae, dolichyl-phosphate beta-glucosyltransferase) (ALG5), mRNA.	chr13	36422069	36422118	CTGGTGCCTGGAGGCTTGAGCAAACTCGGAAAATGAATTAGGTTGTTTGC
4610369	0.00336345	0.000238563	up	1.97689	1.97689	0.983236	ALKBH3	221120	Homo sapiens alkB, alkylation repair homolog 3 (E. coli) (ALKBH3), mRNA.	chr11	43898072	43898121	AGAGAACCGAGAGTGAACCTGACCTTTCGGACAGTCTATCCAGACCCTCG
1400209	0.00336345	0.000605173	up	2.04411	2.04411	1.03147	ALKBH5	54890	Homo sapiens alkB, alkylation repair homolog 5 (E. coli) (ALKBH5), mRNA.	chr17	18053811	18053860	CTCTCAGGGGCCAGAACTCCTTTGCCAGCGTGGATTTCTCAAGTCGGGAC
50348	0.00336345	0.000605173	up	2.00957	2.00957	1.00689	ALS2CR4	65062	Homo sapiens amyotrophic lateral sclerosis 2 (juvenile) chromosome region, candidate 4 (ALS2CR4), transcript variant 1, mRNA.	chr2	202490795	202490844	CTCCAGCCATGGATTGTGGTGAATCTCGTGGTGGCTCTTCTGGTTGGATT
50050	0.00349835	0.00109083	up	2.09075	2.09075	1.06402	AMD1	262	Homo sapiens adenosylmethionine decarboxylase 1 (AMD1), transcript variant 2, mRNA.	chr6	111216560	111216609	GGAGCTCTGTTTTGAGGACCAATGCTTAAGGTGGACTTTGTTCGTAAACA
6450021	0.00349835	0.00109083	up	2.15784	2.15784	1.10959	ANAPC4	29945	Homo sapiens anaphase promoting complex subunit 4 (ANAPC4), mRNA.	chr4	25029007	25029056	GAGTCAGAGGCAGAGAACCAACAAGCTGGTGCTGCCGCTTTAGCTCCAGA
3930392	0.0092708	0.00550172	up	2.05187	2.05187	1.03694	ANG	283	Homo sapiens angiogenin, ribonuclease, RNase A family, 5 (ANG), transcript variant 2, mRNA.	chr14	20232018	20232067	CCTGGTCAAGTGCTGGCTCTGCTGTCCTTGCCTTCCATTTCCCCTCTGCA
1820441	0.00336345	0.000327414	up	2.15723	2.15723	1.10918	ANGEL2	90806	Homo sapiens angel homolog 2 (Drosophila) (ANGEL2), mRNA.	chr1	213165831	213165880	GTTGACCAGAATAGTTGGTAACTCTGCCAGAGCCTGTACTTACCTGCCAA
7650672	0.0139756	0.00898067	up	2.0204	2.0204	1.01464	ANGPTL2	23452	Homo sapiens angiopoietin-like 2 (ANGPTL2), mRNA.	chr9	129849770	129849819	CGTGGGCCAGGCTGTGTGAGATGTTGGATGTTTGGTACTGTCCATGTCTG
5890564	0.00336345	0.000327414	up	2.50576	2.50576	1.32525	ANKDD1A	348094	Homo sapiens ankyrin repeat and death domain containing 1A (ANKDD1A), mRNA.	chr15	63037789	63037838	TCGGGGAAACTGTGTGTGCTGAAGAGTACGTGGGAGCTCTCTGTGCTATC
4590377	0.00336345	0.000238563	up	2.97209	2.97209	1.57148	ANKRD35	148741	Homo sapiens ankyrin repeat domain 35 (ANKRD35), mRNA.	chr1	144279785	144279834	AGACCTGAGAACCTGGACCCTGGAATCAGCATGGATGAGACCAGAGGAGG
2750598	0.00336345	0.000238563	up	2.50034	2.50034	1.32212	ANKRD46	157567	Homo sapiens ankyrin repeat domain 46 (ANKRD46), mRNA.	chr8	101602463	101602512	CCTGAGTAACTGGCTGCTTCAGGATCAGCTTGCAGAGTCTTGCTTTTAGG
2510224	0.00336345	0.00081504	up	2.16493	2.16493	1.11432	ANKRD57	65124	Homo sapiens ankyrin repeat domain 57 (ANKRD57), mRNA.	chr2	109733728	109733777	CTAGTTTTTTCACGCCTGCAATCTTGGAGTCTAGGTTGCCTTGTCTCTCC
3850053	0.00336345	0.000605173	up	1.9558	1.9558	0.967755	ANP32B	10541	Homo sapiens acidic (leucine-rich) nuclear phosphoprotein 32 family, member B (ANP32B), mRNA.	chr9	99817790	99817839	TGCTGTAGCGTGGATAGCTGTGATTGGTGAGTCAACCGTCTGTGGCTACC
20647	0.0170805	0.0113693	up	2.59691	2.59691	1.37679	ANTXR1	84168	Homo sapiens anthrax toxin receptor 1 (ANTXR1), transcript variant 1, mRNA.	chr2	69329718	69329767	ACCATGCTATAGGAGACTGGGCAAAACCTGTACAATGACAACCCTGGAAG
6330044	0.00349835	0.00109083	up	2.28795	2.28795	1.19406	ANXA7	310	Homo sapiens annexin A7 (ANXA7), transcript variant 2, mRNA.	chr10	74805453	74805502	ACTGAAAGCTCTGCCTTCCGGAATCCCTCTAAGTCTGCTTGATAGAGTGG
6860309	0.0061825	0.00328861	up	3.03214	3.03214	1.60034	AOC3	8639	Homo sapiens amine oxidase, copper containing 3 (vascular adhesion protein 1) (AOC3), mRNA.	chr17	38263530	38263579	GATTACTTTTGGGAGGGGAACCAGTAGGTTGAGGACAGGAGAGGGAAGGG
3120228	0.00349835	0.00109083	up	2.67449	2.67449	1.41926	AP2S1	1175	Homo sapiens adaptor-related protein complex 2, sigma 1 subunit (AP2S1), transcript variant AP17, mRNA.	chr19	52034575	52034624	CATCTGTGTGGATGTCAATGACAACAACCTGGCTTACCTGGAGGCCATTC
6620484	0.007533	0.00426672	up	1.99817	1.99817	0.998683	APEG1	10290	Homo sapiens aortic preferentially expressed gene 1 (APEG1), mRNA.	chr2	220039739	220039788	CAGGAGCAGGGGCAGGGGGCCACTGTAGTGAGCGTGGAGAAATTTGGAAA
450475	0.00349835	0.00109083	up	2.10998	2.10998	1.07723	APEH	327	Homo sapiens N-acylaminoacyl-peptide hydrolase (APEH), mRNA.	chr3	49695737	49695786	CATGAATGCTGTGCTCTGGCTACGCACACACTTGGGCAGCTGAAGCCCTG
3370577	0.00336345	0.000238563	up	3.30022	3.30022	1.72256	APP	351	Homo sapiens amyloid beta (A4) precursor protein (APP), transcript variant 3, mRNA.	chr21	26175811	26175860	GCAGAACTAGACCCCCGCCACAGCAGCCTCTGAAGTTGGACAGCAAAACC
5270333	0.00336345	0.000327414	up	2.34515	2.34515	1.22968	APPBP2	10513	Homo sapiens amyloid beta precursor protein (cytoplasmic tail) binding protein 2 (APPBP2), mRNA.	chr17	58520631	58520680	GTGTCAGGATGACCTTTCATATCATTCTCACCAACTTGTAGTGCCCACCG
6770176	0.00336345	0.000605173	up	2.38381	2.38381	1.25327	ARF4	378	Homo sapiens ADP-ribosylation factor 4 (ARF4), mRNA.	chr3	57532423	57532472	CCCCTACATTGACTCCTGGCCTACATCAGCCAAACTTAACCTTGGTGGGG
4880132	0.00336345	0.000238563	up	2.80329	2.80329	1.48712	ARGLU1	55082	Homo sapiens arginine and glutamate rich 1 (ARGLU1), mRNA.	chr13	107195860	107195909	CCCAGGGTATTACTGGACCTATGTGGTGTATTGTTAAACCAGTGTCCTTG
6480082	0.00380157	0.00145086	up	2.05009	2.05009	1.03569	ARHGAP1	392	Homo sapiens Rho GTPase activating protein 1 (ARHGAP1), mRNA.	chr11	46698812	46698861	TCTGCTCTCCGCCCTCCTTTGTGTATCAAGTGTCGCTCACAGCCCCATTC
2000669	0.00380157	0.00145086	up	2.23265	2.23265	1.15876	ARHGAP10	79658	Homo sapiens Rho GTPase activating protein 10 (ARHGAP10), mRNA.	chr4	148993317	148993366	GCTGTTGGTGCAAGGGAGATGGTCTCAAGTCAGAGGGAAGCAGAGACGCG
1440634	0.0369212	0.0274863	down	1.99183	-1.99183	-0.994093	ARHGAP30	257106	Homo sapiens Rho GTPase activating protein 30 (ARHGAP30), transcript variant 1, mRNA.	chr1	161016900	161016949	CAGCTCCCCACCCTCTGCCTCCAGTCACCATGTGCAAGAGAGGTCCTGTA
6900703	0.00380157	0.00145086	up	2.10543	2.10543	1.07412	ARHGEF10	9639	Homo sapiens Rho guanine nucleotide exchange factor (GEF) 10 (ARHGEF10), mRNA.	chr8	1864136	1864185	GTGAGCGCCATCCTGCTGAACGTGTATTTCAGTGTTTCACTTACTGGACG
1660020	0.00437045	0.00191772	up	2.25721	2.25721	1.17454	ARHGEF17	9828	Homo sapiens Rho guanine nucleotide exchange factor (GEF) 17 (ARHGEF17), mRNA.	chr11	72757521	72757570	TCCCACTTGAGAGCAGCCTCTACCTGACCCCCTGGACCACAGAGAGCCAC
6130725	0.00349835	0.00109083	up	2.00456	2.00456	1.00328	ARHGEF18	23370	Homo sapiens rho/rac guanine nucleotide exchange factor (GEF) 18 (ARHGEF18), mRNA.	chr19	7443210	7443259	CGTGGGATCTGCACACGTCTTTGTCAGTTGTGGTCATGATCTTAGTCACC
510554	0.00380157	0.00145086	up	2.21058	2.21058	1.14443	ARHGEF7	8874	Homo sapiens Rho guanine nucleotide exchange factor (GEF) 7 (ARHGEF7), transcript variant 1, mRNA.	chr13	110755871	110755920	CTGGGCGTCTGGGACCTTGAATGCCTGCCCTGGTTGTGTGGACTCCTTAA
4860468	0.00336345	0.000238563	up	2.64023	2.64023	1.40066	ARL1	400	Homo sapiens ADP-ribosylation factor-like 1 (ARL1), mRNA.	chr12	101787313	101787362	GGTCCTTGTCTAGCAGGAGACAACTGCACAGGTATACTACCAGCGTTTGG
7050500	0.00349835	0.00109083	up	2.03931	2.03931	1.02808	ARL16	339231	Homo sapiens ADP-ribosylation factor-like 16 (ARL16), mRNA.	chr17	79648567	79648616	GGCTCTGTGCTGAGATGCAATGATGTGTAAACTGAGGCATGTGGAGATGG
6560307	0.00336345	0.000238563	down	2.63412	-2.63412	-1.39732	ARL17P1	51326	Homo sapiens ADP-ribosylation factor-like 17 pseudogene 1 (ARL17P1), mRNA.	chr17	41949510	41949559	TCTGATTTGGCCCCTTCACACCTCACTCCTAGATTTTGCTAGACCTTTCT
2570523	0.00336345	0.000446533	up	2.02872	2.02872	1.02057	ARL2BP	23568	Homo sapiens ADP-ribosylation factor-like 2 binding protein (ARL2BP), mRNA.	chr16	55844676	55844725	TTCTTCCTGTCAAAATCTCTCCTACCAAGATGGTGTTCCACTGTCCAGCC
6270195	0.00336345	0.000238563	up	2.01228	2.01228	1.00883	ARL5A	26225	Homo sapiens ADP-ribosylation factor-like 5A (ARL5A), transcript variant 3, mRNA.	chr2	152659138	152659187	CTCTGTGTTCTCTGTATTGTACTAACCAACCTCCCAAATCGCTGAGCTGC
2070563	0.00380157	0.00145086	up	2.02161	2.02161	1.0155	ARL6IP5	10550	Homo sapiens ADP-ribosylation-like factor 6 interacting protein 5 (ARL6IP5), mRNA.	chr3	69155146	69155195	CCATGACTTCACAGACATGGTCTAGAATCTGTACCCTTACCCACATATGA
7570209	0.00336345	0.000238563	up	2.01569	2.01569	1.01127	ARMC1	55156	Homo sapiens armadillo repeat containing 1 (ARMC1), mRNA.	chr8	66677680	66677729	CTAACATTGTCACCTTCTGGAGAGAGAGTTAATGGGGGGCATTGAGGATG
3930201	0.00336345	0.00081504	up	2.16019	2.16019	1.11116	ARMCX2	9823	Homo sapiens armadillo repeat containing, X-linked 2 (ARMCX2), mRNA.	chrX	100797206	100797255	CTGCTTTTCCACTTGCTCATATAGTAAAGGGATCCTTTCAGCTGCCAGTG
4560110	0.00336345	0.000238563	up	2.88533	2.88533	1.52874	ARMET	7873	Homo sapiens arginine-rich, mutated in early stage tumors (ARMET), mRNA.	chr3	51401533	51401582	GGCAGCCAGTGCACGGACCGATTTGTAGTCTGCTCAATCTCTGTTGCACC
6620356	0.00336345	0.000446533	up	2.946	2.946	1.55876	ARPP19	10776	Homo sapiens cAMP-regulated phosphoprotein, 19kDa (ARPP19), mRNA.	chr15	52839587	52839636	CACTAGCACTTGTGATGCAATAGAACACTTCGCCTGTACTGAAAGGGCCA
5570682	0.00336345	0.000446533	up	2.27584	2.27584	1.1864	ASAM	79827	Homo sapiens adipocyte-specific adhesion molecule (ASAM), mRNA.	chr11	122943359	122943408	AGCAATTGTGGATTTCCCCTCAAATCAGATGCCTCTAAGGACTTTCCTGC
870451	0.00336345	0.000238563	up	2.0317	2.0317	1.02269	ASB8	140461	Homo sapiens ankyrin repeat and SOCS box-containing 8 (ASB8), mRNA.	chr12	48541818	48541867	GGGAGTGGGAAAAGCATGTAAGAGCTCCTTTTGTGATGGTCCATCTACCC
830528	0.00336345	0.000327414	up	2.19265	2.19265	1.13268	ASCC1	51008	Homo sapiens activating signal cointegrator 1 complex subunit 1 (ASCC1), mRNA.	chr10	73856408	73856457	GTGCGTACCACACTCTGTTCCTCCATCAGTGAACACTTGGCTTGCTTCCT
110433	0.00336345	0.000238563	up	4.31799	4.31799	2.11036	ASS1	445	Homo sapiens argininosuccinate synthetase 1 (ASS1), transcript variant 1, mRNA.	chr9	132366210	132366259	GCAAGGTCACTGCCAAATAGACCCGTGTACAATGAGGAGCTGGGGCCTCC
4780128	0.0444142	0.033763	down	2.54871	-2.54871	-1.34977	ATF3	467	Homo sapiens activating transcription factor 3 (ATF3), transcript variant 4, mRNA.	chr1	210860205	210860254	CTCCCAGCGTTAACACAAAATCCATGGGCAGTATGATGGCAGGTCCTCTG
1240243	0.00336345	0.000238563	up	2.01142	2.01142	1.00822	ATL3	25923	Homo sapiens atlastin GTPase 3 (ATL3), mRNA.	chr11	63396717	63396766	AGAACACAACAAGCCCCTACTGATTTCTGGGTTTCTGCCACGGCCACAGG
3840376	0.00349835	0.00109083	up	2.29216	2.29216	1.19671	ATOH8	84913	Homo sapiens atonal homolog 8 (Drosophila) (ATOH8), mRNA.	chr2	85868438	85868487	TGAGGAAGGAGTAGAGGCTGGGTTGGCTGGAGCCGTCCTACTGGGCAAGA
2060193	0.00380157	0.00145086	down	2.16309	-2.16309	-1.11309	ATP13A1	57130	Homo sapiens ATPase type 13A1 (ATP13A1), mRNA.	chr19	19617021	19617070	GGCCAGCAGAACCAGCCCCAAGCCAGCACCTTTGGTAAATAAAGCAGCAT
3990092	0.00513245	0.0025191	up	2.54826	2.54826	1.34951	ATP1A2	477	Homo sapiens ATPase, Na+/K+ transporting, alpha 2 (+) polypeptide (ATP1A2), mRNA.	chr1	158379422	158379471	CCTGGCTTAGAAGGCACTGGGAATGTCCTGTAGAGAGAGACCTAGATAGG
4220632	0.00336345	0.000238563	up	2.56574	2.56574	1.35937	ATP1B3	483	PREDICTED: Homo sapiens ATPase, Na+/K+ transporting, beta 3 polypeptide, transcript variant 2 (ATP1B3), mRNA.				CCCGGCCAACATCAAGTGACTTTATAGCTGCAAGAAATGTGGTATGTGGA
1940053	0.00349835	0.00109083	up	2.3698	2.3698	1.24476	ATP2A2	488	Homo sapiens ATPase, Ca++ transporting, cardiac muscle, slow twitch 2 (ATP2A2), transcript variant 2, mRNA.	chr12	109272873	109272922	GCCTTCGGTTGTAAGTAGCCAGATCCCTCTCCAGTGACATTGGAACATGC
6110674	0.00336345	0.000238563	up	2.16533	2.16533	1.11459	ATP5A1	498	Homo sapiens ATP synthase, H+ transporting, mitochondrial F1 complex, alpha subunit 1, cardiac muscle (ATP5A1), nuclear gene encoding mitochondrial protein, transcript variant 2, mRNA.	chr18	43664327	43664516	CTTGTCTCATGTCGTCAGCCAGCACCAAGCCTTGTTGGGCACTATCAGGG
4780450	0.00336345	0.000327414	up	2.22339	2.22339	1.15276	ATP5C1	509	Homo sapiens ATP synthase, H+ transporting, mitochondrial F1 complex, gamma polypeptide 1 (ATP5C1), nuclear gene encoding mitochondrial protein, transcript variant 2, mRNA.	chr10	7841075	7841124	AGCGAGGTTGCTACACTAACAGCAGCTGGGAAAGAAGTTATGCTTGTTGG
3190671	0.00513245	0.0025191	up	1.99358	1.99358	0.995365	ATP5D	513	Homo sapiens ATP synthase, H+ transporting, mitochondrial F1 complex, delta subunit (ATP5D), nuclear gene encoding mitochondrial protein, transcript variant 1, mRNA.	chr19	1195098	1195147	AGCAGCGGTTCCATCGCAGTGAACGCCGACTCTTCGGTGCAGTTGTTGGC
6900324	0.00336345	0.00081504	up	2.40052	2.40052	1.26335	ATP5EP2	432369	Homo sapiens ATP synthase, H+ transporting, mitochondrial F1 complex, epsilon subunit pseudogene 2 (ATP5EP2), transcript variant 6, non-coding RNA.	chr13	27417352	27417401	AGAGTCTTGGCGATTTGGCCCGACGCGCTCCGCTTTCGCTACAGCATGGT
3450743	0.00336345	0.000238563	up	2.28767	2.28767	1.19388	ATP5H	10476	Homo sapiens ATP synthase, H+ transporting, mitochondrial F0 complex, subunit d (ATP5H), nuclear gene encoding mitochondrial protein, transcript variant 2, mRNA.	chr17	73035325	73038283	GAGAAGAAGGTGAAATCTTGTGCTGAGTGGGTGTCTCTCTCAAAGGCCAG
4560246	0.00336345	0.000238563	up	2.53913	2.53913	1.34433	ATP5I	521	Homo sapiens ATP synthase, H+ transporting, mitochondrial F0 complex, subunit E (ATP5I), nuclear gene encoding mitochondrial protein, mRNA.	chr4	668058	668107	AGGCTTTGCTGGCTTGTGCGGCATCCTGCTCCGTCTGCAGGTTGTGCTTC
650259	0.00336345	0.000238563	up	3.13316	3.13316	1.64762	ATP5J	522	Homo sapiens ATP synthase, H+ transporting, mitochondrial F0 complex, subunit F6 (ATP5J), nuclear gene encoding mitochondrial protein, transcript variant 1, mRNA.	chr21	27107170	27107219	GAAGTAGAGCGGAGGTGGTGGCGGCGGAGGCTTTGGCAGCTCGGGACTGA
6110754	0.00336345	0.000238563	up	3.53888	3.53888	1.82329	ATP5O	539	Homo sapiens ATP synthase, H+ transporting, mitochondrial F1 complex, O subunit (ATP5O), nuclear gene encoding mitochondrial protein, mRNA.	chr21	35281454	35281503	GGAACCCAAAGTGGCTGCTTCTGTTTTGAATCCCTATGTGAAGCGTTCCA
7560097	0.00349835	0.00109083	up	2.13251	2.13251	1.09255	ATP6AP2	10159	Homo sapiens ATPase, H+ transporting, lysosomal accessory protein 2 (ATP6AP2), mRNA.	chrX	40350501	40350550	GGACAGCTGTTTTTTAACCCTCTTCTGCAAGTTTGTTGACCTACATGGGC
7160059	0.0139756	0.00898067	up	1.95356	1.95356	0.966103	ATP6V0B	533	Homo sapiens ATPase, H+ transporting, lysosomal 21kDa, V0 subunit b (ATP6V0B), transcript variant 1, mRNA.	chr1	44216369	44216418	GGCCCTCCCTGCACTCCCCTCTTGCTGCGTGTTGATTTGGAGGCACTGCA
1660736	0.00513245	0.0025191	up	2.0676	2.0676	1.04796	ATP6V1D	51382	Homo sapiens ATPase, H+ transporting, lysosomal 34kDa, V1 subunit D (ATP6V1D), mRNA.	chr14	67804966	67805015	GCGGTCTCAGGCCAATTACTGTGGAGCAGCTTTCATTCCTACCCACTTGC
6370091	0.00336345	0.000446533	up	2.20867	2.20867	1.14318	ATP6V1G1	9550	Homo sapiens ATPase, H+ transporting, lysosomal 13kDa, V1 subunit G1 (ATP6V1G1), mRNA.	chr9	116400281	116400330	ACCTGTGTGAAGCAGCAGCCAGCCTTAAAGTAGTCCATTCTTGCTAATGG
6480630	0.00336345	0.000446533	up	3.63595	3.63595	1.86233	ATP9A	10079	Homo sapiens ATPase, class II, type 9A (ATP9A), mRNA.	chr20	50213337	50213386	CTGAGCGACTCTACTTTCATTGTTTGCCAGCGTGGCTCGTTGCTGTTGCC
4890491	0.00336345	0.000238563	up	2.00668	2.00668	1.00481	ATPAF1	64756	Homo sapiens ATP synthase mitochondrial F1 complex assembly factor 1 (ATPAF1), nuclear gene encoding mitochondrial protein, transcript variant 1, mRNA.	chr1	47100869	47100918	ATGCCCCCCAGAGATGCCTTTAGTGTAAGTAGCTGGCTTGGGGTATCAGC
3420195	0.00336345	0.000446533	up	2.15486	2.15486	1.1076	ATPBD1B	54707	Homo sapiens ATP binding domain 1 family, member B (ATPBD1B), mRNA.	chr1	27075239	27075288	TGAGTCACCCAGAATCCCATAACGGAAACTTTCTATGGGGTCATCTGTTT
1090400	0.00349835	0.00109083	up	2.01331	2.01331	1.00957	ATXN2	6311	Homo sapiens ataxin 2 (ATXN2), mRNA.	chr12	110374723	110374772	GTTTCAGAGTCCCGCAGGTACCCCAGCTCTGCTTGCCGAAACTGGAAGTT
5810088	0.00336345	0.000238563	up	2.09216	2.09216	1.06499	AURKAIP1	54998	Homo sapiens aurora kinase A interacting protein 1 (AURKAIP1), mRNA.	chr1	1298975	1299024	CGCCCGTTGCTGCTGTGATCCGTAGTAATAAATTCTCAGAGGACTCAGCC
1470762	0.00336345	0.000238563	up	3.1492	3.1492	1.65499	AUTS2	26053	Homo sapiens autism susceptibility candidate 2 (AUTS2), mRNA.	chr7	69895702	69895751	GTGAAGCAACTGAATCTTCAGCATGTTCTCATCGGCGGAGCCTTCTTGTG
1070189	0.00336345	0.000238563	up	2.3393	2.3393	1.22607	AXIN2	8313	Homo sapiens axin 2 (conductin, axil) (AXIN2), mRNA.	chr17	60955365	60955414	ACAGTACCTGTACCTGCACGGTCACCCGCTCCGTGTGTCGCCCTATATTG
4890487	0.00336345	0.000238563	up	1.98313	1.98313	0.987781	B2M	567	Homo sapiens beta-2-microglobulin (B2M), mRNA.	chr15	42795187	42797113	GTGGGATCGAGACATGTAAGCAGCATCATGGAGGTTTGAAGATGCCGCAT
2230731	0.00336345	0.000238563	up	2.52322	2.52322	1.33526	BACE2	25825	Homo sapiens beta-site APP-cleaving enzyme 2 (BACE2), transcript variant b, mRNA.	chr21	41570234	41570283	CCCCTCACCCAAAAGAATTATCATCCCAACAGCCAAGACCCAACAGGTGC
1340075	0.0170805	0.0113693	up	2.55345	2.55345	1.35245	BAG3	9531	Homo sapiens BCL2-associated athanogene 3 (BAG3), mRNA.	chr10	121426542	121426591	TTCTGCAGCCCTGTCTACTTGGGCACCCCCACCACCTGTTAGCTGTGGTT
430050	0.0092708	0.00550172	up	2.54671	2.54671	1.34864	BAMBI	25805	Homo sapiens BMP and activin membrane-bound inhibitor homolog (Xenopus laevis) (BAMBI), mRNA.	chr10	28971562	28971611	CACACTGTCACCAGGGTTATTTGCATCCAAGGGAGCTGGAATTGAGTACC
2370703	0.00336345	0.000238563	up	2.89738	2.89738	1.53475	BBX	56987	Homo sapiens bobby sox homolog (Drosophila) (BBX), mRNA.	chr3	109007031	109007080	CTACCCTAGCCTTGTCTTTACCGAGGGATGCTAGTGAGTCCAAGTGGTGG
7200452	0.00336345	0.00081504	up	2.0284	2.0284	1.02034	BCL2L13	23786	Homo sapiens BCL2-like 13 (apoptosis facilitator) (BCL2L13), nuclear gene encoding mitochondrial protein, mRNA.	chr22	16591643	16591692	TTCCTCTGGCTGATCCCAGCCCTAAAGGAAGGGTAGACCCGTGTCTTTCC
6280458	0.00336345	0.000238563	up	2.28146	2.28146	1.18996	BCL6	604	Homo sapiens B-cell CLL/lymphoma 6 (zinc finger protein 51) (BCL6), transcript variant 1, mRNA.	chr3	188922032	188922081	ATGGGCGAGCGTGCACCATCCCTTTTTGAAGTGTAGGCAGACACAGGGAC
610022	0.00336345	0.000238563	up	2.30424	2.30424	1.20429	BFAR	51283	Homo sapiens bifunctional apoptosis regulator (BFAR), mRNA.	chr16	14669840	14669889	GGATCCCTTTCTCTGAATGGAGAGATTGAGAGGGATGTCGGGCAGTTCCC
2690524	0.00336345	0.00081504	up	2.18687	2.18687	1.12887	BLCAP	10904	Homo sapiens bladder cancer associated protein (BLCAP), mRNA.	chr20	36146032	36146081	AGTGTTGGCAAACGAGACTTTCTCCTGGCCCCTGCCTGCTGGAGATCAGC
2940022	0.00336345	0.000238563	up	2.37522	2.37522	1.24806	BLVRA	644	Homo sapiens biliverdin reductase A (BLVRA), mRNA.	chr7	43813173	43813222	CTGAGAAGGAACTGGCTGCTGAAAAGAAACGCATCCTGCACTGCCTGGGG
1090292	0.00336345	0.000238563	up	2.84965	2.84965	1.51079	BMI1	648	Homo sapiens BMI1 polycomb ring finger oncogene (BMI1), mRNA.	chr10	22659819	22659868	TGGTCGAACTTGGTGTGTGTTCATCACCCATCAGTTATTTGTGAGGGTGT
6770608	0.00336345	0.00081504	up	2.08517	2.08517	1.06017	BNIP3	664	Homo sapiens BCL2/adenovirus E1B 19kDa interacting protein 3 (BNIP3), nuclear gene encoding mitochondrial protein, mRNA.	chr10	133781337	133781386	CACCCTGGATGATCAGTTTTCTGCTGAAGGCACCTACTCAGTATCTTTTC
60148	0.00437045	0.00191772	up	2.06135	2.06135	1.04359	BOLA2	552900	Homo sapiens bolA homolog 2 (E. coli) (BOLA2), mRNA.	chr16	29465524	29465573	ATGGAACTCAGCGCCGAATACCTCCGCGAGAAGCTGCAGCGGGACCTGGA
6220270	0.00336345	0.000238563	up	2.37375	2.37375	1.24717	BRD7	29117	Homo sapiens bromodomain containing 7 (BRD7), mRNA.	chr16	50352943	50352992	GTTCCAGAGGTTGGACTTGTATTAGGTAATAAAGCTGGACCTGGGACTCG
2120445	0.00336345	0.000327414	up	2.46493	2.46493	1.30154	BRIX1	55299	Homo sapiens BRX1, biogenesis of ribosomes, homolog (S. cerevisiae) (BRIX1), mRNA.	chr5	34925065	34925364	CCAGTCACCAAACATGCATCGGCGTGTCATAAGATCCATCACAGCTGCAA
5550612	0.00336345	0.000446533	up	2.00264	2.00264	1.0019	BRP44	25874	Homo sapiens brain protein 44 (BRP44), transcript variant 2, mRNA.	chr1	167889232	167889281	GAGTCTGTTTGCTGTTAATTTCTTTGTGGGGGCAGCAGGAGCCTCTCAGC
4890093	0.00349835	0.00109083	up	2.3837	2.3837	1.2532	BRP44L	51660	Homo sapiens brain protein 44-like (BRP44L), mRNA.	chr6	166698487	166698536	GACCACAAGACAACCAACAGCTGGCCACGTACTTAAAATTTTGTCCCCAC
6900307	0.00336345	0.000238563	up	2.63952	2.63952	1.40028	BTBD6	90135	Homo sapiens BTB (POZ) domain containing 6 (BTBD6), mRNA.	chr14	104788196	104788245	CATTTTCCACACAGCCAGAACCCAGGGATTGGAGTCTTAGGCATCTCTGG
7330630	0.00336345	0.000327414	up	2.41535	2.41535	1.27223	BTF3	689	Homo sapiens basic transcription factor 3 (BTF3), mRNA.	chr5	72834636	72834685	ACCAGCTTGGTGCGGATAGTCTGACTAGTTTAAGGAGACTGGCCGAAGCT
1010487	0.0113869	0.00705073	down	2.75268	-2.75268	-1.46084	BTG2	7832	Homo sapiens BTG family, member 2 (BTG2), mRNA.	chr1	201544859	201544908	CCAAACACTCTCCCTACCCATTCCTGCCAGCTCTGCCTCCTTTTCAACTC
4490706	0.00336345	0.000238563	up	2.15723	2.15723	1.10918	BUD31	8896	Homo sapiens BUD31 homolog (S. cerevisiae) (BUD31), mRNA.	chr7	98853074	98853123	TGCCTGCGGTGCATTCAGACACGGGACACCAACTTCGGGACGAACTGCAT
7210300	0.00336345	0.000238563	up	2.28391	2.28391	1.1915	C10orf104	119504	Homo sapiens chromosome 10 open reading frame 104 (C10orf104), mRNA.	chr10	73665448	73665497	GCAATCACTACCTTTCTCGTTTCATTTGTGTAACCATGCAGCATAGGCAC
630445	0.00336345	0.000238563	up	1.98076	1.98076	0.986057	C11orf10	746	Homo sapiens chromosome 11 open reading frame 10 (C11orf10), mRNA.	chr11	61313860	61313909	AGTGGCCTCACTCTTCATGGGCTTTGGAGTCCTCTTCCTGCTGCTCTGGG
3310228	0.00336345	0.000327414	up	2.32836	2.32836	1.21932	C11orf67	28971	Homo sapiens chromosome 11 open reading frame 67 (C11orf67), mRNA.	chr11	77209896	77231182	CGCCGTTTGGGAACGCAACTTTGAGGAGACAGTGCGGTGGACTTCAGTGA
1580477	0.00336345	0.000238563	up	2.02132	2.02132	1.0153	C11orf74	119710	Homo sapiens chromosome 11 open reading frame 74 (C11orf74), mRNA.	chr11	36616125	36626173	GATGTAAGCACCAGCATTCCTTCCTGTATCCCTTTTGTGGCCCAGCCTCC
3290379	0.00336345	0.000327414	up	1.9517	1.9517	0.964733	C12orf23	90488	Homo sapiens chromosome 12 open reading frame 23 (C12orf23), mRNA.	chr12	105891706	105891755	GGGTATTTGGCACAATGAGGATAAACTTATGTGACCCACTTGAATGGCTG
110240	0.00336345	0.000327414	up	2.17787	2.17787	1.12292	C12orf29	91298	Homo sapiens chromosome 12 open reading frame 29 (C12orf29), mRNA.	chr12	86967765	86967814	GATCAGGGAAACCTTTGGGACTTCTGACAGGCATCTGGTGAAGAGACAAT
2940546	0.00336345	0.000238563	up	2.13698	2.13698	1.09557	C12orf31	84298	Homo sapiens chromosome 12 open reading frame 31 (C12orf31), mRNA.	chr12	64803613	64803662	TGGATGCTACCCAATATCCAGTTATAATCAGGCCTCAACGTTCTGTCAGG
3140138	0.00336345	0.000605173	up	2.02857	2.02857	1.02046	C12orf47	51275	PREDICTED: Homo sapiens chromosome 12 open reading frame 47 (C12orf47), misc RNA.				GGCCTGAAGATGGGAGATTCCTAAGTGGAGGAGAACTGTGCCTTACTGAC
3130291	0.00336345	0.000238563	up	4.98635	4.98635	2.31798	C12orf57	113246	Homo sapiens chromosome 12 open reading frame 57 (C12orf57), mRNA.	chr12	6923970	6924019	TAACGCCTGCAACGACATGGGTAAGATGCTGCAATTCGTGCTGCCCGTGG
3390543	0.0369212	0.0274863	up	2.23295	2.23295	1.15895	C13orf33	84935	Homo sapiens chromosome 13 open reading frame 33 (C13orf33), mRNA.	chr13	30397189	30397238	CCTGCCACACACTGCCTGAAATCGGAACTCCCTTGGCCTCCCTCTTAACT
10551	0.00336345	0.000238563	up	1.98447	1.98447	0.988753	C14orf102	55051	Homo sapiens chromosome 14 open reading frame 102 (C14orf102), transcript variant 1, mRNA.	chr14	90783149	90784391	GAAGCAGCTCCAGCCCATGTTTCTGAAGGGTTACCGCTGACAAGGAGTCA
3890397	0.00336345	0.000238563	up	2.31872	2.31872	1.21333	C14orf112	51241	Homo sapiens chromosome 14 open reading frame 112 (C14orf112), mRNA.	chr14	69862843	69862892	CTGGAAGAATATTCGAGGACCCAGGCCTTGGGAAGATCCTGACCTCCTCC
1410050	0.00336345	0.000238563	up	2.20863	2.20863	1.14315	C14orf147	171546	Homo sapiens chromosome 14 open reading frame 147 (C14orf147), mRNA.	chr14	34902457	34902506	GGTGACCTATCCTGGCCCTCTACTCAGAAACCGGCAATTTGTCTTCACTC
5290025	0.00336345	0.000238563	up	4.76171	4.76171	2.25148	C14orf156	81892	Homo sapiens chromosome 14 open reading frame 156 (C14orf156), mRNA.	chr14	77244257	77246935	ATCAGCCGGTTGCTTTTGTGAGAAGAATTCCTTGGACTGCGGCGTCGAGT
3290689	0.00336345	0.000238563	up	2.55572	2.55572	1.35373	C14orf166	51637	Homo sapiens chromosome 14 open reading frame 166 (C14orf166), mRNA.	chr14	51540844	51540893	CTGCTCAAATTCTGCGATTGCTGCACATAGAGGAGCTCAGAGAGCTACAG
5290626	0.00349835	0.00109083	up	3.47165	3.47165	1.79562	C14orf4	64207	Homo sapiens chromosome 14 open reading frame 4 (C14orf4), mRNA.	chr14	77491395	77491444	GCCTAGGTACAGAATTAATAGCCCTTAGCAACGACTGCTGCTGGTGTGTA
1770181	0.00437045	0.00191772	up	2.14636	2.14636	1.10189	C15orf24	56851	Homo sapiens chromosome 15 open reading frame 24 (C15orf24), mRNA.	chr15	34376474	34376523	CAGAGCTGGCATTTGCACAAACACGGCAACACTGGGTGGCATCCAAGTCT
2230156	0.00380157	0.00145086	up	2.06972	2.06972	1.04944	C15orf52	388115	Homo sapiens chromosome 15 open reading frame 52 (C15orf52), mRNA.	chr15	38411004	38411053	ACCTGCCCGCAGTTGGAGTTGGACTGTCTTAACAGTAGCGTGGCACACAG
160070	0.00336345	0.000327414	up	2.77129	2.77129	1.47056	C16orf30	79652	Homo sapiens chromosome 16 open reading frame 30 (C16orf30), mRNA.				TCCAGCTTTCCTGGTTAGCGCAACGCGGCTCCACGACCACACGCACTTCA
7100632	0.00336345	0.00081504	up	2.02796	2.02796	1.02003	C17orf45	125144	Homo sapiens chromosome 17 open reading frame 45 (C17orf45), mRNA.	chr17	16285853	16285902	CCAAAGGCACAGGCCAAGTTGTAGCTTTGTCCCTTGCCATCATGCCCAAC
3390477	0.00336345	0.000446533	up	2.34818	2.34818	1.23154	C17orf79	55352	Homo sapiens chromosome 17 open reading frame 79 (C17orf79), mRNA.	chr17	27203236	27203285	CGATGCTGAAGATTGAGTGTGGAGCTTTCTGCCTTGTAGGTGGGCGGGCC
5290161	0.0305949	0.0222431	up	2.02417	2.02417	1.01733	C17orf91	84981	Homo sapiens chromosome 17 open reading frame 91 (C17orf91), transcript variant 2, mRNA.	chr17	1561813	1561862	CTCCATCCAGATGGTGGAGTACCGCGCAGACATTAAAAGTCATGTAAAAG
1410563	0.00336345	0.000446533	up	2.09067	2.09067	1.06397	C18orf25	147339	Homo sapiens chromosome 18 open reading frame 25 (C18orf25), transcript variant 2, mRNA.	chr18	42100637	42100686	ATGCACTTGGCAGTTAATGGATCTGCTGTTGCTGGAGTGTGAGCGTGGAC
6380681	0.00336345	0.000238563	up	2.63073	2.63073	1.39546	C19orf12	83636	Homo sapiens chromosome 19 open reading frame 12 (C19orf12), transcript variant 1, mRNA.	chr19	34883976	34884025	GCAGTCCTGGAACCCATCCCCCATGGATACTGAGGCATAGCTGTACTGTG
4220364	0.00336345	0.000327414	up	2.22065	2.22065	1.15098	C19orf2	8725	Homo sapiens chromosome 19 open reading frame 2 (C19orf2), transcript variant 2, mRNA.	chr19	30506442	30506491	GGTTTTGCGGCTAGTTGGCTATTCAAGAAACCTCGCCCCTCTGAATGTCA
4730356	0.00336345	0.000238563	down	2.76812	-2.76812	-1.4689	C19orf31	404664	Homo sapiens chromosome 19 open reading frame 31 (C19orf31), mRNA.	chr19	4858744	4858793	CAAGATCGCGCCATTGCACTCCAGCCTGGGCAACAAAAGCAAAACTCAGT
1300041	0.00336345	0.000446533	up	2.02337	2.02337	1.01676	C19orf42	79086	Homo sapiens chromosome 19 open reading frame 42 (C19orf42), mRNA.	chr19	16757164	16757213	GAAAGGGAATCCTGGTTTTGTTGCCAAAATGAAACGCCCGGGGTTGGCGC
4200181	0.00336345	0.000238563	up	3.85406	3.85406	1.94638	C19orf70	125988	Homo sapiens chromosome 19 open reading frame 70 (C19orf70), mRNA.	chr19	5679363	5679601	CCCCAGCTCCCAGCCCCTCCAAAGATTTACTTTCCCATCCGTGACTCCTG
3870112	0.00336345	0.000238563	up	2.13811	2.13811	1.09634	C1orf19	116461	Homo sapiens chromosome 1 open reading frame 19 (C1orf19), mRNA.	chr1	182309649	182309698	GTGGTGCCATAGTTTGTCATCCCTGGGTCTAGGAAATAGTCAATAAACAG
3370768	0.00336345	0.000238563	up	3.03382	3.03382	1.60113	C1orf24	116496	Homo sapiens chromosome 1 open reading frame 24 (C1orf24), transcript variant 2, mRNA.	chr1	183027456	183027505	CCTTAGCCTCTGTTTGCCACTCTGGGTATCGTCTCCTATGGCAAAGCCAT
6450273	0.00336345	0.000238563	up	2.27855	2.27855	1.18811	C1orf41	51668	Homo sapiens chromosome 1 open reading frame 41 (C1orf41), mRNA.	chr1	54178340	54183846	GGTCCGGCGCCCAGAGCTAACGGGAGTCCCAGGTTAAACACTTTAAGATG
990167	0.00336345	0.000327414	up	1.98198	1.98198	0.986941	C1orf52	148423	Homo sapiens chromosome 1 open reading frame 52 (C1orf52), mRNA.	chr1	85490315	85490364	AGAGTGCCTCCTGTGTTCCAGGTGCTTTGTGCATATATTTTCTCTGATCC
2600278	0.00349835	0.00109083	up	2.14819	2.14819	1.10312	C1orf54	79630	Homo sapiens chromosome 1 open reading frame 54 (C1orf54), mRNA.	chr1	148518689	148518738	GAACGATGCCGTGTCCAGTTTGCGAAGTCCTATTCCCCTCCTCCTGTCGC
6650121	0.00336345	0.000238563	up	4.10868	4.10868	2.03868	C1orf71	163882	Homo sapiens chromosome 1 open reading frame 71 (C1orf71), mRNA.	chr1	244896962	244897011	AAATCTGTCCGTTAGGTGGCCTTTCCTTATCTGAGGTGTAGTGGTCTAAC
7200392	0.00349835	0.00109083	up	2.09722	2.09722	1.06848	C1QBP	708	Homo sapiens complement component 1, q subcomponent binding protein (C1QBP), nuclear gene encoding mitochondrial protein, mRNA.	chr17	5336406	5336455	TTGCCGACCGAGGGGTGGACAACACTTTTGCAGATGAGCTGGTGGAGCTC
5810424	0.00336345	0.000238563	up	2.08462	2.08462	1.05978	C1RL	51279	Homo sapiens complement component 1, r subcomponent-like (C1RL), mRNA.	chr12	7247431	7247480	TCCCAAAAGGCAGGTGCAATGATGCACACTTATACCCCCAGCCACTCAGG
7400707	0.0444142	0.033763	up	2.07892	2.07892	1.05584	C1S	716	Homo sapiens complement component 1, s subcomponent (C1S), transcript variant 1, mRNA.	chr12	7048199	7048248	ACCCCCCGTGAGGACTAATCCAGATACATCCCACCAGCCTCTCCAAGGGT
1400601	0.00336345	0.000446533	up	3.18205	3.18205	1.66996	C20orf100	84969	Homo sapiens chromosome 20 open reading frame 100 (C20orf100), mRNA.	chr20	42131524	42131573	CCTACCGTGTGTGTGGTTTTGGGGTTTCGTTTGGGTTTGGGTTCTTGACG
770561	0.00336345	0.000238563	up	2.66361	2.66361	1.41338	C20orf108	116151	Homo sapiens chromosome 20 open reading frame 108 (C20orf108), mRNA.	chr20	54376846	54376895	GGGCTTAAATCTCAAACTTTGTTAGGAGTAACAGGAGCGTGCTGAGCGGG
7400689	0.00336345	0.000605173	up	2.12249	2.12249	1.08576	C20orf11	54994	Homo sapiens chromosome 20 open reading frame 11 (C20orf11), mRNA.	chr20	61050180	61050229	GTGCCCCTCTGTATCTTTTGAGAAGTGCGGAATAGGTTGCTTCTACCACC
4480600	0.00336345	0.000238563	up	3.61318	3.61318	1.85327	C20orf127	140851	Homo sapiens chromosome 20 open reading frame 127 (C20orf127), mRNA.	chr20	33269618	33269667	TCTGCAAAGGGGCGTGCAGCTGCTGTGTCTGATGTGGGGACAGCTCTTCT
770221	0.00336345	0.000446533	up	2.14508	2.14508	1.10103	C20orf177	63939	Homo sapiens chromosome 20 open reading frame 177 (C20orf177), mRNA.	chr20	57955529	57955578	GCTGAGTTGCTGCCTTTCCCCGTCATGTATCCATGTGCATGCTCTTAGAG
7380634	0.00336345	0.000238563	up	2.22906	2.22906	1.15643	C20orf20	55257	Homo sapiens chromosome 20 open reading frame 20 (C20orf20), mRNA.	chr20	60902321	60902370	GGCCGCCCCAGTGCTGATGGAGATGCCACTTTCGTGTGACTGCGAACATT
4760537	0.0092708	0.00550172	up	2.00414	2.00414	1.00299	C20orf24	55969	Homo sapiens chromosome 20 open reading frame 24 (C20orf24), transcript variant 2, mRNA.	chr20	34673974	34674023	CCCGTGTTTCCTGGACCGCGAATCAGTGTGTTGGGCATCAGTGTTTTCTG
1110541	0.00336345	0.000327414	up	2.85733	2.85733	1.51467	C20orf30	29058	Homo sapiens chromosome 20 open reading frame 30 (C20orf30), transcript variant 1, mRNA.	chr20	5080811	5080860	CCTCTGTTTAACAGTCCTTGGACCATTCTGATCCAGTTCACCAGTAGGTT
4180673	0.00437045	0.00191772	up	1.97489	1.97489	0.981775	C20orf43	51507	Homo sapiens chromosome 20 open reading frame 43 (C20orf43), mRNA.	chr20	54527195	54527244	TCCCTCTGCTACAGCCCTGGGAGGAGCCAGGATCCTTGTTGGTCTAGCTA
5050376	0.00336345	0.000327414	up	2.48835	2.48835	1.31519	C21orf33	8209	Homo sapiens chromosome 21 open reading frame 33 (C21orf33), nuclear gene encoding mitochondrial protein, transcript variant 2, mRNA.	chr21	44389795	44389844	CAGCCACATTTCAGACCTGCTGAGACTGCTGAGTGAGGAATGGCAGTGAG
3310307	0.00349835	0.00109083	up	2.49329	2.49329	1.31805	C21orf63	59271	Homo sapiens chromosome 21 open reading frame 63 (C21orf63), mRNA.	chr21	32809248	32809297	CAGTTCCATAGAAGCTGCAGAGCTCGCAGAAAGGATTGAGCGCAGGGAGC
3460278	0.00380157	0.00145086	up	1.98798	1.98798	0.9913	C22orf13	83606	Homo sapiens chromosome 22 open reading frame 13 (C22orf13), mRNA.	chr22	24936581	24936630	CCAGAGAGCCTGGACATCAGGGACTTTTGCCCACAGCACATGACACCGAC
6770209	0.00336345	0.000327414	up	3.69387	3.69387	1.88513	C2CD2	25966	Homo sapiens C2 calcium-dependent domain containing 2 (C2CD2), transcript variant 1, mRNA.	chr21	43305264	43305313	AGCCTGCACACGGGCTTGGGTGGGTTCCTTTGGAGAAGATGTGGCTGGAA
4560022	0.00349835	0.00109083	up	2.27699	2.27699	1.18713	C2orf25	27249	Homo sapiens chromosome 2 open reading frame 25 (C2orf25), mRNA.	chr2	150134834	150134883	GATGAACGCTACCGACATTTAGGATTCTCTGTTGATGACCTTGGATGCTG
3800025	0.00336345	0.000238563	up	3.15929	3.15929	1.6596	C2orf28	51374	Homo sapiens chromosome 2 open reading frame 28 (C2orf28), transcript variant 2, mRNA.	chr2	27292121	27292939	CCCAGAAATGTGTCCTGAGAATGGATCTTGTGTACCTGATGGTCCAGGTC
4920274	0.00336345	0.000238563	up	2.42653	2.42653	1.2789	C2orf30	27248	Homo sapiens chromosome 2 open reading frame 30 (C2orf30), mRNA.	chr2	53899120	53899169	ACTAGAAACTGGGCACATGGTAGAGGCTCACATGGGAGTTGTCCTCACCC
5390372	0.00336345	0.000446533	up	2.13378	2.13378	1.09341	C2orf64	493753	Homo sapiens chromosome 2 open reading frame 64 (C2orf64), mRNA.	chr2	99216054	99216103	ACCTCCGTGGTTCACTGGAGTTAAAGCAATCGGGGCGTTGTACAGCTCAC
2000546	0.00380157	0.00145086	up	2.05229	2.05229	1.03723	C3orf10	55845	Homo sapiens chromosome 3 open reading frame 10 (C3orf10), mRNA.	chr3	10143726	10143775	GCCTAGGTGGCTTACCAGCCCAAGTCCCCATGTTTGGACTTTCAGCTGAC
6060403	0.00349835	0.00109083	up	2.41071	2.41071	1.26946	C3orf70	285382	Homo sapiens chromosome 3 open reading frame 70 (C3orf70), mRNA.	chr3	186278780	186278829	TGTTCTCTTAGTAGCCTGAACACTTCTCAAAGCGACTTATCACTAGCGGC
5220068	0.00336345	0.000446533	up	1.98058	1.98058	0.985919	C4orf14	84273	Homo sapiens chromosome 4 open reading frame 14 (C4orf14), mRNA.	chr4	57829740	57829789	GCATCTCCGAGGCTATACACCTGAAGGAACAGTTTTGACCGTCCGGCCCC
3460014	0.00336345	0.000446533	up	2.40026	2.40026	1.26319	C4orf18	51313	Homo sapiens chromosome 4 open reading frame 18 (C4orf18), transcript variant 2, mRNA.	chr4	159265362	159265411	AGATGTGTTTTCAGAGCTAGGTACAGAGGAATGTTTGCTACCTTTAGCGG
4780215	0.00336345	0.000238563	up	1.97627	1.97627	0.982783	C4orf27	54969	Homo sapiens chromosome 4 open reading frame 27 (C4orf27), mRNA.	chr4	170889579	170895411	GGTACCGAGAGCTCCCTGAAACAGATGCTGACCTCAAGAGAATTTGCAAG
6900301	0.00336345	0.000238563	up	2.56505	2.56505	1.35899	C4orf34	201895	Homo sapiens chromosome 4 open reading frame 34 (C4orf34), mRNA.	chr4	39553200	39553249	GTGGATGGCAGTTTTCTGTAGTTTTGGGGACTGTGGTAGCTCTTGGATTG
3420692	0.00336345	0.00081504	up	2.10814	2.10814	1.07597	C5orf15	56951	Homo sapiens chromosome 5 open reading frame 15 (C5orf15), mRNA.	chr5	133319226	133319275	AGCTGGAAGAAGGCCGTCCATCCTGTCTCTTGGGCGGACAGTGTACTTTC
6860228	0.00336345	0.000238563	up	2.02987	2.02987	1.02138	C5orf41	153222	Homo sapiens chromosome 5 open reading frame 41 (C5orf41), mRNA.	chr5	172496055	172496104	GACATAGGCAAGCTGTGCAGCTTTACATTTTAACCAGGGGACTCTGTGGC
5900544	0.00336345	0.000238563	up	2.78895	2.78895	1.47972	C5orf5	51306	Homo sapiens chromosome 5 open reading frame 5 (C5orf5), mRNA.	chr5	137301712	137301761	GGCAGCACTTATGCTCTGTGACAGTATTGTGTGTCATAGTTGAGCAGTAG
5810273	0.00336345	0.000446533	up	2.49991	2.49991	1.32188	C5orf53	492311	Homo sapiens chromosome 5 open reading frame 53 (C5orf53), mRNA.	chr5	139488330	139488379	GCTGGGAAATCACCATGTGGAAACCAAGCAAACGTGTTGTGCATCAGCCG
6040458	0.00336345	0.000238563	up	4.56205	4.56205	2.18968	C6orf117	112609	Homo sapiens chromosome 6 open reading frame 117 (C6orf117), mRNA.	chr6	84856946	84856995	GAGGAGGTGCCTTCTGGGTATCTCTGTGTTGGTGTATCTGTGCCATTGGC
6520692	0.00336345	0.000327414	up	2.01417	2.01417	1.01019	C6orf125	84300	Homo sapiens chromosome 6 open reading frame 125 (C6orf125), mRNA.	chr6	33776229	33777110	ACAAACACAAGTACCCTCGCCCCAGAGACACCAGCTTCAGTGGCCTGTCG
3130577	0.00336345	0.000605173	up	2.10422	2.10422	1.07329	C6orf153	88745	Homo sapiens chromosome 6 open reading frame 153 (C6orf153), mRNA.	chr6	42997243	42997292	GAAGAGGGGCCAATGAAAACCATGGAGTCTGTTCGTGACTCCCAGGGCTG
7160475	0.00380157	0.00145086	up	2.36571	2.36571	1.24227	C6orf160	387066	PREDICTED: Homo sapiens chromosome 6 open reading frame 160, transcript variant 4 (C6orf160), mRNA.				GCAGCTCTGAAGATGCAAAGTGAGGGTCGCTGTCTGCCCATTGATAGAGG
4920221	0.0369212	0.0274863	up	3.45763	3.45763	1.78978	C7	730	Homo sapiens complement component 7 (C7), mRNA.	chr5	40981944	40981993	CCCAGAGTTTTCAGGGAGTACACAGGTAGATTAGTTTGAAGCATTGACCT
4670100	0.00336345	0.000605173	up	2.49861	2.49861	1.32113	C7orf30	115416	Homo sapiens chromosome 7 open reading frame 30 (C7orf30), mRNA.	chr7	23314058	23315513	GGAAGGACACTGATGACTGGCTGTGCGTGGATTTTGGCAGCATGGTGATT
1740458	0.00380157	0.00145086	up	2.12194	2.12194	1.08538	C7orf41	222166	Homo sapiens chromosome 7 open reading frame 41 (C7orf41), mRNA.	chr7	30168830	30168879	CCTCCCCTGAGAGTGAGGACCTCATCCGACCATGTAATTACCATTCGCTT
1470397	0.00336345	0.000605173	up	2.07891	2.07891	1.05583	C8orf33	65265	Homo sapiens chromosome 8 open reading frame 33 (C8orf33), mRNA.	chr8	146252068	146252117	GACCTTACCTATTATTGGAGATGGTTCACATTCCTTACCCTGCCCCTTTG
6130433	0.00336345	0.000238563	up	2.54406	2.54406	1.34713	C8orf40	114926	Homo sapiens chromosome 8 open reading frame 40 (C8orf40), mRNA.	chr8	42527068	42527117	CTCCAAGTGGCTCAAAAGGCCTTGACACAGGGAACCTGCACATATCCAGG
1510452	0.00336345	0.000238563	up	3.2235	3.2235	1.68863	C8orf59	401466	Homo sapiens chromosome 8 open reading frame 59 (C8orf59), transcript variant 3, mRNA.	chr8	86316922	86316971	GAACAAATTAAGAGGGCCGAAGTCCAGGAATGTATTTCACATAGCCAGCC
70753	0.00349835	0.00109083	up	1.96852	1.96852	0.97711	C9orf123	90871	Homo sapiens chromosome 9 open reading frame 123 (C9orf123), mRNA.	chr9	7796655	7796704	CGCTGAGTAGTCTGAGGAGCAAGAGGAGTTGGTCTTTCTGTCCCAGTGGC
2940687	0.00336345	0.00081504	up	1.96929	1.96929	0.977675	C9orf5	23731	Homo sapiens chromosome 9 open reading frame 5 (C9orf5), mRNA.	chr9	111777739	111777788	CAGAGACCCAGCAGATGTAACTCTCATTGTAGCCATCCCAAAGAAAACCC
3890524	0.00336345	0.000238563	up	2.37253	2.37253	1.24643	C9orf78	51759	Homo sapiens chromosome 9 open reading frame 78 (C9orf78), mRNA.	chr9	132589711	132589760	GTCTTCTGCTTTCACGTGTCTGGGATGGGGTCAGAAATGCATCCTCCAGC
7000017	0.00336345	0.00081504	up	2.30795	2.30795	1.20661	CAB39	51719	Homo sapiens calcium binding protein 39 (CAB39), mRNA.	chr2	231393619	231393668	GCAGTGAGGTCGTAGCCTTTTAGGTGGAAGAAGTGAGGGTGCAGCGTGTC
6220180	0.00336345	0.000446533	up	1.95123	1.95123	0.964384	CABC1	56997	Homo sapiens chaperone, ABC1 activity of bc1 complex homolog (S. pombe) (CABC1), nuclear gene encoding mitochondrial protein, mRNA.	chr1	225241529	225241578	GGCTGGAGCTGGGAGAGGTGCTGAGCTAACAGTGCCAACAAGTGCTCCTT
6220343	0.00437045	0.00191772	up	2.17429	2.17429	1.12054	CACNA1H	8912	Homo sapiens calcium channel, voltage-dependent, T type, alpha 1H subunit (CACNA1H), transcript variant 1, mRNA.	chr16	1211052	1211101	ATCAGGCCTCCCCTACATCTGGGGGCGTTGGCCGCGAGATTCCCATTGAC
1980328	0.00336345	0.000446533	up	2.00781	2.00781	1.00562	CACNB3	784	Homo sapiens calcium channel, voltage-dependent, beta 3 subunit (CACNB3), mRNA.	chr12	47508870	47508919	GCACAGAGGACCTGTCTCCCCGGCTACTCTTGCCTTATGGCTCTAGTGTG
4230328	0.00349835	0.00109083	up	3.36826	3.36826	1.752	CALD1	800	Homo sapiens caldesmon 1 (CALD1), transcript variant 3, mRNA.	chr7	134300622	134300671	GCAAGCGGAACCTCTGGGAAAAGCAATCTGTGGATAAGGTCACTTCCCCC
1660477	0.00437045	0.00191772	up	2.31737	2.31737	1.21249	CALM1	801	Homo sapiens calmodulin 1 (phosphorylase kinase, delta) (CALM1), mRNA.	chr14	89944051	89944100	TGCTGTCTGTATCCCTTGGAGTAAGAAGGTAGTGGCATGGGTGGAGTGTG
7100711	0.00380157	0.00145086	up	2.06579	2.06579	1.04669	CALM2	805	Homo sapiens calmodulin 2 (phosphorylase kinase, delta) (CALM2), mRNA.	chr2	47241030	47241079	GTTGTTGAAGTGTGGAGTTGTAACTCTGCGTGGACTATGGACAGTCAACA
2760370	0.0208285	0.0143059	up	1.99143	1.99143	0.993803	CALR	811	Homo sapiens calreticulin (CALR), mRNA.	chr19	12916027	12916076	CCCTCCAACCTGGGGGGCAGTGGTGTGGAGAAGCCACAGGCCTGAGATTT
940431	0.00336345	0.00081504	up	3.13203	3.13203	1.6471	CALU	813	Homo sapiens calumenin (CALU), mRNA.	chr7	128198425	128198474	GAACTGTGTGGCAAGAGAGCCTCACACCTCACTAGGTGCAGAGAGCCCAG
1010475	0.00336345	0.000446533	up	2.43823	2.43823	1.28583	CAMK2G	818	Homo sapiens calcium/calmodulin-dependent protein kinase II gamma (CAMK2G), transcript variant 4, mRNA.	chr10	75572462	75572511	TATGGCTGCTCCAGCCCCACTTCTTAGCATTCTTACTCCTCTTCTGGGGC
6660092	0.00336345	0.000238563	up	3.31311	3.31311	1.72819	CAMLG	819	Homo sapiens calcium modulating ligand (CAMLG), mRNA.	chr5	134086975	134087024	GGTCTCAGCCAGCCCTAGAGACTGCTTCTTGTGTTTGTGTCATTCTGTCC
6280209	0.00380157	0.00145086	up	2.39934	2.39934	1.26263	CAMSAP1L1	23271	Homo sapiens calmodulin regulated spectrin-associated protein 1-like 1 (CAMSAP1L1), mRNA.	chr1	199096276	199096325	GGTTTCATGGACACTGTTGAGCAATGTACAGTGTATGGTGTGCTTACCTG
2970072	0.00336345	0.000238563	up	2.30497	2.30497	1.20475	CAND2	23066	Homo sapiens cullin-associated and neddylation-dissociated 2 (putative) (CAND2), mRNA.	chr3	12851127	12851176	TGGGCAACAATGGGCATCTTCCATGCCACCACCCAGGCATAACCAGTTGG
3930592	0.00336345	0.000605173	up	4.1468	4.1468	2.052	CAP2	10486	Homo sapiens CAP, adenylate cyclase-associated protein, 2 (yeast) (CAP2), mRNA.	chr6	17557317	17557366	GCTTGCAGGCCCAGTACAAGCATATATATTGTGCCTCTTACAGCCTTTGG
3840367	0.0444142	0.033763	down	2.12051	-2.12051	-1.08441	CAPG	822	Homo sapiens capping protein (actin filament), gelsolin-like (CAPG), mRNA.	chr2	85622713	85625155	CTATATCTGGAAGGGGCGAAAAGCGAATGAGAAGGAGCGGCAGGCAGCCC
5090403	0.00380157	0.00145086	up	2.0727	2.0727	1.05151	CAPZA2	830	Homo sapiens capping protein (actin filament) muscle Z-line, alpha 2 (CAPZA2), mRNA.	chr7	116346310	116346359	ACTTGAGTGGAATCCTTTCCTCACGTACTCCCACAGACGTCTGGGCCTGG
1070215	0.0305949	0.0222431	up	2.52503	2.52503	1.3363	CAV1	857	Homo sapiens caveolin 1, caveolae protein, 22kDa (CAV1), mRNA.	chr7	115988052	115988101	CACTTATTGGAACTCTGCTTGATTTTTGCCTCTTCCAGTCTTCCTGACAC
5910553	0.00437045	0.00191772	up	2.21683	2.21683	1.1485	CAV2	858	Homo sapiens caveolin 2 (CAV2), transcript variant 1, mRNA.	chr7	115935756	115935805	TTGTTTTATTTGGGGCTGGGGGAGGTATATGATGAGCAGACTTCTCGGAA
1230047	0.00336345	0.000446533	up	2.04111	2.04111	1.02935	CBS	875	Homo sapiens cystathionine-beta-synthase (CBS), mRNA.	chr21	43346416	43346465	CTCCCGTCTTCCTCCTCCCCTGGCAACTGCTGATCGACTTTGTGTCTCTG
3370288	0.00349835	0.00109083	up	2.3954	2.3954	1.26026	CBX6	23466	Homo sapiens chromobox homolog 6 (CBX6), mRNA.	chr22	39260364	39260413	GTGAGTGACCACCTGGGTGCCAGTTACAGGTGTTTCCAGAGACCATAGAA
1500747	0.00513245	0.0025191	up	2.2046	2.2046	1.14051	CBX7	23492	Homo sapiens chromobox homolog 7 (CBX7), mRNA.	chr22	37857028	37857077	CTGGGGGCAGGCGCTGTGCTTCTGTGAGGTGGTTTAGCTTTTGCTTTCGA
1660681	0.00336345	0.000238563	up	2.71351	2.71351	1.44016	CCDC102A	92922	Homo sapiens coiled-coil domain containing 102A (CCDC102A), mRNA.	chr16	56103755	56103804	GGAGCCCCACCCTGGGCTGCCTCTCTAGGCTTCGCTGTTCATCATACAAT
4760398	0.00336345	0.000446533	up	2.83825	2.83825	1.505	CCDC107	203260	Homo sapiens coiled-coil domain containing 107 (CCDC107), mRNA.	chr9	35650620	35650767	CCCAGCTGGACCCCCTTTTTGAGCGTGTGACTACTCTGGCTGGAGCCCAG
1090468	0.00336345	0.00081504	up	2.02527	2.02527	1.01812	CCDC12	151903	Homo sapiens coiled-coil domain containing 12 (CCDC12), mRNA.	chr3	46938362	46938411	CATGGATGAGGTCAGCTCCTTGTCTGCTGGGTGGCCCCTGCCATTCTGAA
5130202	0.00336345	0.000238563	up	2.50547	2.50547	1.32508	CCDC25	55246	Homo sapiens coiled-coil domain containing 25 (CCDC25), mRNA.	chr8	27646853	27646902	TTCCTGCCGGGCACGTGTGAGTTCAGCGTGGGCAAGAGACTTTTATGCAC
780341	0.0444142	0.033763	up	2.61286	2.61286	1.38563	CCDC3	83643	Homo sapiens coiled-coil domain containing 3 (CCDC3), mRNA.	chr10	12978864	12978913	GGACTGGACAGAAGAGAGACTTTTACCCTGGGGCACTCACACGGCCAAGC
70603	0.00336345	0.000327414	up	2.12507	2.12507	1.08751	CCDC50	152137	Homo sapiens coiled-coil domain containing 50 (CCDC50), transcript variant 1, mRNA.	chr3	192592329	192592378	CTCCTGTGTTTGCATTCCTGGGATTTATCCTCAAGTGCATTTCTGACCAT
7040544	0.00336345	0.000238563	up	2.33495	2.33495	1.22339	CCDC53	51019	Homo sapiens coiled-coil domain containing 53 (CCDC53), mRNA.	chr12	102406943	102419773	GGACTAGACCCAGATCTTCTTGAGAGGCCAGATGCTCCAGTGCCTGATGG
1780730	0.00336345	0.00081504	up	2.09762	2.09762	1.06875	CCDC59	29080	Homo sapiens coiled-coil domain containing 59 (CCDC59), mRNA.				ATCTGCTGCCTATTAGGTTCTTCTGTGACATGTGCCTCCCAGCAGTGAAC
7330435	0.00336345	0.000446533	up	2.33529	2.33529	1.2236	CCDC6	8030	Homo sapiens coiled-coil domain containing 6 (CCDC6), mRNA.	chr10	61218728	61218777	AGAGGAGAGCCAAGCGCTAGCATGCCTTTTGCCTCTGCATATCTGTGCAC
5310050	0.00336345	0.000238563	up	2.64225	2.64225	1.40177	CCDC71	64925	Homo sapiens coiled-coil domain containing 71 (CCDC71), mRNA.	chr3	49200186	49200235	TCCTTCACACGGCAATGTTTGGGGAAACTAAGCCCAGCTGTCTGTGTGGC
70661	0.00336345	0.000238563	up	4.50552	4.50552	2.17169	CCDC72	51372	Homo sapiens coiled-coil domain containing 72 (CCDC72), mRNA.	chr3	48456707	48456846	CGCCATGTCCGGCCGCGAAGGTGGCAAGAAGAAGCCACTGAAACAGCCCA
5090014	0.00336345	0.000238563	up	2.0241	2.0241	1.01728	CCDC90B	60492	Homo sapiens coiled-coil domain containing 90B (CCDC90B), mRNA.	chr11	82972895	82972944	GCTCATCCTGCTGTGGCTGTTGGCTTCTTAGAACACCAAACCGGGAGAGA
510114	0.00336345	0.000238563	up	3.08699	3.08699	1.6262	CCNB1IP1	57820	Homo sapiens cyclin B1 interacting protein 1 (CCNB1IP1), transcript variant 3, mRNA.	chr14	20779662	20779711	TTGAGCCACGCATAGTGTCACGCACCTGTGATCCCAGCTACTTAGGAGGT
3460520	0.00336345	0.000238563	up	2.80586	2.80586	1.48844	CCND2	894	Homo sapiens cyclin D2 (CCND2), mRNA.	chr12	4284480	4284529	CTCTCACAGTGTACTCTATAAGAGGTGTGGGTGTCTGTTTGGTCAGGATG
6380370	0.00336345	0.000446533	up	2.10755	2.10755	1.07557	CCND3	896	Homo sapiens cyclin D3 (CCND3), mRNA.	chr6	42010712	42010761	GCCCTGTTGACACAGGTCTTTCCTAAGGCTGCAAGGTTTAGGCTGGTGGC
5360672	0.00336345	0.000238563	up	2.0285	2.0285	1.02041	CCNG2	901	Homo sapiens cyclin G2 (CCNG2), mRNA.	chr4	78306735	78306784	TAGGCTAGGGCTCTTAGTTTTCATTCCTATTGCCCCAAGTATTGTCAAAC
5810605	0.00336345	0.000238563	up	2.98147	2.98147	1.57602	CCNI	10983	Homo sapiens cyclin I (CCNI), mRNA.	chr4	78188396	78188445	GAGGGACATGCTTCCCCTTGTCCACCTTTGCAGCCTGTTTCTGTCATGTA
6220674	0.00336345	0.000605173	up	2.87724	2.87724	1.52468	CCPG1	9236	Homo sapiens cell cycle progression 1 (CCPG1), transcript variant 2, mRNA.	chr15	55647920	55647969	TGTGGGTTCAAGAGCCCTCTGACTTGTGAAGAATTTGCTGCCCTCTTAAG
5220296	0.00336345	0.000238563	down	2.18758	-2.18758	-1.12933	CCR6	1235	Homo sapiens chemokine (C-C motif) receptor 6 (CCR6), transcript variant 2, mRNA.	chr6	167472319	167472368	ATCGCTTGAACCCAGGAGGCAGAGGTTGCAGTGAGCCGAGATCGTGCCAT
7100288	0.00336345	0.000605173	up	2.15966	2.15966	1.1108	CCT2	10576	Homo sapiens chaperonin containing TCP1, subunit 2 (beta) (CCT2), mRNA.	chr12	68278410	68278459	AGACCTGGTGGCACAGCTCAGGGCTGCTCACAGTGAAGGCAATACCACTG
5270717	0.00336345	0.000238563	up	2.18265	2.18265	1.12608	CCT3	7203	Homo sapiens chaperonin containing TCP1, subunit 3 (gamma) (CCT3), transcript variant 3, mRNA.	chr1	156278875	156278924	GCCAGGAACACTGTGGACGTCTTTGTTCAGAAGGGATCAGGTTGGGGGGC
4290358	0.00336345	0.000238563	up	2.95948	2.95948	1.56534	CCT7	10574	Homo sapiens chaperonin containing TCP1, subunit 7 (eta) (CCT7), transcript variant 2, mRNA.	chr2	73333331	73333380	AAGCTTTCGTGTGGGAGCCAGCTATGGTGCGGATCAATGCGCTGACAGCA
1940132	0.0092708	0.00550172	up	2.38897	2.38897	1.25639	CD151	977	Homo sapiens CD151 molecule (Raph blood group) (CD151), transcript variant 4, mRNA.	chr11	824533	824582	AGAGTCCTGGGGAGCTTCTGTCCACCTGTCCTGCAGAGGAGTCGTTTCCA
2490066	0.00336345	0.000327414	up	1.96586	1.96586	0.975157	CD2BP2	10421	Homo sapiens CD2 (cytoplasmic tail) binding protein 2 (CD2BP2), mRNA.	chr16	30271746	30271795	GCCCAGTTTGGTGGGCCCTTCTTTCCTGGACTTTGTGGAGGAGGCACCAA
6770711	0.0444142	0.033763	down	1.9917	-1.9917	-0.994001	CD4	920	Homo sapiens CD4 molecule (CD4), mRNA.	chr12	6799936	6799985	TGCCCCACACCCTCCCTTACCCTCCTCCAGACCATTCAGGACACAGGGAA
2120451	0.00380157	0.00145086	up	1.98171	1.98171	0.986744	CD46	4179	Homo sapiens CD46 molecule, complement regulatory protein (CD46), transcript variant m, mRNA.	chr1	206034699	206034748	ACTCAGGCAGATCTCAGCCCTCTACTGAGTCCCTTAGCCAAGCAGTTTCT
4150193	0.00336345	0.000327414	up	2.78512	2.78512	1.47774	CD47	961	Homo sapiens CD47 molecule (CD47), transcript variant 2, mRNA.	chr3	109245076	109245125	CTCCAGTGTTGCTATGTGCAAGATCCTCTCTTGGAGCTTTTTTGCATAGC
5900594	0.0061825	0.00328861	up	2.11699	2.11699	1.08201	CD58	965	Homo sapiens CD58 molecule (CD58), mRNA.	chr1	116866096	116880126	CCTGTATCCCAAGCAGCGGTCATTCAAGACACAGATATGCACTTATACCC
6620026	0.0369212	0.0274863	down	2.01473	-2.01473	-1.01058	CD83	9308	Homo sapiens CD83 molecule (CD83), transcript variant 1, mRNA.	chr6	14136299	14136348	TGGGTGCTCGCCCACTTGTCCCACTATCTGGGTGCATGATCTTGAGCAAG
6250487	0.0092708	0.00550172	up	2.14809	2.14809	1.10306	CD9	928	Homo sapiens CD9 molecule (CD9), mRNA.	chr12	6214685	6214734	GGACACCTACAACAAGCTGAAAACCAAGGATGAGCCCCAGCGGGAAACGC
4290097	0.0113869	0.00705073	up	2.00135	2.00135	1.00098	CD99	4267	Homo sapiens CD99 molecule (CD99), transcript variant 1, mRNA.	chrY	2609031	2609080	TTTACATCCAAAGGGGGATAGGCACTTGGACCCCCATTCTCCAAGGCCCG
5420358	0.00336345	0.000446533	up	2.11551	2.11551	1.08101	CD99L2	83692	Homo sapiens CD99 molecule-like 2 (CD99L2), transcript variant 3, mRNA.	chrX	149934845	149934894	TCCCTGTACATCTGTTCACGTGCTTGTGTCCAGGTGTGACTTGTAAACTG
1410079	0.00336345	0.000446533	up	2.15611	2.15611	1.10843	CDC26	246184	Homo sapiens cell division cycle 26 homolog (S. cerevisiae) (CDC26), mRNA.	chr9	116029355	116029404	CTGATGCTTCACTTGCACTCTAAGCTGGAATCCAAACTCTGGTTTGTCTC
3930452	0.00437045	0.00191772	up	2.07555	2.07555	1.05349	CDC2L6	23097	Homo sapiens cell division cycle 2-like 6 (CDK8-like) (CDC2L6), mRNA.	chr6	111038242	111038291	CAGGACGAGCTACTGCTTTGGAGCGAGGGTTTCCTGCTTTTGAGTTGACC
5270386	0.00336345	0.000238563	up	2.59319	2.59319	1.37473	CDC42	998	Homo sapiens cell division cycle 42 (GTP binding protein, 25kDa) (CDC42), transcript variant 3, mRNA.	chr1	22291588	22291637	GAGGGGTGGTGCTAGAAGACAGACATCTGTGGAATGATTCACATCCTCTC
1070047	0.00336345	0.000446533	up	2.79405	2.79405	1.48236	CDC42EP4	23580	Homo sapiens CDC42 effector protein (Rho GTPase binding) 4 (CDC42EP4), mRNA.	chr17	71279906	71279955	TCCAGGTTCGGTGCCCTGTTGGTGCTCCTGTTTCCAATAGCTTAGGTCCC
2650709	0.00336345	0.000446533	up	3.86883	3.86883	1.9519	CDH11	1009	Homo sapiens cadherin 11, type 2, OB-cadherin (osteoblast) (CDH11), mRNA.	chr16	64980870	64980919	CGTGCCAGATATAACTGTCTTGTTTCAGTGAGAGACGCCCTATTTCTATG
5820563	0.0139756	0.00898067	up	1.98657	1.98657	0.990283	CDH13	1012	Homo sapiens cadherin 13, H-cadherin (heart) (CDH13), mRNA.	chr16	82387382	82387431	AGTGACAGCTTGTGGCTTTTTATTAGAGCTCGCCACGAACTAGGGTAAGG
1170709	0.0170805	0.0113693	up	2.55451	2.55451	1.35305	CDH2	1000	Homo sapiens cadherin 2, type 1, N-cadherin (neuronal) (CDH2), mRNA.	chr18	23784959	23785008	GCCTCTGTATTGTGTACCAGAATATAAATGATACACCTCTGACCCCAGCG
1260025	0.00336345	0.000238563	up	2.13142	2.13142	1.09182	CDK5RAP1	51654	Homo sapiens CDK5 regulatory subunit associated protein 1 (CDK5RAP1), transcript variant 1, mRNA.	chr20	31946833	31946882	GGACCACTCTGAGGGACTCTTCTGCATATTGCTGACCTGAGAGGATGGCC
1030348	0.00336345	0.000327414	up	3.14208	3.14208	1.65172	CDKN1B	1027	Homo sapiens cyclin-dependent kinase inhibitor 1B (p27, Kip1) (CDKN1B), mRNA.	chr12	12766376	12766425	ACAAGCCAAAGTGGCATGTTTTGTGCATTTGTAAATGCTGTGTTGGGTAG
4920593	0.007533	0.00426672	up	2.10377	2.10377	1.07298	CDKN2C	1031	Homo sapiens cyclin-dependent kinase inhibitor 2C (p18, inhibits CDK4) (CDKN2C), transcript variant 2, mRNA.	chr1	51208517	51208566	CCAGTCCTTCTGTCAGTCTCCGATGCCATCATGCAGCCTGGTTAGGAGCA
4640491	0.00336345	0.000605173	up	3.67698	3.67698	1.87852	CDO1	1036	Homo sapiens cysteine dioxygenase, type I (CDO1), mRNA.	chr5	115168394	115168443	TCCCCAGACCACAACAAACCAAAACATAAACTCATGTCTGTGTCCCATGG
3940482	0.00336345	0.000238563	up	2.04896	2.04896	1.03489	CDR2L	30850	Homo sapiens cerebellar degeneration-related protein 2-like (CDR2L), mRNA.	chr17	70513367	70513416	CTGCTCCCCAGCTCTGTAGTGGCAGACCAGCGTCACCTTTGAAGTATACG
510673	0.00336345	0.000327414	up	2.07694	2.07694	1.05446	CDS2	8760	Homo sapiens CDP-diacylglycerol synthase (phosphatidate cytidylyltransferase) 2 (CDS2), mRNA.	chr20	5119285	5119334	CTGAGCCCTTTCCCACATGTCTAGGCTCCAATGTCTCCTGTAGGTCCACC
20446	0.0061825	0.00328861	up	2.00126	2.00126	1.00091	CEBPB	1051	Homo sapiens CCAAT/enhancer binding protein (C/EBP), beta (CEBPB), mRNA.	chr20	48242383	48242432	GACTGACGCAACCCACGTGTAACTGTCAGCCGGGCCCTGAGTAATCGCTT
4010131	0.00336345	0.000327414	up	2.12948	2.12948	1.0905	CEBPZ	10153	Homo sapiens CCAAT/enhancer binding protein (C/EBP), zeta (CEBPZ), mRNA.	chr2	37428988	37429037	CAGCTTAGATGGGAGGCTGAACGTGATGACTGGCTACACAACAGAGATGC
1340470	0.00336345	0.000605173	up	2.307	2.307	1.20601	CECR5	27440	Homo sapiens cat eye syndrome chromosome region, candidate 5 (CECR5), transcript variant 2, mRNA.	chr22	17618498	17618547	CCGGCACTGAAGGCATGCAGCCTGTCGGCAGAGTGTCTTAACACCAGATG
1780274	0.00336345	0.000605173	up	2.19686	2.19686	1.13544	CECR7	27438	PREDICTED: Homo sapiens cat eye syndrome chromosome region, candidate 7 (CECR7), mRNA.	chr22	15920888	15920937	CTCAAAGGCCGGTGCCAGTGCAGGTCCTTGGTGTGCTGAATACTGGTCCC
610056	0.00336345	0.000238563	up	2.11597	2.11597	1.08132	CENPB	1059	Homo sapiens centromere protein B, 80kDa (CENPB), mRNA.	chr20	3764544	3764593	GGGCCCAGAGTCCAGCCGTCCAGCTGCTCCTTTCCCAGTTTGATTTCAAT
840551	0.00349835	0.00109083	down	2.21802	-2.21802	-1.14927	CEP27	55142	Homo sapiens centrosomal protein 27kDa (CEP27), mRNA.	chr15	40646836	40646885	AGTCATGATCACGCCACTGCGCTACAGCCTGGGCGACACAGTAAGACCCT
3060692	0.00336345	0.000446533	up	2.08215	2.08215	1.05807	CERK	64781	Homo sapiens ceramide kinase (CERK), transcript variant 2, mRNA.	chr22	45459042	45459091	GGGAAAGTCTGAGTGAAAGGATGGCCTCATTCTCTTTCTAATCTTGCTGG
1780470	0.00336345	0.000238563	down	2.05173	-2.05173	-1.03684	CES3	23491	Homo sapiens carboxylesterase 3 (brain) (CES3), mRNA.	chr16	65565989	65566038	ATCGACCACCCAAGGGCTGAGGAGTGCGGGTGCACAGCGCGGGACTGGCA
830136	0.00336345	0.000238563	up	2.50289	2.50289	1.32359	CETN3	1070	Homo sapiens centrin, EF-hand protein, 3 (CDC31 homolog, yeast) (CETN3), mRNA.	chr5	89741259	89741308	GGCTGTGGGCGTCTTGCTGCCTTGGGTAGGGGGTTAAAATCGTTCTTGAG
6250484	0.0061825	0.00328861	up	2.80796	2.80796	1.48952	CFH	3075	Homo sapiens complement factor H (CFH), transcript variant 2, mRNA.	chr1	194937229	194937278	CAGCCAGAATGGGAAATGCTAATTCAGCTCCTCCAGGCAGCCCAATGGGG
1690609	0.00437045	0.00191772	up	2.01947	2.01947	1.01398	CFI	3426	Homo sapiens complement factor I (CFI), mRNA.	chr4	110881624	110881673	GGAGGCCCCTTAGTCTGTATGGATGCCAACAATGTGACTTATGTCTGGGG
4540730	0.00336345	0.000238563	up	2.52901	2.52901	1.33857	CHCHD2	51142	Homo sapiens coiled-coil-helix-coiled-coil-helix domain containing 2 (CHCHD2), mRNA.	chr7	56169372	56169421	CCTGGCTTCCTTGCTTCAGAATTGAAATGGAAGTGGGGGTGTCCCTACTC
3440168	0.00437045	0.00191772	up	2.13481	2.13481	1.09411	CHCHD9	645345	PREDICTED: Homo sapiens coiled-coil-helix-coiled-coil-helix domain containing 9 (CHCHD9), mRNA.	chr9	81196367	81196416	AGCAGCAGCCTTGCTTCTATGGGATCAAACAGTTTCTGGAGTGTGCCCAG
1170564	0.00336345	0.000446533	up	2.12499	2.12499	1.08746	CHD8	57680	Homo sapiens chromodomain helicase DNA binding protein 8 (CHD8), mRNA.	chr14	21853709	21853758	GGCCCCATTGCTTGGGCGGCTGCTGTATTTTCATTTACTCTGGCCCTTGG
4230470	0.00336345	0.00081504	up	2.3567	2.3567	1.23677	CHES1	1112	Homo sapiens checkpoint suppressor 1 (CHES1), mRNA.	chr14	88692454	88692503	AGAAACAGTGTGGAGGCAGGCGCGATCAGCCGAACTCTAGGGACTTGGTG
460468	0.00336345	0.000446533	up	1.97972	1.97972	0.9853	CHMP4A	29082	Homo sapiens chromatin modifying protein 4A (CHMP4A), mRNA.	chr14	24678841	24678890	AGCCCTTGGGCTCCCTTCTCTTTGATAGCAGTTATAATGCCCTTGTTCCC
4250291	0.0208285	0.0143059	up	2.13413	2.13413	1.09365	CHPF	79586	Homo sapiens chondroitin polymerizing factor (CHPF), mRNA.	chr2	220112075	220112124	CCCCCTGACGCTGCTGATTCGGGCTGTGGCCTCCACGTATTTATGCAGTA
3930736	0.007533	0.00426672	up	1.9666	1.9666	0.975705	CHST3	9469	Homo sapiens carbohydrate (chondroitin 6) sulfotransferase 3 (CHST3), mRNA.	chr10	73443100	73443149	CCGTTCCACATTGCTCCCAGCCCCATTGCTGTCACTGTCGTCCCAGATGT
3060128	0.00380157	0.00145086	up	2.49901	2.49901	1.32136	CHSY1	22856	Homo sapiens chondroitin sulfate synthase 1 (CHSY1), mRNA.	chr15	99533553	99533602	ACACGTCATTGGAGGGCTGCGTATTTGTAAATAGCCTGATGCTCATTTGG
4250328	0.00336345	0.00081504	up	3.08484	3.08484	1.62519	CHSY3	337876	Homo sapiens chondroitin sulfate synthase 3 (CHSY3), mRNA.	chr5	129520983	129521032	TGAGGAGTTTTGTTCCACAAGCAACCGGTACTGGCTACCCTGGTCTTATG
6370612	0.00380157	0.00145086	up	2.63531	2.63531	1.39797	CHURC1	91612	Homo sapiens churchill domain containing 1 (CHURC1), mRNA.	chr14	64471249	64471298	GCCCAAGAGTCTAATTTTATATGCCCTGCCAATGTCCTCATCTATTGCAG
4760523	0.00336345	0.000327414	up	2.30777	2.30777	1.2065	CIP29	84324	Homo sapiens cytokine induced protein 29 kDa (CIP29), mRNA.	chr12	54437444	54437493	TGCCTAAATGCACAGTCATGTGCCTACGTCCTGCCTCGCAATGAGGGAGC
7560047	0.00437045	0.00191772	up	2.19752	2.19752	1.13588	CIRBP	1153	Homo sapiens cold inducible RNA binding protein (CIRBP), mRNA.	chr19	1223846	1223895	AACGGACTGTGAATCCGCTCTTTGTCGGAAGCTGAGCAAGCTGTGGCTTT
6220441	0.00336345	0.000238563	up	2.28394	2.28394	1.19153	CISD1	55847	Homo sapiens CDGSH iron sulfur domain 1 (CISD1), mRNA.	chr10	59717475	59717524	GAATGACTACCACCTCTGTCTGATTCACCTTCGCTGGATTCTAAATGTGG
7550112	0.00336345	0.00081504	up	2.51133	2.51133	1.32845	CITED2	10370	Homo sapiens Cbp/p300-interacting transactivator, with Glu/Asp-rich carboxy-terminal domain, 2 (CITED2), transcript variant 1, mRNA.	chr6	139735356	139735405	GTTCTGGATCAGGAAAGTCATACTGTTCACTTTCAAGTTGGCTGTCCCCC
4490528	0.00336345	0.00081504	up	2.66742	2.66742	1.41544	CKAP4	10970	Homo sapiens cytoskeleton-associated protein 4 (CKAP4), mRNA.	chr12	105156317	105156366	CTGCCTCCCTCATGGTGTGCGTGTCGTTCTCTTCCTGACGCATCTGTGAT
5080367	0.0252556	0.0178923	up	2.05807	2.05807	1.04129	CKLF	51192	Homo sapiens chemokine-like factor (CKLF), transcript variant 5, mRNA.	chr16	65144146	65144195	ACATCGCCCCTTCTGCTTCAGTGTGAAAGGCCACGTGAAGATGCTGCGGC
3830315	0.00513245	0.0025191	up	2.05374	2.05374	1.03825	CKMT2	1160	Homo sapiens creatine kinase, mitochondrial 2 (sarcomeric) (CKMT2), nuclear gene encoding mitochondrial protein, transcript variant 1, mRNA.	chr5	80562019	80562068	TGGAGAGAGGCCAAGATATTAAGGTGCCACCCCCTCTGCCTCAGTTTGGC
4210088	0.00336345	0.000327414	up	2.35267	2.35267	1.2343	CKS1B	1163	Homo sapiens CDC28 protein kinase regulatory subunit 1B (CKS1B), mRNA.	chr1	153217209	153217868	GAACCAGAACCTCACATCTTGCTGTTCCGGCGCCCACTACCCAAGAAACC
5290215	0.00336345	0.00081504	up	2.56295	2.56295	1.35781	CLASP1	23332	Homo sapiens cytoplasmic linker associated protein 1 (CLASP1), mRNA.	chr2	121812028	121812077	GTTATGTTGGCACTGTGTTCACACGCATGGTCCCCACACCCCCAGGTTGG
1070133	0.00336345	0.000238563	up	2.42649	2.42649	1.27887	CLDN12	9069	Homo sapiens claudin 12 (CLDN12), mRNA.	chr7	89882913	89882962	AGTCACTTTTGAGCCCTCATCAAGCTCTCATTGTGATGGGAGGGATACCT
5130382	0.0444142	0.033763	up	2.05466	2.05466	1.0389	CLDN5	7122	Homo sapiens claudin 5 (transmembrane protein deleted in velocardiofacial syndrome) (CLDN5), mRNA.	chr22	17890627	17890676	AGTGACTTGGCCTGGACCTCCCGGTCTCACTCCAGCATCTCCCCAGGCAA
4810286	0.00336345	0.000446533	up	2.3332	2.3332	1.22231	CLDND1	56650	Homo sapiens claudin domain containing 1 (CLDND1), transcript variant 1, mRNA.	chr3	99717304	99717353	AAGAACGTTTCACCATAATGACCCTCCAGAGCTGGGAAACCTACCACAAG
3310747	0.007533	0.00426672	up	2.6229	2.6229	1.39116	CLEC14A	161198	Homo sapiens C-type lectin domain family 14, member A (CLEC14A), mRNA.	chr14	38723525	38723574	AGTGGAAGTGCCTTTAGGATGGTGATACTGGGGGACCGGGTAGTGCTGGG
3890193	0.00437045	0.00191772	up	3.22455	3.22455	1.6891	CLIC4	25932	Homo sapiens chloride intracellular channel 4 (CLIC4), nuclear gene encoding mitochondrial protein, mRNA.	chr1	25042879	25042928	TCTCTCCAGAGTTGCATGTAGATAGCATTTATTTCTGTGCCCTTAAACCC
650689	0.00349835	0.00109083	up	2.43409	2.43409	1.28338	CLIP3	25999	Homo sapiens CAP-GLY domain containing linker protein 3 (CLIP3), mRNA.	chr19	41197432	41197481	CAGCTCACGACTGCCCCTTCACTGCATGTCCCCAAACTCAGCATGACTCC
1740040	0.00336345	0.000327414	up	2.13397	2.13397	1.09354	CLN5	1203	Homo sapiens ceroid-lipofuscinosis, neuronal 5 (CLN5), mRNA.	chr13	76474488	76474537	GTACAGGCTTTTAGCACCGAAGTGTGGTCCTCAGACCAGTGCCTGCCAAC
1070639	0.00336345	0.000238563	up	2.41754	2.41754	1.27354	CLNS1A	1207	Homo sapiens chloride channel, nucleotide-sensitive, 1A (CLNS1A), mRNA.	chr11	77005106	77005155	CTGTGTCTGGGTACCCTCTGAGTAGGCCTATAATTCCTACCTTGACTGTG
1470184	0.00513245	0.0025191	up	2.07867	2.07867	1.05566	CLSTN1	22883	Homo sapiens calsyntenin 1 (CLSTN1), transcript variant 1, mRNA.	chr1	9790099	9790148	GACCCTGACTGCTAGTTCTGAGGACACTGGTGGCTGTGCTATGTGTGGCC
1450273	0.00336345	0.000238563	down	3.01742	-3.01742	-1.59332	CLUAP1	23059	Homo sapiens clusterin associated protein 1 (CLUAP1), transcript variant 2, mRNA.	chr16	3527619	3527668	GTGATCATGCCACTGCACTCCAGCCTGGGTGACAGAGTGAGACCCTGTCT
7380068	0.00380157	0.00145086	up	2.18759	2.18759	1.12934	CNBP	7555	Homo sapiens CCHC-type zinc finger, nucleic acid binding protein (CNBP), mRNA.	chr3	130371494	130371543	CAAGTAACATCTGTATCAGGCCCTACATAGAACATACAGTTGAGTGGGAG
4070088	0.0061825	0.00328861	up	1.98023	1.98023	0.985667	CNIH	10175	Homo sapiens cornichon homolog (Drosophila) (CNIH), mRNA.	chr14	54894433	54894482	CAAATGAAGGGATTCTATCCAGCAAGATCCTGTCCAAGAGTAGCCTGTGG
6400332	0.00336345	0.000238563	up	2.73233	2.73233	1.45013	CNIH4	29097	Homo sapiens cornichon homolog 4 (Drosophila) (CNIH4), mRNA.	chr1	222630188	222630237	GCACAGTTGAGGAGCCAGAGACTTCTTAAATCATCCTTAGAACCGTGACC
4850630	0.0139756	0.00898067	up	4.1265	4.1265	2.04492	CNN1	1264	Homo sapiens calponin 1, basic, smooth muscle (CNN1), mRNA.	chr19	11521806	11521855	TAGTGCTACAGGGTCCAACATAGAGCCGGGTGTCCCCAACAGCGCCCAAA
4640743	0.00336345	0.000446533	up	3.78549	3.78549	1.92048	CNN3	1266	Homo sapiens calponin 3, acidic (CNN3), mRNA.	chr1	95135221	95135270	GTGGCCTGTGGACATTTAGGCCTGGGTGATGCATTTGCTCTTCCTGTTTG
5080601	0.00349835	0.00109083	up	2.96138	2.96138	1.56627	COBLL1	22837	Homo sapiens COBL-like 1 (COBLL1), mRNA.	chr2	165541412	165541461	TGTCGGCTTACAGCTCTTCCGGAGTCTAGAGCCTGTTGGTGTTCTGTCCC
5290132	0.00513245	0.0025191	up	2.6716	2.6716	1.4177	COL18A1	80781	Homo sapiens collagen, type XVIII, alpha 1 (COL18A1), transcript variant 2, mRNA.	chr21	45757881	45757930	AGTCATTCGTTCTGTGGAGGGACAAGTGGACTCAGGGCAGCGCCAGGCTG
5910431	0.00336345	0.000605173	up	3.33701	3.33701	1.73856	COL4A1	1282	Homo sapiens collagen, type IV, alpha 1 (COL4A1), mRNA.	chr13	110801522	110801571	CATCGCATGGACCGCAGGAGGGCAGATTCGGACCACTAGGCCTGAAATGA
270706	0.00336345	0.00081504	up	2.42437	2.42437	1.27761	COL4A5	1287	Homo sapiens collagen, type IV, alpha 5 (COL4A5), transcript variant 1, mRNA.	chrX	107825214	107825263	AGAATCCTCCTGTGGCCTCTGCTTGTACAGAACTGGGAAACAACACTTGG
4490292	0.0139756	0.00898067	up	2.36094	2.36094	1.23936	COL5A2	1290	Homo sapiens collagen, type V, alpha 2 (COL5A2), mRNA.	chr2	189897455	189897504	GAGCATCGTTCCAATGCTTGTTCACTGTTCCTCTGTCATACTGTATCTGG
2470114	0.0170805	0.0113693	up	2.15116	2.15116	1.10511	COL6A3	1293	Homo sapiens collagen, type VI, alpha 3 (COL6A3), transcript variant 1, mRNA.	chr2	237897833	237897882	CCTATCAATCCAAATTCCCTCTGGAGTTTCATGTTATGCCTGTTGCAGGC
2510091	0.00336345	0.000605173	up	5.99209	5.99209	2.58306	COL8A1	1295	Homo sapiens collagen, type VIII, alpha 1 (COL8A1), transcript variant 2, mRNA.	chr3	99514877	99514926	GAGACCGGGTGTTCCTCCAGATGCCCTCAGAACAGGCTGCAGGACTGTAT
1230523	0.00336345	0.000446533	up	2.7203	2.7203	1.44377	COMMD3	23412	Homo sapiens COMM domain containing 3 (COMMD3), mRNA.	chr10	22608980	22609029	GCCTTCAGCTGAACCACCGTTTGTGCGAGCTGGATGTCCTTTTCAGTAGA
20707	0.00336345	0.000238563	up	2.29233	2.29233	1.19681	COMMD5	28991	Homo sapiens COMM domain containing 5 (COMMD5), transcript variant 1, mRNA.	chr8	146075978	146076027	ATTCAGATCCGGCTTGGACAGGCACCTGAGATGGTGCCAAAGTGCAGCTG
4150500	0.00336345	0.000238563	up	2.07215	2.07215	1.05113	COPA	1314	Homo sapiens coatomer protein complex, subunit alpha (COPA), transcript variant 2, mRNA.	chr1	160259283	160259332	CTCCTTTCCCCACAGCAGCTTTCTTTCCTGTCAACTAGAAAGGAGCAGGA
6980170	0.00336345	0.000238563	up	2.4619	2.4619	1.29977	COPB1	1315	Homo sapiens coatomer protein complex, subunit beta 1 (COPB1), mRNA.	chr11	14436679	14436728	CAGCATTGAGAAGCCAATTCACCAGGGACCAGATGCTGCTGTTACCGGCC
4290400	0.00336345	0.000605173	up	1.98812	1.98812	0.991402	COPS4	51138	Homo sapiens COP9 constitutive photomorphogenic homolog subunit 4 (Arabidopsis) (COPS4), mRNA.	chr4	83996534	83996583	CAGCACCAGAATGGACAGCACAAGCCATGGAAGCCCAGATGGCTCAGTGA
4010347	0.00336345	0.000238563	up	3.03535	3.03535	1.60186	COPS5	10987	Homo sapiens COP9 constitutive photomorphogenic homolog subunit 5 (Arabidopsis) (COPS5), mRNA.	chr8	68120637	68120686	CCAGCTGGGACGAGGGAGTTTCATGTTGGGTTTAGAAACGCATGACCGAA
7320181	0.00336345	0.000446533	up	2.07619	2.07619	1.05394	COPS7A	50813	Homo sapiens COP9 constitutive photomorphogenic homolog subunit 7A (Arabidopsis) (COPS7A), mRNA.	chr12	6711118	6711167	GGCCCTGGCCATCTCGGGAAGCTTGATGGCAATCCTGGAAGGGTTTAATC
630735	0.00336345	0.000238563	up	5.59689	5.59689	2.48463	COX17	10063	Homo sapiens COX17 cytochrome c oxidase assembly homolog (S. cerevisiae) (COX17), nuclear gene encoding mitochondrial protein, mRNA.	chr3	120878850	120878899	GAGGCTGGCATAGATTTGGCTGTCTCCGCTCATAGCTGCTTTTGGCGCGA
1190220	0.00336345	0.000238563	up	4.6151	4.6151	2.20636	COX5B	1329	Homo sapiens cytochrome c oxidase subunit Vb (COX5B), mRNA.	chr2	97629057	97629983	GCCGCGATGCGCTCCATGGCATCTGGAGGTGGTGTTCCCACTGATGAAGA
3850110	0.007533	0.00426672	up	2.05973	2.05973	1.04245	COX6A1	1337	Homo sapiens cytochrome c oxidase subunit VIa polypeptide 1 (COX6A1), nuclear gene encoding mitochondrial protein, mRNA.	chr12	119360625	119360674	TGAATGTGTACCTGAAGTCGCACCACGGAGAGCACGAGAGACCCGAGTTC
4250095	0.00336345	0.000238563	up	10.447	10.447	3.38502	COX6B1	1340	Homo sapiens cytochrome c oxidase subunit Vib polypeptide 1 (ubiquitous) (COX6B1), nuclear gene encoding mitochondrial protein, mRNA.	chr19	36139232	36139281	CCGCTTCCTGTCCGACTGTGGTGTCTTTGCTGAGGGTCACATTGAGCTGC
5820465	0.00336345	0.000238563	up	3.34364	3.34364	1.74142	COX6C	1345	Homo sapiens cytochrome c oxidase subunit VIc (COX6C), mRNA.	chr8	100973328	100973377	CAGGCGTCTGCGAAATCATATGGCTGTAGCATTCGTGCTATCCCTGGGGG
5390138	0.00336345	0.000327414	up	4.14539	4.14539	2.05151	COX7A1	1346	Homo sapiens cytochrome c oxidase subunit VIIa polypeptide 1 (muscle) (COX7A1), mRNA.	chr19	41334414	41334463	ACCGCCCGGAACCGCTTTCAGAACCGAGTGCGCGAGAAACAGAAGCTCTT
540491	0.00336345	0.000238563	up	4.80669	4.80669	2.26505	COX7A2	1347	Homo sapiens cytochrome c oxidase subunit VIIa polypeptide 2 (liver) (COX7A2), mRNA.	chr6	76007663	76010163	CGGAATCTGCTGGCTCTTCGTCAGATTGGGCAGAGGACGATAAGCACTGC
2260576	0.00336345	0.000238563	up	2.54139	2.54139	1.34562	COX7B	1349	Homo sapiens cytochrome c oxidase subunit VIIb (COX7B), nuclear gene encoding mitochondrial protein, mRNA.	chrX	77044807	77044856	CAGCAAACAATGGCAAGGCAGAGCCACCAGAAACGTACACCTGATTTTCA
7570475	0.00336345	0.000238563	up	4.3189	4.3189	2.11067	COX7C	1350	Homo sapiens cytochrome c oxidase subunit VIIc (COX7C), nuclear gene encoding mitochondrial protein, mRNA.	chr5	85913807	85913856	TGGTGAGGTGCCGCCATTTCATCTGTCCTCATTCTCTGCGCCTTTCGCAG
4490259	0.00349835	0.00109083	up	2.10876	2.10876	1.07639	COX8A	1351	Homo sapiens cytochrome c oxidase subunit 8A (ubiquitous) (COX8A), mRNA.	chr11	63498839	63500318	CATGGAATTGGCCGTTGGGCTTACCTCCTGCTTCGTGACCTTCCTCCTGC
6020543	0.00336345	0.000446533	up	2.13444	2.13444	1.09385	CPD	1362	Homo sapiens carboxypeptidase D (CPD), mRNA.	chr17	25819570	25819619	CTCCCAGTTCTAGAGCAATCTACAGCTGTTTATGTGAGGTGCCCAACACC
5390687	0.007533	0.00426672	up	3.44499	3.44499	1.7845	CPE	1363	Homo sapiens carboxypeptidase E (CPE), mRNA.	chr4	166638605	166638654	GAAAAGGTTAACAGATACAGCTCGGAGTTGTGAGCACTCTACTGCAAGAC
7570215	0.00349835	0.00109083	up	2.28005	2.28005	1.18907	CPNE3	8895	Homo sapiens copine III (CPNE3), mRNA.	chr8	87642431	87642480	GTGGTGCCTTAGGCAATCTTTCCAAAGTAAATTCAGGGCCCCATTGCTAC
5720564	0.00336345	0.000327414	up	2.12197	2.12197	1.0854	CPSF3	51692	Homo sapiens cleavage and polyadenylation specific factor 3, 73kDa (CPSF3), mRNA.	chr2	9528972	9530497	AGCGTCACAGTGGACGGGAAAACTGCCAACCTTAACTTGGAGACACGGAC
3610630	0.00336345	0.000238563	up	2.49923	2.49923	1.32148	CRBN	51185	Homo sapiens cereblon (CRBN), mRNA.	chr3	3194190	3194239	CAGCTGGTTTCCTGGGTATGCCTGGACTGTTGCCCAGTGTAAGATCTGTG
5340246	0.0444142	0.033763	up	2.16241	2.16241	1.11264	CRIP2	1397	Homo sapiens cysteine-rich protein 2 (CRIP2), mRNA.	chr14	105017359	105017408	CCACCTGCCAGTGTTATTTATGCTCCCTTCGTGGGTGATGGCCACGCCCT
4210653	0.00336345	0.000605173	down	2.67279	-2.67279	-1.41834	CRIPAK	285464	Homo sapiens cysteine-rich PAK1 inhibitor (CRIPAK), mRNA.	chr4	1379469	1379518	ATGTGGAGTGCCCGCCTGCTCACACAAAGCCCTGGCATGGTGGTTCTGTA
4780086	0.00349835	0.00109083	up	1.95989	1.95989	0.970774	CRK	1398	Homo sapiens v-crk sarcoma virus CT10 oncogene homolog (avian) (CRK), transcript variant II, mRNA.	chr17	1325938	1325987	CCTAACTAATGGGATCCAGCAGGGCCATTTCTCCAGAGGGCCAGTATCCT
2710446	0.00336345	0.000238563	up	2.29263	2.29263	1.19701	CRLS1	54675	Homo sapiens cardiolipin synthase 1 (CRLS1), mRNA.	chr20	5963110	5963159	GTGAATACAGCAGTCCAGTTAATCTTGGTGGCAGCTTCTTTGGCAGCTCC
2850059	0.00380157	0.00145086	up	2.25366	2.25366	1.17227	CRY1	1407	Homo sapiens cryptochrome 1 (photolyase-like) (CRY1), mRNA.	chr12	105909326	105909375	GACCCAAACTTGTGGAAGTATCATGTGTTAAGTTCTCTGTCTCTGTTTCT
6110079	0.007533	0.00426672	up	4.16867	4.16867	2.05959	CRYAB	1410	Homo sapiens crystallin, alpha B (CRYAB), mRNA.	chr11	111779542	111779591	GTCCTCACTGTGAATGGACCAAGGAAACAGGTCTCTGGCCCTGAGCGCAC
3850010	0.00336345	0.000238563	up	2.71044	2.71044	1.43853	CRYZ	1429	Homo sapiens crystallin, zeta (quinone reductase) (CRYZ), mRNA.	chr1	74943960	74944009	CATTATTGGTTGGCTGCCAATGACCCCATATGTTCTGTGAGAATAGTAGC
2320129	0.00336345	0.000238563	up	2.29405	2.29405	1.19789	CSDA	8531	Homo sapiens cold shock domain protein A (CSDA), mRNA.	chr12	10743268	10743317	CCTGCACGGAAGACAAGAGAGTAGCCTCTCCAGTTTCAGCAACCGCTAGG
6270114	0.0208285	0.0143059	down	2.77935	-2.77935	-1.47475	CSF3R	1441	Homo sapiens colony stimulating factor 3 receptor (granulocyte) (CSF3R), transcript variant 4, mRNA.	chr1	36931718	36931767	GACCAGATCATGCTCCATCCAGCCCCACCCAATGGCCTTTTGTGCTTGTT
6110187	0.00336345	0.000327414	up	2.07925	2.07925	1.05606	CSNK2A2	1459	Homo sapiens casein kinase 2, alpha prime polypeptide (CSNK2A2), mRNA.	chr16	58192025	58192074	AGGCTCACTTGCCTTTGGCTTCCTGTTGACTTCTTCCCGACCCAGAAAGC
5860519	0.00336345	0.000605173	up	3.66802	3.66802	1.875	CSPG4	1464	Homo sapiens chondroitin sulfate proteoglycan 4 (CSPG4), mRNA.	chr15	75966982	75967031	ACTAGGGCAGGCAGCTGGGGGCACTTGGTTCCATGGAGCCTGGATAAACA
6370397	0.007533	0.00426672	up	2.96501	2.96501	1.56804	CSRP1	1465	Homo sapiens cysteine and glycine-rich protein 1 (CSRP1), mRNA.	chr1	199719534	199719583	GCACTGCCTCAGTCTTCATCCAAACACCTTTCCCTTTGCCCTGAGACCTC
1990152	0.0061825	0.00328861	up	2.94191	2.94191	1.55676	CSRP2	1466	Homo sapiens cysteine and glycine-rich protein 2 (CSRP2), mRNA.	chr12	77253381	77254073	GAGCTGGAAAGCCCTGGCACAAAAACTGTTTCCGATGTGCAAAGTGTGGG
7510538	0.00336345	0.000238563	up	3.11322	3.11322	1.63841	CTBP1	1487	Homo sapiens C-terminal binding protein 1 (CTBP1), transcript variant 2, mRNA.	chr4	1206807	1207303	GAAGACGGCATCACGAAGCAGCTCCAAAAGGAAAAGCTTGGGCGGTGCCC
2850184	0.00349835	0.00109083	up	1.97104	1.97104	0.978954	CTBS	1486	Homo sapiens chitobiase, di-N-acetyl- (CTBS), mRNA.	chr1	84793333	84793382	CGGGGCATTGGCATGTGGAATGCAAACTGTCTTGACTACTCTGGAGATGC
650681	0.00336345	0.000605173	up	2.02266	2.02266	1.01626	CTDSP2	10106	Homo sapiens CTD (carboxy-terminal domain, RNA polymerase II, polypeptide A) small phosphatase 2 (CTDSP2), mRNA.	chr12	58213945	58213994	GAGCGGACCCTCCTCTTTGGGCCTCGTGAGCTTTTTTGCTTATCATGTTC
1770170	0.00349835	0.00109083	up	2.78444	2.78444	1.47739	CTDSPL	10217	Homo sapiens CTD (carboxy-terminal domain, RNA polymerase II, polypeptide A) small phosphatase-like (CTDSPL), transcript variant 2, mRNA.	chr3	38000522	38000571	CCGGGTAGTGGAGATGCTGGTGTCTGGGTAGTCATGGATTTCTGCTGGAC
2640292	0.0170805	0.0113693	up	2.10957	2.10957	1.07695	CTGF	1490	Homo sapiens connective tissue growth factor (CTGF), mRNA.	chr6	132311214	132311263	TTGCAAAGGGGAGGCATCAGTGTCCTTGGCAGGCTGATTTCTAGGTAGGA
4860546	0.007533	0.00426672	up	2.17687	2.17687	1.12226	CTHRC1	115908	Homo sapiens collagen triple helix repeat containing 1 (CTHRC1), mRNA.	chr8	104394690	104394739	AGGACTTTGTGAAGGAATTGGTGCTGGATTAGTGGATGTTGCTATCTGGG
3890017	0.00336345	0.000238563	up	2.16988	2.16988	1.11762	CTNNA1	1495	Homo sapiens catenin (cadherin-associated protein), alpha 1, 102kDa (CTNNA1), mRNA.	chr5	138260394	138260988	CCTGTGGTAAGCAACCTGGGCATCTTAGGAAGCAGTCCCTGGAGAAGGCA
6370273	0.00336345	0.00081504	up	2.50651	2.50651	1.32568	CTPS	1503	Homo sapiens CTP synthase (CTPS), mRNA.	chr1	41250525	41250574	TCCCCATGCCTGTGCGTGCGCTTCCTATTTCTAGGGCTGGGAAACACTCC
4220259	0.00336345	0.000238563	up	8.12231	8.12231	3.02189	CTSZ	1522	Homo sapiens cathepsin Z (CTSZ), mRNA.	chr20	57003862	57003911	GACACTTGCACAGCATGGCTCTGCCTCACAATGATGCAGTCAGCCACCTG
1030427	0.00336345	0.000605173	up	2.27359	2.27359	1.18497	CUTA	51596	Homo sapiens cutA divalent cation tolerance homolog (E. coli) (CUTA), transcript variant 4, mRNA.	chr6	33492434	33492483	AACAGGGGAACTTTCCGTACCTGCAGTGGGTGCGCCAGGTCACAGAGTCA
7510204	0.00336345	0.000238563	up	2.1526	2.1526	1.10608	CWC15	51503	Homo sapiens CWC15 spliceosome-associated protein homolog (S. cerevisiae) (CWC15), mRNA.	chr11	94699480	94699529	TCTGAGCGGAAACCCTCTCCTTAATCTCACTGGCCCATCCCAGCCTCAGG
630521	0.0061825	0.00328861	up	2.2624	2.2624	1.17786	CX3CL1	6376	Homo sapiens chemokine (C-X3-C motif) ligand 1 (CX3CL1), mRNA.	chr16	55976263	55976312	TTTGTGAGGAAGCCGCTGGGGCCAGTTGGTCCCCCTTCCATGGACTTTGT
2070168	0.0170805	0.0113693	down	1.96813	-1.96813	-0.976828	CX3CR1	1524	Homo sapiens chemokine (C-X3-C motif) receptor 1 (CX3CR1), mRNA.	chr3	39305319	39305368	ATTGTCATTCCTGTATTCACCCGTCCAGACCTTGTTCACACTCTCACATG
4560020	0.0252556	0.0178923	up	2.4182	2.4182	1.27394	CXCL12	6387	Homo sapiens chemokine (C-X-C motif) ligand 12 (stromal cell-derived factor 1) (CXCL12), transcript variant 1, mRNA.	chr10	44872979	44873028	CAGTGAATAAACCATCATCTTGCCACTACCCCCTCCTGAAGCCACAGCAG
450424	0.00437045	0.00191772	up	2.95903	2.95903	1.56512	CXCR7	57007	Homo sapiens chemokine (C-X-C motif) receptor 7 (CXCR7), mRNA.	chr2	237155523	237155572	TCTGTGTGGTGTTTTGTACCGGCACGGGATATGGAACGAAAACTGCTTTG
1010048	0.00336345	0.000238563	up	4.62991	4.62991	2.21099	CXXC5	51523	Homo sapiens CXXC finger 5 (CXXC5), mRNA.	chr5	139043454	139043503	TCTGGCCTTGCTAATGGCAACAGAAGAAAGGGCTTCTTTGCGTGGTCCCC
2140154	0.00336345	0.000446533	up	2.533	2.533	1.34085	CYB5A	1528	Homo sapiens cytochrome b5 type A (microsomal) (CYB5A), transcript variant 2, mRNA.	chr18	71920764	71920813	CTCCTCAGAAGTCAGCGCAGGAAGAGCCTGCTTTGGACACGGGAGAAAAG
1230025	0.00349835	0.00109083	up	1.95758	1.95758	0.96907	CYB5R1	51706	Homo sapiens cytochrome b5 reductase 1 (CYB5R1), mRNA.	chr1	202931017	202931066	GCTGTTTGTGGCAGGAACCCCTGGCTGTGCAAATAAATGGGGCTGAGGCC
2370300	0.0305949	0.0222431	up	2.18738	2.18738	1.12921	CYBRD1	79901	Homo sapiens cytochrome b reductase 1 (CYBRD1), mRNA.	chr2	172122282	172122331	CGGCTTCCTGTGCTGCTTGTGTCAAATGGAACCTGCCCTCTAAAGCACTT
1770520	0.00336345	0.000238563	up	2.81271	2.81271	1.49196	CYC1	1537	Homo sapiens cytochrome c-1 (CYC1), mRNA.	chr8	145152249	145152298	GTGTCTGCTTGCCATCCTGCCAGAACAGGCCCTCAAGCCCAAGAGCCATC
2120053	0.0061825	0.00328861	up	2.18132	2.18132	1.1252	CYP1B1	1545	Homo sapiens cytochrome P450, family 1, subfamily B, polypeptide 1 (CYP1B1), mRNA.	chr2	38148604	38148653	GCTTTCATGTCCCAGAACTTAGCCTTTACCTGTGAAGTGTTACTACAGCC
3290048	0.0208285	0.0143059	up	2.34901	2.34901	1.23205	CYP4X1	260293	Homo sapiens cytochrome P450, family 4, subfamily X, polypeptide 1 (CYP4X1), mRNA.	chr1	47288816	47288865	TTCACTTAGCCGACATTCCATGCCCTGACCAATCCTACTGCTTTTCCTAA
6020209	0.00336345	0.000446533	up	2.23341	2.23341	1.15925	CYTSA	23384	Homo sapiens cytospin A (CYTSA), mRNA.	chr22	23143104	23143153	GCAAAAGGGCCAGTCGCGTTTCTATTTCTCTCGATCCCAGGCTTCTGCGG
1030632	0.0369212	0.0274863	up	2.00124	2.00124	1.00089	CYYR1	116159	Homo sapiens cysteine/tyrosine-rich 1 (CYYR1), mRNA.	chr21	27838792	27838841	GAAGCCAGTTCAGTCCACACCATCTCTTCTTTGAGTTGTTTATGGCCTCC
1710735	0.00437045	0.00191772	up	2.25104	2.25104	1.17059	DAAM1	23002	Homo sapiens dishevelled associated activator of morphogenesis 1 (DAAM1), mRNA.	chr14	58905599	58905648	GAGTGTGGCTCATTTTCTTTCCCCGAACGCCATGACTGTTCAGAAGCACA
1990196	0.00336345	0.000327414	up	5.63832	5.63832	2.49526	DACT3	147906	Homo sapiens dapper, antagonist of beta-catenin, homolog 3 (Xenopus laevis) (DACT3), mRNA.	chr19	51842736	51842785	GACTCCCCAGTGCAAAGGGGGGCCAGATTCTGTGTGTTTCTCTAACCTCT
4220181	0.00380157	0.00145086	up	2.15149	2.15149	1.10534	DAD1	1603	Homo sapiens defender against cell death 1 (DAD1), mRNA.	chr14	22113868	22113917	CCCAGAGCGAGCCTTTGCTGATTTTCTCTTTGCCAGCACCATCCTGCACC
2060091	0.00336345	0.000446533	up	3.01467	3.01467	1.592	DAG1	1605	Homo sapiens dystroglycan 1 (dystrophin-associated glycoprotein 1) (DAG1), mRNA.	chr3	49547714	49547763	GGCCTTCCAAACAGCTCCGTCGCCCCTAGCAACTCCACCATTGGGCACTG
6420168	0.00380157	0.00145086	up	2.37801	2.37801	1.24975	DBNDD2	55861	Homo sapiens dysbindin (dystrobrevin binding protein 1) domain containing 2 (DBNDD2), transcript variant 3, mRNA.	chr20	43472577	43472626	AGGTGGTACTCAAGCCATGCTGCCTCCTTACATCCTTTTTGGAACAGAGC
1660307	0.00336345	0.000446533	up	2.03013	2.03013	1.02157	DCAF6	55827	Homo sapiens DDB1 and CUL4 associated factor 6 (DCAF6), transcript variant 2, mRNA.	chr1	166304311	166311267	ATCATATCCGAGCTGACCGGTTGGAGGGTGACAGATCAGAAGGCTCTGGT
3890670	0.00336345	0.000327414	up	2.1089	2.1089	1.07649	DCAKD	79877	Homo sapiens dephospho-CoA kinase domain containing (DCAKD), mRNA.	chr17	40456286	40456335	GTGTCTTATTCATCTCTGTGTTCTTAGTGCAGAGCCTGGCCCGCTGTTGG
830661	0.00336345	0.000446533	up	2.77953	2.77953	1.47484	DCBLD2	131566	Homo sapiens discoidin, CUB and LCCL domain containing 2 (DCBLD2), mRNA.	chr3	99997665	99997714	GGTTTGAGCGTCAGTGATATTCTCCCAGAATGTACTTATCTTACCTCGGC
2100079	0.00336345	0.000238563	up	2.01441	2.01441	1.01036	DCI	1632	Homo sapiens dodecenoyl-Coenzyme A delta isomerase (3,2 trans-enoyl-Coenzyme A isomerase) (DCI), nuclear gene encoding mitochondrial protein, mRNA.	chr16	2290107	2293056	GGCCATTCCAGACCATGCTCGACAGCTGACCAAGGCCATGATGCGAAAGG
5820050	0.00336345	0.000238563	up	2.1629	2.1629	1.11297	DCTN2	10540	Homo sapiens dynactin 2 (p50) (DCTN2), mRNA.	chr12	57924184	57924233	GGCCCAGCCACATGCCAACTCATGTCCAATACTGCTTTGCCTGGTGTGGG
7320187	0.00380157	0.00145086	up	1.97605	1.97605	0.982621	DCTN3	11258	Homo sapiens dynactin 3 (p22) (DCTN3), transcript variant 1, mRNA.	chr9	34613805	34613854	CCAAGCAATTCGTGCAGTGGGATGAGCTACTTTGCCAGCTAGAGGCCGCC
430553	0.00336345	0.000327414	up	2.36856	2.36856	1.24401	DCTN6	10671	Homo sapiens dynactin 6 (DCTN6), mRNA.	chr8	30038121	30040614	GTCGGGTGCAGACTGAGCGACCGCAGCCCCAGACACTACAGCTGGATTTC
6660348	0.00336345	0.000605173	up	2.1758	2.1758	1.12155	DCUN1D4	23142	Homo sapiens DCN1, defective in cullin neddylation 1, domain containing 4 (S. cerevisiae) (DCUN1D4), mRNA.	chr4	52477615	52477664	GTGTGCAAGTCCTGTGACTCCCAGCTTAACTGAAATACTGTTATGCCACC
3190148	0.00336345	0.000446533	up	3.29451	3.29451	1.72006	DDIT4	54541	Homo sapiens DNA-damage-inducible transcript 4 (DDIT4), mRNA.	chr10	73705572	73705621	GCTGCGTTTAAGCCTTCCCCCATCGTGTACTGCAGAGTTGAGCTGGCAGG
6450605	0.007533	0.00426672	up	1.95749	1.95749	0.969006	DDOST	1650	Homo sapiens dolichyl-diphosphooligosaccharide-protein glycosyltransferase (DDOST), mRNA.	chr1	20978710	20978759	CCTCTGTGGGAGATGCAACACTGAGAGCCAAGGGGTGGGAGTTGGGATAA
5550204	0.00336345	0.000446533	up	2.06718	2.06718	1.04766	DDRGK1	65992	Homo sapiens DDRGK domain containing 1 (DDRGK1), mRNA.	chr20	3171227	3171276	CTCAGAGTTGGTGTGGCCTACCTGGCTATACATCTTCATCCCTCCCCACC
2360593	0.00336345	0.000327414	up	2.46933	2.46933	1.30412	DDT	1652	Homo sapiens D-dopachrome tautomerase (DDT), transcript variant 1, mRNA.	chr22	24313754	24313803	TCCGCTTTTTCCCCTTGGAGTCCTGGCAGATTGGCAAGATAGGGACGGTC
610324	0.00336345	0.000605173	up	2.18897	2.18897	1.13026	DDX1	1653	Homo sapiens DEAD (Asp-Glu-Ala-Asp) box polypeptide 1 (DDX1), mRNA.	chr2	15687660	15688374	CTACGGTCAGAAAAGGGCTGCTGGTGGTGGAAGCTATAAAGGCCATGTGG
4040672	0.00336345	0.000446533	up	2.13013	2.13013	1.09094	DDX47	51202	Homo sapiens DEAD (Asp-Glu-Ala-Asp) box polypeptide 47 (DDX47), transcript variant 2, mRNA.	chr12	12874026	12874075	GCCTTTTTTAGCTGCAAGTCAAGGACTAGGTTGATGATGCCCATGACCTG
870364	0.00336345	0.000446533	up	2.27979	2.27979	1.1889	DEDD	9191	Homo sapiens death effector domain containing (DEDD), transcript variant 4, mRNA.	chr1	161091252	161091301	GGAACAGATAAGACTGGGTCAGCCTAGTCATGCCTCCCAACTGTGGTGGT
5560398	0.00336345	0.000238563	up	2.74733	2.74733	1.45803	DEGS1	8560	Homo sapiens degenerative spermatocyte homolog 1, lipid desaturase (Drosophila) (DEGS1), transcript variant 1, mRNA.	chr1	222446889	222446938	GCTCAGAAGCTCCCCTGGCACAATTTCAGAGTAAGAGCTCGGTGATACCA
4480180	0.00336345	0.000327414	up	2.17008	2.17008	1.11775	DEK	7913	Homo sapiens DEK oncogene (DNA binding) (DEK), mRNA.	chr6	18332843	18332892	GCCAGAATATAATGTGCAGGCAATCGTGGATGTCTCTGACAAAGTGTGTC
2640240	0.00336345	0.00081504	up	2.12434	2.12434	1.08702	DENND4C	55667	Homo sapiens DENN/MADD domain containing 4C (DENND4C), mRNA.	chr9	19340798	19340847	GAGAATCGCTTGAACTGAGGCAGAGGCTACAGTGAGTGGAGATCACGCCA
1770279	0.00336345	0.000446533	up	2.36424	2.36424	1.24137	DERA	51071	Homo sapiens 2-deoxyribose-5-phosphate aldolase homolog (C. elegans) (DERA), mRNA.	chr12	16081107	16081156	CCGCCCAAGCAGTGTGCCCTAGCAGAGGAAAATGCAACATCTCGCAAGCG
2370129	0.00336345	0.000238563	up	3.35936	3.35936	1.74819	DERL1	79139	Homo sapiens Der1-like domain family, member 1 (DERL1), mRNA.	chr8	124095158	124095207	GGCCATTACTCCAATTATGTTGCACGTACACTCATTGTACAGGCGTGGAG
7040670	0.0252556	0.0178923	up	2.14365	2.14365	1.10007	DHRS3	9249	Homo sapiens dehydrogenase/reductase (SDR family) member 3 (DHRS3), mRNA.	chr1	12628133	12628182	TGACCCCCACAGGGAGGCAGGAAAACAGCCAGAAGCCACCTTGACACTTT
3930731	0.00349835	0.00109083	up	2.49377	2.49377	1.31833	DHRS7	51635	Homo sapiens dehydrogenase/reductase (SDR family) member 7 (DHRS7), mRNA.	chr14	59685856	59685905	TGTGGCAATACATGCCAACCTGGGCCTGGTGGATAACCAACAAGATGGGG
4590333	0.0061825	0.00328861	up	1.97184	1.97184	0.979545	DHX15	1665	Homo sapiens DEAH (Asp-Glu-Ala-His) box polypeptide 15 (DHX15), mRNA.	chr4	24529572	24529621	CCCACAGTGTGAAGCAAAGAGACAGTTGGACCGCATCATTGCCAAACTTC
2600131	0.00336345	0.00081504	down	2.11254	-2.11254	-1.07898	DIAPH1	1729	Homo sapiens diaphanous homolog 1 (Drosophila) (DIAPH1), mRNA.	chr5	140875116	140875165	TGTGCCCCTCTCAGCTTTCCATCCCCAGCTAGGAAGAAAGAATGGCACTC
1110114	0.00336345	0.000327414	up	2.98511	2.98511	1.57778	DIMT1L	27292	Homo sapiens DIM1 dimethyladenosine transferase 1-like (S. cerevisiae) (DIMT1L), mRNA.	chr5	61720154	61720203	CTAGTCACACATTCCCCATACCATTTCGTGTTATTCACATTCCCCGTACC
7510392	0.00336345	0.00081504	up	1.99252	1.99252	0.994592	DIP2B	57609	Homo sapiens DIP2 disco-interacting protein 2 homolog B (Drosophila) (DIP2B), mRNA.	chr12	49428422	49428471	TCTGGTTTAGGTGTATGTAGTTGGGCCATGTTACTTGTCCAGAGGAAGAG
3360273	0.00349835	0.00109083	down	2.06442	-2.06442	-1.04574	DKFZp434K191	29797	Homo sapiens hypothetical protein DKFZp434K191 (DKFZp434K191), mRNA.	chr22	17227437	17227477	GAGCGGAGATCGCCCCACTACACTCCAGCCTGGTCAACAGAAACAAAAAA
4060091	0.0208285	0.0143059	up	2.06381	2.06381	1.04531	DKFZp451A211	400169	Homo sapiens DKFZp451A211 protein (DKFZp451A211), mRNA.	chr13	113103674	113103723	CACACTTCAGATACGACCATCACGGCCACATGGCTAAGGCCCACACCCTC
6450681	0.00336345	0.000238563	up	2.44308	2.44308	1.2887	DLST	1743	Homo sapiens dihydrolipoamide S-succinyltransferase (E2 component of 2-oxo-glutarate complex) (DLST), mRNA.	chr14	74439981	74440030	CCTGAGGCTGCTGACGTTTGACACCAGGGCCAGTAGAGAGTGCCCTTTTG
4860438	0.00336345	0.000238563	down	2.04331	-2.04331	-1.03091	DMXL2	23312	Homo sapiens Dmx-like 2 (DMXL2), mRNA.	chr15	51742395	51742444	GACATCAGGCAAAGGCAGCTCATTCACACGTTCCAGGCCCATGACTCAGC
1980632	0.0139756	0.00898067	up	2.12219	2.12219	1.08555	DNAJA1	3301	Homo sapiens DnaJ (Hsp40) homolog, subfamily A, member 1 (DNAJA1), mRNA.	chr9	33026653	33026825	ACATCATCCCAGAGGTGGTGTTCAGTGTCAGACCTCTTAATGGGCCAGTG
4050609	0.00336345	0.000238563	up	2.51775	2.51775	1.33214	DNAJA2	10294	Homo sapiens DnaJ (Hsp40) homolog, subfamily A, member 2 (DNAJA2), mRNA.	chr16	45547931	45547980	AAAAAATGGGCTTTGCACACAATGGGTTTGGAGCTGACTGGGAACAATGG
3190452	0.00336345	0.000605173	up	2.2114	2.2114	1.14496	DNAJB11	51726	Homo sapiens DnaJ (Hsp40) homolog, subfamily B, member 11 (DNAJB11), mRNA.	chr3	186303407	186303456	ACCTCTCCCTTTGGGGATTTAATGTCTGGTGCTGCCGCCTGAGTTTCAAG
5860315	0.00336345	0.000238563	up	2.70401	2.70401	1.4351	DNAJB6	10049	Homo sapiens DnaJ (Hsp40) homolog, subfamily B, member 6 (DNAJB6), transcript variant 1, mRNA.	chr7	156902552	156902601	GGATCTGCCGTTCATGTTGCTTTCTCCTTTGTCCTCTTGGACTTGAGGGC
4250452	0.00336345	0.000238563	up	2.22129	2.22129	1.15139	DNAJC10	54431	Homo sapiens DnaJ (Hsp40) homolog, subfamily C, member 10 (DNAJC10), mRNA.	chr2	183351215	183351264	CTGTAGTTATTCCAGTTACTAGTTTACTGTCAGAGGGCTGCCTTTTTCAG
5960706	0.00336345	0.00081504	up	1.95828	1.95828	0.969585	DNAJC8	22826	Homo sapiens DnaJ (Hsp40) homolog, subfamily C, member 8 (DNAJC8), mRNA.	chr1	28527106	28527155	CTAGCCGTCCTCCACCCAGTACCATGTCCTAGCCTGTCTGCATTTGTTAG
4230520	0.00437045	0.00191772	up	2.06642	2.06642	1.04714	DNCL1	8655	Homo sapiens dynein, cytoplasmic, light polypeptide 1 (DNCL1), mRNA.	chr12	119420402	119420451	TGGACTGTGCCACACACCCAGTGATCCATCCAGAAACAAGGACTGCAGCC
2360519	0.00336345	0.000238563	up	2.97247	2.97247	1.57166	DPM1	8813	Homo sapiens dolichyl-phosphate mannosyltransferase polypeptide 1, catalytic subunit (DPM1), mRNA.	chr20	49552702	49552751	CTAAAGGCTACGTCTTCCAGATGGAGATGATTGTTCGGGCAAGACAGTTG
3290685	0.007533	0.00426672	up	1.95503	1.95503	0.967187	DPYSL2	1808	Homo sapiens dihydropyrimidinase-like 2 (DPYSL2), mRNA.	chr8	26514653	26514702	CTGCAGGCTGTGTAAGCATGTTTACCTGTTGGCTTGCTTTGTGTGTCTGT
4290431	0.00336345	0.000605173	up	2.8776	2.8776	1.52486	DPYSL3	1809	Homo sapiens dihydropyrimidinase-like 3 (DPYSL3), mRNA.	chr5	146771231	146771280	GGACAGACAGTAATCTCCTGTGATCTGTGCTAGCTGTGAGGCAGCTCTGG
7560576	0.00336345	0.000238563	up	2.23963	2.23963	1.16326	DRG1	4733	Homo sapiens developmentally regulated GTP binding protein 1 (DRG1), mRNA.	chr22	30153063	30153112	GCCAGTTACCAGATTACACATCCCCAGTGGTGCTTCCTTACTCCAGGACC
3190634	0.0113869	0.00705073	up	2.44316	2.44316	1.28875	DSTN	11034	Homo sapiens destrin (actin depolymerizing factor) (DSTN), transcript variant 1, mRNA.	chr20	17536566	17536615	AGCTAGGACACCTGTGGTATCTTTAATTGTATCTCCTTCAGAAGTTTGCT
1710674	0.00336345	0.000238563	up	2.37301	2.37301	1.24672	DUSP23	54935	Homo sapiens dual specificity phosphatase 23 (DUSP23), mRNA.	chr1	158018844	158018893	ACCCTCTAGCTCCCATTGGCTGAAGACACTGAAGTAGCCCACCCCTGCAG
5890091	0.00336345	0.00081504	up	2.56573	2.56573	1.35937	DUSP26	78986	Homo sapiens dual specificity phosphatase 26 (putative) (DUSP26), mRNA.	chr8	33568537	33568586	GCAGAACCAGACAGAGAACCCCACAGACTTTCCACTCCAAGCACAGGAGG
6560156	0.00336345	0.000238563	up	2.60507	2.60507	1.38132	DUSP3	1845	Homo sapiens dual specificity phosphatase 3 (vaccinia virus phosphatase VH1-related) (DUSP3), mRNA.	chr17	39199431	39199480	CCATGGTGATGGATGGTTTGGAAAGGGAATGTTGGTGCCTTTTGTGCCAC
5340373	0.00336345	0.000238563	up	2.11766	2.11766	1.08247	DYM	54808	Homo sapiens dymeclin (DYM), mRNA.	chr18	44824463	44824512	CCCCTATGTCTGGTCTCTTGTCTACAACTCAGCAGTCGGCCTGTACTGGA
6420133	0.00336345	0.00081504	up	2.04667	2.04667	1.03328	DYNC1I2	1781	Homo sapiens dynein, cytoplasmic 1, intermediate chain 2 (DYNC1I2), mRNA.	chr2	172310679	172312576	GAGAGCAGATTGCTGTTCCCCGCAATGATGAATGGGCACGGTTTGGCCGA
5290131	0.00336345	0.000238563	up	2.11701	2.11701	1.08203	DYNC1LI2	1783	Homo sapiens dynein, cytoplasmic 1, light intermediate chain 2 (DYNC1LI2), mRNA.	chr16	66754876	66754925	AGCCTTAGTCCAGGGGTGTGGCTCTGTCCGGGTGCAGTATGCAGTCATGT
6220086	0.00336345	0.000605173	up	2.46948	2.46948	1.30421	DYNLL1	8655	Homo sapiens dynein, light chain, LC8-type 1 (DYNLL1), transcript variant 1, mRNA.	chr12	119420279	119420328	TCCCACCTGGCATTGCATCGTGGGGAGGAACTTCGGTAGTTATGTGACAC
130603	0.00336345	0.000327414	up	2.02378	2.02378	1.01706	DYNLRB1	83658	Homo sapiens dynein, light chain, roadblock-type 1 (DYNLRB1), mRNA.	chr20	32592172	32592221	CATGGCAGTCGCTTGGAACCCACTCACACCAATCCAGTGACCGTGTGTGG
2100743	0.00336345	0.000605173	up	2.46568	2.46568	1.30199	DYRK2	8445	Homo sapiens dual-specificity tyrosine-(Y)-phosphorylation regulated kinase 2 (DYRK2), transcript variant 1, mRNA.	chr12	66340325	66340374	AGTACTTAAAAGCGTGGTCCCCAGTGAGGCCAAGAAAGTTTCCGGTTAAG
4220187	0.0092708	0.00550172	down	2.02766	-2.02766	-1.01982	DYSF	8291	Homo sapiens dysferlin, limb girdle muscular dystrophy 2B (autosomal recessive) (DYSF), mRNA.	chr2	71763245	71763294	GGGCCATCATCCTCTTCATCATCCTCTTCATCCTGCTGCTGTTCCTGGCC
1110592	0.007533	0.00426672	up	2.59964	2.59964	1.37831	EBF1	1879	Homo sapiens early B-cell factor 1 (EBF1), mRNA.	chr5	158058476	158058525	GAAGAGGGATCTGCAAGTGCAGGGTGTTGGTTAAAGTTGTACCTCCCAAG
290114	0.00336345	0.000238563	up	2.23441	2.23441	1.15989	EBNA1BP2	10969	Homo sapiens EBNA1 binding protein 2 (EBNA1BP2), mRNA.	chr1	43402920	43402969	TGTATCTAGCTTCCGGGCCAAGACAGCTCATGGCAGAGGCCTCAAGAGGC
3460441	0.00336345	0.000238563	up	2.82591	2.82591	1.49872	EDF1	8721	Homo sapiens endothelial differentiation-related factor 1 (EDF1), transcript variant alpha, mRNA.	chr9	139757396	139757445	CAATGAGAAGCCACAGGTGATCGCGGACTATGAGAGCGGACGGGCCATAC
3930403	0.00336345	0.000446533	up	3.07667	3.07667	1.62137	EDNRA	1909	Homo sapiens endothelin receptor type A (EDNRA), mRNA.	chr4	148685486	148685535	AACTTTGTAGAAATGAGCCAGAAGCCAAGGCCCTGAGTTGGCAGTGGCCC
50301	0.00336345	0.000446533	up	1.95171	1.95171	0.964741	EEF1E1	9521	Homo sapiens eukaryotic translation elongation factor 1 epsilon 1 (EEF1E1), mRNA.	chr6	8025167	8025216	CGCTGGTTTTGTCACATTCAGCATTATCCAGGCATCAGGCAACATCTGTC
4560719	0.0305949	0.0222431	up	2.13601	2.13601	1.09492	EEF1G	1937	Homo sapiens eukaryotic translation elongation factor 1 gamma (EEF1G), mRNA. XM_935976 XM_935977 XM_935978 XM_935979	chr11	62334880	62334929	CCCAGTTCCGGGCTGTCTTGGGCGAAGTGAAACTGTGTGAGAAGATGGCC
1580292	0.00336345	0.000327414	up	2.30623	2.30623	1.20553	EEF2	1938	Homo sapiens eukaryotic translation elongation factor 2 (EEF2), mRNA.	chr19	3976157	3976206	TGGGTACATGGCCCGCAGTGGCTTTTGCCCCAGAAAGGGGAAAGGAACAC
3420300	0.00336345	0.000327414	up	2.50282	2.50282	1.32356	EEF2K	29904	Homo sapiens eukaryotic elongation factor-2 kinase (EEF2K), mRNA.	chr16	22205327	22205376	GGCTTTGCAGGCCATATAGCCTCTGCTGCAAATGCTCAGCCCTGCTGTTG
1260040	0.007533	0.00426672	up	2.73099	2.73099	1.44943	EFEMP1	2202	Homo sapiens EGF-containing fibulin-like extracellular matrix protein 1 (EFEMP1), transcript variant 1, mRNA.	chr2	56093202	56093251	TCCTGGCATCCAGAGTGACAGTGAACTTAAGCAAATTACCCTCCTACCCA
6100180	0.0139756	0.00898067	up	2.00009	2.00009	1.00007	EFEMP2	30008	Homo sapiens EGF-containing fibulin-like extracellular matrix protein 2 (EFEMP2), mRNA.	chr11	65390567	65390616	AAACTCCACTCTGGACAGCGCCAGGAGGCCCTGGGTTCCATTCCTAACTC
1980484	0.00380157	0.00145086	up	5.49476	5.49476	2.45806	EFHD1	80303	Homo sapiens EF-hand domain family, member D1 (EFHD1), mRNA.	chr2	233255458	233255507	GTATTACAGTAGACCGCTGACGTTCCCAAGTGACAGATCCAGGGCCTTTC
3710397	0.00336345	0.00081504	up	2.62636	2.62636	1.39306	EFNA1	1942	Homo sapiens ephrin-A1 (EFNA1), transcript variant 1, mRNA.	chr1	153373839	153373888	CAGGGCCCACGTGTATAGTATCTGTATATAAGTTGCTGTGTGTCTGTCCT
5090289	0.00513245	0.0025191	up	2.41356	2.41356	1.27116	EFNB2	1948	Homo sapiens ephrin-B2 (EFNB2), mRNA.	chr13	107142387	107142436	GCTACAGCTTGTTTAACGGCAGTGTCATTCCCCTTTGCACTGTAATGAGG
110161	0.00336345	0.000605173	up	2.15671	2.15671	1.10883	EFR3A	23167	Homo sapiens EFR3 homolog A (S. cerevisiae) (EFR3A), mRNA.	chr8	133025013	133025062	TCTGCAAGAGATTCTGCAGGAACTGGGTGTGCACACGGTGTTGTAGCCAG
6270372	0.00437045	0.00191772	up	2.23771	2.23771	1.16203	EGFLAM	133584	Homo sapiens EGF-like, fibronectin type III and laminin G domains (EGFLAM), transcript variant 4, mRNA.	chr5	38464555	38464604	GGCCCTTGGATTGTTCGGATTAACCCCTTCCACTCCTCACTGGCTGGTTC
7650309	0.00437045	0.00191772	up	1.95283	1.95283	0.965567	EHBP1	23301	Homo sapiens EH domain binding protein 1 (EHBP1), mRNA.	chr2	63126795	63126844	GCCAGAAACAAGCCCTGTGGTTTGAAGGTGAGCTGTGAGGATGGGACTAA
1780619	0.00336345	0.00081504	up	1.97767	1.97767	0.983804	EHD1	10938	Homo sapiens EH-domain containing 1 (EHD1), mRNA.	chr11	64620296	64620345	CACTCCATACAGTATTAGGTGAGGATGGATGCGGGCGCTGTCCTTGCCGG
770541	0.00336345	0.000238563	up	3.98651	3.98651	1.99512	EI24	9538	Homo sapiens etoposide induced 2.4 mRNA (EI24), transcript variant 2, mRNA.	chr11	124959536	124959585	CACTAAACCTGAACTTTTCAACTCCGTTGGTGGTGGGAGGCAGCGGGCAG
6060414	0.00336345	0.00081504	up	2.38513	2.38513	1.25407	EIF1B	10289	Homo sapiens eukaryotic translation initiation factor 1B (EIF1B), mRNA.	chr3	40328048	40328495	CTGCCAGTTTCTCTTGGAGGTTGGCATTGTAAAGGAGGAACAGCTTAAGG
6370494	0.00336345	0.000238563	up	2.63678	2.63678	1.39878	EIF2B4	8890	Homo sapiens eukaryotic translation initiation factor 2B, subunit 4 delta, 67kDa (EIF2B4), transcript variant 3, mRNA.	chr2	27587375	27587424	GCGCTGGCTAACTGGCAGAACCACGCATCCCTACGGTTGTTGAATCTAGT
1090576	0.00336345	0.000238563	up	1.96819	1.96819	0.97687	EIF2B5	8893	Homo sapiens eukaryotic translation initiation factor 2B, subunit 5 epsilon, 82kDa (EIF2B5), mRNA.	chr3	183862961	183863010	GAGGAGCTAAGCAGGCCCGGCAGTTGGAGGAAGGCCAGAGGAACAGCTTT
290468	0.00336345	0.000327414	up	2.86593	2.86593	1.519	EIF2C2	27161	Homo sapiens eukaryotic translation initiation factor 2C, 2 (EIF2C2), mRNA.	chr8	141610650	141610699	GGCCCCGTGTGTTTACAGCATTTCCAGGTCCAGAGAGGTTGGCAGACAAG
2510019	0.00336345	0.000238563	up	2.11216	2.11216	1.07872	EIF3E	3646	Homo sapiens eukaryotic translation initiation factor 3, subunit E (EIF3E), mRNA.	chr8	109283290	109284398	AGCAGGTCAGAGGCTCCTAACTGGGCAACTCAAGATTCTGGCTTCTACTG
7210082	0.00336345	0.00081504	up	2.15876	2.15876	1.1102	EIF3F	8665	Homo sapiens eukaryotic translation initiation factor 3, subunit F (EIF3F), mRNA.	chr11	7972566	7972615	CTGGGAGGACCATGGGAGTGATGTTCACGCCTCTGACAGTGAAATACGCG
2710068	0.00336345	0.000327414	up	2.21135	2.21135	1.14492	EIF3I	8668	Homo sapiens eukaryotic translation initiation factor 3, subunit I (EIF3I), mRNA.	chr1	32469192	32469336	ATCCTGATGGCAAGAGCTACAGCAGCGGCGGCGAAGATGGTTACGTCCGT
4760424	0.00336345	0.000238563	up	2.13135	2.13135	1.09177	EIF3K	27335	Homo sapiens eukaryotic translation initiation factor 3, subunit K (EIF3K), mRNA.	chr19	39123314	39125677	GTCGGACAGCCAGCTAAAGGTGTGGATGAGCAAATACGGCTGGAGTGCCG
1450670	0.00336345	0.000238563	up	2.65146	2.65146	1.40679	EIF4A1	1973	Homo sapiens eukaryotic translation initiation factor 4A, isoform 1 (EIF4A1), mRNA.	chr17	7422386	7422435	TCGGTCGAGGTGGACGGTTTGGCCGTAAAGGTGTGGCTATTAACATGGTG
4640689	0.00336345	0.000605173	up	2.2939	2.2939	1.1978	EIF4A2	1974	Homo sapiens eukaryotic translation initiation factor 4A, isoform 2 (EIF4A2), mRNA.	chr3	186507566	186507615	GGACCCTGTTGCTAAGCCCCAGCAAGCAATCCTAGGTAGGGTTTAATCCC
4010020	0.00336345	0.000605173	up	2.50679	2.50679	1.32584	ELF1	1997	Homo sapiens E74-like factor 1 (ets domain transcription factor) (ELF1), mRNA.	chr13	40404522	40404571	GGGCCAAGAAAGCAACTTGAGCCTTGGGCTAATCTGGCTGAGTAGTCAGT
510162	0.00336345	0.000238563	up	2.54961	2.54961	1.35027	ELK1	2002	Homo sapiens ELK1, member of ETS oncogene family (ELK1), mRNA.	chrX	47380023	47380072	GGCAAGAGAGAGTGGGTTCAAAAGACTCCTGGGCTCACCTGTTAGCGCTG
3440500	0.00336345	0.000327414	up	1.98929	1.98929	0.992251	ELP3	55140	Homo sapiens elongation protein 3 homolog (S. cerevisiae) (ELP3), mRNA.	chr8	28104438	28104487	TCGAGGTAATCTACTTTGGAGACTCTGCCTGGAGAGGGTCAGTTCCTAAG
6760719	0.00380157	0.00145086	up	2.11122	2.11122	1.07808	EMILIN1	11117	Homo sapiens elastin microfibril interfacer 1 (EMILIN1), mRNA.	chr2	27162571	27162620	GCCGCCCATGCAGACTTTTGGCCTGGCGCGATCCCCCAAGAACCCCTCCA
3170132	0.00380157	0.00145086	up	2.06353	2.06353	1.04512	ENAH	55740	Homo sapiens enabled homolog (Drosophila) (ENAH), transcript variant 2, mRNA.	chr1	225674719	225674768	CTGGCCCTGTCACTGTGGTGGATCAGTGGACCTGCTGAAGTCACTGGACT
5890102	0.00336345	0.000238563	up	2.26449	2.26449	1.17919	ENOPH1	58478	Homo sapiens enolase-phosphatase 1 (ENOPH1), mRNA.	chr4	83600895	83600944	TGGCACCCACAGCAAGCAGTTGCCTTACCAGTGAAAAAGGTGCACTGAGG
2490152	0.0113869	0.00705073	up	2.03827	2.03827	1.02735	ENPP2	5168	Homo sapiens ectonucleotide pyrophosphatase/phosphodiesterase 2 (ENPP2), transcript variant 2, mRNA.	chr8	120644414	120646272	CATGAAGATGCACACAGCTAGGGTGCGTGACATTGAACATCTCACCAGCC
2940079	0.00336345	0.000238563	up	2.63015	2.63015	1.39514	ENY2	56943	Homo sapiens enhancer of yellow 2 homolog (Drosophila) (ENY2), mRNA.	chr8	110352761	110355651	CTTGGTGGCTGAAATCACTCCAAAAGGCAGAGCCCTGGTACCTGACAGTG
7610131	0.00336345	0.00081504	up	2.693	2.693	1.42921	EPAS1	2034	Homo sapiens endothelial PAS domain protein 1 (EPAS1), mRNA.	chr2	46466797	46466846	CCCAGAGCACTTTGCAACTCCCTGGGTAAGAGGGACGACACCTCTGGTTT
6400044	0.00336345	0.00081504	up	3.04794	3.04794	1.60784	EPDR1	54749	Homo sapiens ependymin related protein 1 (zebrafish) (EPDR1), mRNA.	chr7	37957726	37957775	GCCAGCCTCTCTTGTCCCTGGTTTCCTTATGTGTTGAATGTGGTTGAGTT
1260730	0.007533	0.00426672	up	2.02085	2.02085	1.01496	EPHB4	2050	Homo sapiens EPH receptor B4 (EPHB4), mRNA.	chr7	100400366	100400415	CATGTCTGTTTCCAGAACAGTGCCTTGGTCATCCCACATCCCCGGACCCC
6770403	0.00336345	0.000327414	up	1.9594	1.9594	0.970411	EPM2AIP1	9852	Homo sapiens EPM2A (laforin) interacting protein 1 (EPM2AIP1), mRNA.	chr3	37004507	37004556	GGTGCCCTTACTATCCATTCCCTATACACCCTGTTCTTTCCCAGACATAC
5090088	0.00336345	0.000605173	up	2.16218	2.16218	1.11249	EPRS	2058	Homo sapiens glutamyl-prolyl-tRNA synthetase (EPRS), mRNA.	chr1	220142126	220142175	ACTACACCTTATTTGGTCGCAGCTACTGAGGGATGAACGAAAGCCCCCTC
1510035	0.00336345	0.000327414	up	1.98214	1.98214	0.987057	EPS15	2060	Homo sapiens epidermal growth factor receptor pathway substrate 15 (EPS15), transcript variant 1, mRNA.	chr1	51820249	51820298	CTGGCTCCAGGGCCTGTGCTTGAAAAGGACAGATAAGTATTGCCCAGAGC
6650241	0.00336345	0.000327414	up	1.95435	1.95435	0.966687	EPS8	2059	Homo sapiens epidermal growth factor receptor pathway substrate 8 (EPS8), mRNA.	chr12	15664748	15664797	GGTCATGTCTTCTCAAAATCTAGCAAAGGAAGTAGTCTGCATTGGTGTGC
830039	0.00336345	0.000238563	up	2.62256	2.62256	1.39098	ERGIC1	57222	Homo sapiens endoplasmic reticulum-golgi intermediate compartment (ERGIC) 1 (ERGIC1), transcript variant 1, mRNA.	chr5	172312015	172312064	GGAGTCCCTTTGGTGTGTGAATATGTGTGCCTGTAGAGGGTGGGGCAGGG
1510131	0.00336345	0.000446533	up	2.85835	2.85835	1.51518	ERH	2079	Homo sapiens enhancer of rudimentary homolog (Drosophila) (ERH), mRNA.	chr14	68916936	68916985	GGTTGGGGTGGGCTTGGAACACAGGTGTGTACAGCGTGCTGTAGTGGAAG
3800402	0.0092708	0.00550172	up	2.38113	2.38113	1.25165	ESAM	90952	Homo sapiens endothelial cell adhesion molecule (ESAM), mRNA.	chr11	124128359	124128408	CACCCCTATCTAACACCACCCTTGGCTCCCACTCCAGCTCCCTGTATTGA
6550243	0.00336345	0.000605173	up	2.16794	2.16794	1.11632	ESYT1	23344	Homo sapiens extended synaptotagmin-like protein 1 (ESYT1), mRNA.	chr12	54824550	54824599	AGCTCCTAGCTGGTGATACGGAGAGGGCTTTGGAGGACTTGGGACAGCAG
4780743	0.00336345	0.000327414	up	2.16183	2.16183	1.11226	ETFA	2108	Homo sapiens electron-transfer-flavoprotein, alpha polypeptide (glutaric aciduria II) (ETFA), nuclear gene encoding mitochondrial protein, mRNA.	chr15	74353839	74353888	TGGTGCTTCCCGTGCTGCTGTTGATGCTGGCTTTGTTCCCAATGACATGC
4220605	0.00349835	0.00109083	up	2.21196	2.21196	1.14533	ETS2	2114	Homo sapiens v-ets erythroblastosis virus E26 oncogene homolog 2 (avian) (ETS2), mRNA.	chr21	39118265	39118314	GCTTGTCTGTTTACTAGCTGCGTGGCCTTGGACGGGTGGCTGACATCTGT
730544	0.00336345	0.000605173	up	2.92472	2.92472	1.5483	EVI1	2122	Homo sapiens ecotropic viral integration site 1 (EVI1), mRNA.	chr3	170285392	170285441	CCAGGGCTGCGGCGGAATCCAGTGCTATCCAGTCCATAAGCCACGTATGA
4890463	0.00336345	0.000327414	up	2.78715	2.78715	1.47879	EXOSC10	5394	Homo sapiens exosome component 10 (EXOSC10), transcript variant 1, mRNA.	chr1	11126760	11128068	GACAGAGGCTTCAGGTACAACTGGCCACAGAGATAGTCCTGGAAGACACG
7160743	0.00336345	0.000238563	down	2.69962	-2.69962	-1.43275	F2R	2149	Homo sapiens coagulation factor II (thrombin) receptor (F2R), mRNA.	chr5	76066985	76067034	GACCTTGTAGTGAGCCGAGATCGCGCCACTGTGCTCCAGCCTGGGCAACA
150373	0.0170805	0.0113693	up	2.91566	2.91566	1.54382	FABP4	2167	Homo sapiens fatty acid binding protein 4, adipocyte (FABP4), mRNA.	chr8	82554256	82554305	GAGCACCATAACCTTAGATGGGGGTGTCCTGGTACATGTGCAGAAATGGG
2360020	0.00336345	0.000238563	up	2.03807	2.03807	1.02721	FADS1	3992	Homo sapiens fatty acid desaturase 1 (FADS1), mRNA.	chr11	61323986	61324035	GAACCACTGTGGCCTTCTCAGCCTACAGCAGTGTGGTCTCTTACATGGCC
6450703	0.00336345	0.00081504	up	2.2698	2.2698	1.18256	FAF2	23197	Homo sapiens Fas associated factor family member 2 (FAF2), mRNA.	chr5	175869529	175869578	TCCATCCACAAAGGATGCAGTGCCCCAACTTGTACTGCGCCTGAATAGTC
1740685	0.00336345	0.000238563	up	2.10402	2.10402	1.07315	FAM116A	201627	PREDICTED: Homo sapiens family with sequence similarity 116, member A (FAM116A), mRNA.				AATTTGCACTGGGAACCTGGGAAAGAGTGACTGATAATTTTTGGTGCGTG
3120292	0.00336345	0.000605173	up	2.01682	2.01682	1.01208	FAM117B	150864	Homo sapiens family with sequence similarity 117, member B (FAM117B), mRNA.	chr2	203342628	203342677	GTTACGCTGTACTTATGTATTCCCTGTACCTGAACACTTGTTGCTGCCTC
430519	0.00336345	0.000238563	up	3.04828	3.04828	1.608	FAM120A	23196	Homo sapiens family with sequence similarity 120A (FAM120A), mRNA.	chr9	95368069	95368118	GGGAGTTTTGCCCTAACTCATGGATTGTGCAAGAATGAACTGCTGTTGGG
4230735	0.00336345	0.000446533	up	3.37265	3.37265	1.75388	FAM129A	116496	Homo sapiens family with sequence similarity 129, member A (FAM129A), transcript variant 2, mRNA.	chr1	184763474	184763523	GGAAGGTGTGATCTGTGGGACTGTCTGGGCCTGTTACTCATCCTGCTATC
6420309	0.00336345	0.000327414	up	2.02411	2.02411	1.01729	FAM134B	54463	Homo sapiens family with sequence similarity 134, member B (FAM134B), transcript variant 1, mRNA.	chr5	16526802	16526851	GCCTCATGACTGTGTTTGATGTCCTTTATTGATACAAAGTGAGCCTGTGC
4780121	0.00349835	0.00109083	down	2.29776	-2.29776	-1.20023	FAM153B	202134	Homo sapiens family with sequence similarity 153, member B (FAM153B), mRNA.	chr5	175475571	175475620	CCGAGATCATGCCACTGCACCCCAGCACCTGGCTACAGAGTGAGACTTTG
610112	0.00336345	0.000238563	down	2.28968	-2.28968	-1.19515	FAM177A1	283635	Homo sapiens family with sequence similarity 177, member A1 (FAM177A1), transcript variant 1, mRNA.	chr14	34621436	34621485	CTCCAGCCTGGGCGACAGAGTGAGACTCCATCTTGGGGGGAAAAAAGTAT
3060661	0.00336345	0.000238563	up	2.66197	2.66197	1.41249	FAM188A	80013	Homo sapiens family with sequence similarity 188, member A (FAM188A), mRNA.	chr10	15868592	15868641	ATTGCCAAATACACTTTTCCAAATTTGTCCCAACAGCCCTGTAAGCCAGC
3780762	0.00336345	0.000238563	up	2.43599	2.43599	1.28451	FAM44B	91272	Homo sapiens family with sequence similarity 44, member B (FAM44B), mRNA.	chr5	172967249	172967298	TAGGCATAAGGAAACTCGTTTGCAGGCTCTCTGTCCAGGGCTGCTTCCTG
4180324	0.00349835	0.00109083	up	3.85086	3.85086	1.94518	FAM46B	115572	Homo sapiens family with sequence similarity 46, member B (FAM46B), mRNA.	chr1	27204252	27204301	GAGCCCTCCTGCCTGGGAGCTTGTTCTTTGGAAGGTGCTGAGCCTGAATT
5570376	0.00336345	0.000238563	up	1.96888	1.96888	0.977375	FAM50B	26240	Homo sapiens family with sequence similarity 50, member B (FAM50B), mRNA.	chr6	3796237	3796286	GCTGCATTGCTCTGCTGAGCTGTATTGAAACCATGACTGGGCCCACTGTC
1940228	0.00336345	0.000238563	up	1.98314	1.98314	0.987788	FAM58A	92002	Homo sapiens family with sequence similarity 58, member A (FAM58A), mRNA.	chrX	152506731	152506780	GTGTGCAGCTGACCCAAGGCAGCCACATCTGCGTTTGTCCTTTGAGAGGA
510762	0.00336345	0.000238563	up	4.592	4.592	2.19912	FAM62B	57488	Homo sapiens family with sequence similarity 62 (C2 domain containing) member B (FAM62B), mRNA.	chr7	158216596	158216645	GCCAAATGCAGGCCTGTGTGTAGCTGTGTGTTTTTTCTGTGGTTGCCGCA
6130730	0.00513245	0.0025191	up	2.54103	2.54103	1.34542	FAM96A	84191	Homo sapiens family with sequence similarity 96, member A (FAM96A), transcript variant 1, mRNA.	chr15	64365103	64365152	CAGTGTGTCCTTGAACCTGACTGATAGCTGTTTTAAGAGCCACTGGCCTG
2100161	0.00336345	0.000238563	up	2.50778	2.50778	1.32641	FAM98A	25940	Homo sapiens family with sequence similarity 98, member A (FAM98A), mRNA.	chr2	33808749	33808798	CAAGCTGTGAAAGAAAATGGCTGGAGGTGTGCTTTGTGTGAAAGGTGAGC
5550463	0.00336345	0.000327414	down	1.95157	-1.95157	-0.964632	FARSLB	10056	Homo sapiens phenylalanine-tRNA synthetase-like, beta subunit (FARSLB), mRNA.	chr2	223143500	223143549	TGTGCCACTGCCCTCCAGCCTGGGTGACAGAGTGAGATTCTGTCTACAAA
4280100	0.00437045	0.00191772	up	2.20855	2.20855	1.1431	FAT1	2195	Homo sapiens FAT tumor suppressor homolog 1 (Drosophila) (FAT1), mRNA.	chr4	187746056	187746105	GGAAAGTGTAACGGGGACCTTCTGCATACCTGTTTAGAACCAAAACCACC
6770025	0.00336345	0.000238563	up	2.74437	2.74437	1.45647	FAU	2197	Homo sapiens Finkel-Biskis-Reilly murine sarcoma virus (FBR-MuSV) ubiquitously expressed (FAU), mRNA.	chr11	64888501	64889013	GAGGCCCTGACTACCCTGGAAGTAGCAGGCCGCATGCTTGGAGGTAAAGT
4880360	0.00336345	0.000238563	up	2.07369	2.07369	1.0522	FBL	2091	Homo sapiens fibrillarin (FBL), mRNA.	chr19	45016987	45017036	CGTGGTCGTGGGAGTGTACAGGCCACCCCCCAAGGTGAAGAACTGAAGTT
6550762	0.0369212	0.0274863	up	2.16695	2.16695	1.11566	FBLN2	2199	Homo sapiens fibulin 2 (FBLN2), transcript variant 2, mRNA.	chr3	13644441	13645425	CAGAGACACGCGACCATGTTGGGGCTCTTGGACTCCTCTGGATGACCCGT
4670441	0.0061825	0.00328861	up	2.94042	2.94042	1.55602	FBLN5	10516	Homo sapiens fibulin 5 (FBLN5), mRNA.	chr14	91405850	91405899	GCTGGCGGGGAACCCTGGGAGTAGCTAGTTTGCTTTTTGCGTACACAGAG
2470259	0.00336345	0.000327414	up	2.26266	2.26266	1.17802	FBXO18	84893	Homo sapiens F-box protein, helicase, 18 (FBXO18), transcript variant 2, mRNA.	chr10	5979331	5979380	CTTGCCTCCCCTCTGGATGTATCTGGTCAGGGAAGTGGGGGATGTTCTTT
2480128	0.00336345	0.000238563	up	2.67265	2.67265	1.41827	FBXO21	23014	Homo sapiens F-box protein 21 (FBXO21), transcript variant 2, mRNA.	chr12	117581816	117581865	CATGGGGCTCCAGGAAGCCTGTATCACCTGTGTAAGTTGGTATTTGGGCA
7380327	0.00336345	0.000238563	up	2.08464	2.08464	1.0598	FBXO31	79791	Homo sapiens F-box protein 31 (FBXO31), mRNA.	chr16	85920600	85920649	GTGACGGTGACTGTGGCCTTGAAGCCTGGAGGACTGTTGGGCATGTAGAC
5870202	0.00336345	0.000446533	up	2.00267	2.00267	1.00193	FBXO33	254170	Homo sapiens F-box protein 33 (FBXO33), mRNA.	chr14	38936921	38936970	CCTTTTGACAGGTGTGCACTGTTTTGTCTCCAGTGAGCACATACCATGCG
130609	0.0252556	0.0178923	up	2.82912	2.82912	1.50035	FCGBP	8857	Homo sapiens Fc fragment of IgG binding protein (FCGBP), mRNA.	chr19	45045844	45045893	TGCATCATGTGCTCCTACCCTGCTCTACCGCTTTTCTGGGTCACAGAGGC
5860064	0.00349835	0.00109083	up	2.06217	2.06217	1.04416	FCHO2	115548	Homo sapiens FCH domain only 2 (FCHO2), mRNA.	chr5	72421833	72421882	GAGACCAGTAGATTTTCAATGGGAAATGTACCTAGCAAGCTGGTTCTTGC
540440	0.00336345	0.000238563	up	2.70419	2.70419	1.4352	FCHSD2	9873	Homo sapiens FCH and double SH3 domains 2 (FCHSD2), mRNA.	chr11	72225502	72225551	AGTGCACAGGTCAGGGCTCGGAGGGAGCCTCTGTGCAGATGTGCTTTCTT
6660398	0.00336345	0.000238563	down	5.68504	-5.68504	-2.50717	FCN1	2219	Homo sapiens ficolin (collagen/fibrinogen domain containing) 1 (FCN1), mRNA.	chr9	137801465	137801514	CCAGCTCAGTCAAGCCGCCACATGCCCACAACCTCACCAGAGGGAGAATT
1170274	0.0061825	0.00328861	up	2.35632	2.35632	1.23654	FCN3	8547	Homo sapiens ficolin (collagen/fibrinogen domain containing) 3 (Hakata antigen) (FCN3), transcript variant 1, mRNA.	chr1	27695631	27695680	GATCGTCAGCCACCTTGCCTTTGCCAACCACCTCTGCTTGCCTGTCCACA
5700142	0.00336345	0.000238563	up	2.48306	2.48306	1.31212	FDFT1	2222	Homo sapiens farnesyl-diphosphate farnesyltransferase 1 (FDFT1), mRNA.	chr8	11696361	11696410	GCAGAGCATTCAGTGCCACGGTTTAGGTGAAGTCGCTGCATATGTGACTG
2000228	0.00336345	0.000446533	up	2.20075	2.20075	1.138	FEM1C	56929	Homo sapiens fem-1 homolog c (C. elegans) (FEM1C), mRNA.	chr5	114884624	114884673	GCCCTTATGTGTCACTAAACAACTAGTTTCTCTCCCTTTTGTCAGTTCCC
1820328	0.00336345	0.000238563	up	4.89637	4.89637	2.29171	FERMT2	10979	Homo sapiens fermitin family homolog 2 (Drosophila) (FERMT2), mRNA.	chr14	52393815	52393864	TTCCTAGCTCACATAGCCCAAAAGGGTGCGAGGGAGAGGTGGATTACCAG
3290458	0.00336345	0.000238563	up	3.90539	3.90539	1.96547	FEZ1	9638	Homo sapiens fasciculation and elongation protein zeta 1 (zygin I) (FEZ1), transcript variant 1, mRNA.	chr11	125315811	125315860	GAGCAAGCGCGCGGGGTCCTTTGCCGTTGGCTTCTAGTGCTAGTAATCAT
360608	0.00349835	0.00109083	up	2.27277	2.27277	1.18445	FEZ2	9637	Homo sapiens fasciculation and elongation protein zeta 2 (zygin II) (FEZ2), transcript variant 1, mRNA.	chr2	36779705	36779754	CTGTTGGTGGTGATGGATTTTGTAGCTTGCTGCTTGTTTCACCACTGGTC
4480220	0.00336345	0.00081504	up	1.99201	1.99201	0.994226	FGFRL1	53834	Homo sapiens fibroblast growth factor receptor-like 1 (FGFRL1), transcript variant 3, mRNA.	chr4	1010359	1010408	AATGATGGAAGGAAGACTGGGTTGCAGGGACTGTGGTCTCTCCTGGGGCC
1780348	0.00336345	0.000238563	up	2.58914	2.58914	1.37247	FH	2271	Homo sapiens fumarate hydratase (FH), nuclear gene encoding mitochondrial protein, mRNA.	chr1	241661128	241661177	GAGCAGTTTGACGAATGGGTAAAACCTAAGGACATGCTGGGTCCAAAGTG
4640446	0.0092708	0.00550172	up	3.40399	3.40399	1.76723	FHL1	2273	Homo sapiens four and a half LIM domains 1 (FHL1), mRNA.	chrX	135120766	135120815	CTAGAGGGGGAGTTGAGCAGGCGCCAGGGCTGTCATCAACATGGATATGA
5860333	0.00336345	0.00081504	up	3.57345	3.57345	1.83732	FHL5	9457	Homo sapiens four and a half LIM domains 5 (FHL5), mRNA.	chr6	97064202	97064251	GCTACAATTTGCCCTCATACACACTGCTTCCACAGCTTGCTAGTTCTGTG
3850687	0.00336345	0.000238563	up	2.09496	2.09496	1.06692	FICD	11153	Homo sapiens FIC domain containing (FICD), mRNA.	chr12	107437240	107437289	GGCCTTTCATTCGCTTCATCGCCAAGTGTACTGAGACCACCCTGGACACC
1010068	0.00336345	0.00081504	up	2.21574	2.21574	1.14779	FKBP2	2286	Homo sapiens FK506 binding protein 2, 13kDa (FKBP2), transcript variant 1, mRNA.	chr11	63766596	63767285	TGCACTACACGGGGAAGCTGGAAGATGGGACAGAGTTTGACAGCAGCCTG
2640341	0.00336345	0.000238563	up	7.3662	7.3662	2.88092	FKBP5	2289	Homo sapiens FK506 binding protein 5 (FKBP5), mRNA.	chr6	35649634	35649683	CTCAGATGATGCCAGCTGTCTCCCACGTGTGTATTATGGTTCACCAGGGG
7510551	0.00349835	0.00109083	up	4.84489	4.84489	2.27646	FLJ21986	79974	Homo sapiens hypothetical protein FLJ21986 (FLJ21986), mRNA.	chr7	120724622	120724671	ACTGTTACCATCTGACTGAGGTTACTCTGGTATTTATCTCTTCGCTGCTG
580491	0.0208285	0.0143059	up	3.32625	3.32625	1.7339	FLNC	2318	Homo sapiens filamin C, gamma (actin binding protein 280) (FLNC), mRNA.	chr7	128286512	128286561	CAGCTGGGAGCTGCTTAGGTGGAAAACTCCAAATAAAGTGCGGCTGTCGC
4290603	0.007533	0.00426672	up	2.96576	2.96576	1.5684	FMO2	2327	Homo sapiens flavin containing monooxygenase 2 (non-functional) (FMO2), mRNA.	chr1	169448029	169448078	TCCTCACACACTCTTTTTCCCTTCTGCCTTCACCTTTGCCGTGGGTGGAC
1710484	0.0061825	0.00328861	up	2.6976	2.6976	1.43168	FMOD	2331	Homo sapiens fibromodulin (FMOD), mRNA.	chr1	203310041	203310090	GGGGCAAGGACTGTTGGAGGAGAGTTAGCCCAAGTATAGGCTCTGCCCAG
4560092	0.00336345	0.000238563	up	2.14738	2.14738	1.10257	FNBP1L	54874	Homo sapiens formin binding protein 1-like (FNBP1L), transcript variant 1, mRNA.	chr1	93792567	93792616	TCCGTAGGAGGCAAGTTCCTTGATGTGGAATAGTGCAACCTGTATATGGG
1660113	0.00336345	0.000238563	up	2.2591	2.2591	1.17575	FNDC3A	22862	Homo sapiens fibronectin type III domain containing 3A (FNDC3A), transcript variant 1, mRNA.	chr13	48681291	48681340	AGTGCCACATTTGGCAGTACAAATGAGTCTGAGTGTAATAGCCCAGAGAT
7160239	0.0208285	0.0143059	down	5.78311	-5.78311	-2.53185	FOSB	2354	Homo sapiens FBJ murine osteosarcoma viral oncogene homolog B (FOSB), mRNA.	chr19	50670217	50670266	TGGGCCGTCCCCTCTCCCCTTGGTTCTGCACTGTTGCCAATAAAAAGCTC
2760079	0.00513245	0.0025191	up	3.76025	3.76025	1.91083	FOXC1	2296	Homo sapiens forkhead box C1 (FOXC1), mRNA.	chr6	1557280	1557329	CTTCCAGCCAGTCTCTGTACCGCACGTCCGGAGCTTTCGTCTACGACTGT
4900332	0.00336345	0.000327414	up	2.31547	2.31547	1.21131	FOXJ2	55810	Homo sapiens forkhead box J2 (FOXJ2), mRNA.	chr12	8099216	8099265	GTCCCTGCTCCTCATGTTTCTGGTTTGGTGAGTCCTTTGTGCCACCACCC
6020612	0.00336345	0.000238563	up	2.36657	2.36657	1.2428	FOXN2	3344	Homo sapiens forkhead box N2 (FOXN2), mRNA.	chr2	48459743	48459792	ACTGCCAGTAGATGACCAGTCACAAGTGAACCACTTCTCAGTTGCCAATC
6770719	0.00336345	0.000238563	up	3.72277	3.72277	1.89637	FOXO1	2308	Homo sapiens forkhead box O1 (FOXO1), mRNA.	chr13	41130102	41130151	CAACCTGGCATTACAGTTGGCCTCTCCTTGAGGTGGGCACAGCCTGGCAG
6200692	0.00336345	0.000238563	up	4.7471	4.7471	2.24705	FOXO3	2309	Homo sapiens forkhead box O3 (FOXO3), transcript variant 2, mRNA.	chr6	108989533	108989582	GTCTACGGGTGCCAGATCAGTAGGGCCTGTGATTTCCTGTCAGTGTCCTC
7160142	0.00513245	0.0025191	up	2.36961	2.36961	1.24465	FREQ	23413	Homo sapiens frequenin homolog (Drosophila) (FREQ), mRNA.	chr9	132038546	132038595	ACCACATTTCTGGCAGCGTTTCCCAGACACCCCTCTGCTAGGCCATCCCT
2470519	0.00336345	0.000238563	up	2.16756	2.16756	1.11607	FRG1	2483	Homo sapiens FSHD region gene 1 (FRG1), mRNA.	chr4	190883080	190884289	CTGGACAGGAGAGCCAAATTGAAAGCCGACAGATACTGCAAGTGACTGGG
3370113	0.00380157	0.00145086	up	5.64135	5.64135	2.49604	FRZB	2487	Homo sapiens frizzled-related protein (FRZB), mRNA.	chr2	183698882	183698931	GCCTGATTGAGAAGCACAACTGAAACCAGTAGCCGCTGGGGTGTTAATGG
2360356	0.0252556	0.0178923	up	2.03224	2.03224	1.02307	FSTL3	10272	Homo sapiens follistatin-like 3 (secreted glycoprotein) (FSTL3), mRNA.	chr19	634134	634183	GTGCCTGCGTGTAAACCACAGCCTCAGACCAGCTATGGGGAGAGGACAAC
5220240	0.0092708	0.00550172	up	2.0864	2.0864	1.06102	FTH1	2495	Homo sapiens ferritin, heavy polypeptide 1 (FTH1), mRNA.	chr11	61731980	61732029	GTCTTTGAGGTCTTGGGATGAATCAGAAATCTATCCAGGCTATCTTCCAG
520356	0.00336345	0.000446533	up	2.47791	2.47791	1.30912	FXR1	8087	Homo sapiens fragile X mental retardation, autosomal homolog 1 (FXR1), transcript variant 1, mRNA.	chr3	180694629	180694678	TCTGCAGGGACACTGGGCGATACTTGGCAGTGACTGTTCTACCTTGAGGC
6900278	0.00336345	0.000238563	up	2.67653	2.67653	1.42036	FYCO1	79443	Homo sapiens FYVE and coiled-coil domain containing 1 (FYCO1), mRNA.	chr3	45934659	45934708	GAGACACTCTGCCTCTGGTGGCTGCAGAGCAATACCCAAGCCTCATTTGG
620255	0.00437045	0.00191772	up	2.61563	2.61563	1.38716	FZD4	8322	Homo sapiens frizzled homolog 4 (Drosophila) (FZD4), mRNA.	chr11	86656979	86657028	TCTGTGCAGCAGTCGGGCTGGATGCTCTGTGGCCTTTCTTGGGTCCTCAT
6180427	0.00349835	0.00109083	down	2.02474	-2.02474	-1.01774	G0S2	50486	Homo sapiens G0/G1switch 2 (G0S2), mRNA.	chr1	207915967	207916016	ACTGTGGGAGACCAGCGGAGTGGGAGGGAGACGCAGTAGACAGAGACAGA
3120520	0.00349835	0.00109083	up	2.16471	2.16471	1.11417	GABARAPL2	11345	Homo sapiens GABA(A) receptor-associated protein-like 2 (GABARAPL2), mRNA.	chr16	74168742	74168791	AGCGGAGAGAACACTTTTGGCTTCTGAGGGCCATTGCTGGGCTAGGTGCA
670255	0.0252556	0.0178923	up	2.21365	2.21365	1.14643	GADD45A	1647	Homo sapiens growth arrest and DNA-damage-inducible, alpha (GADD45A), mRNA.	chr1	67924838	67925960	CTGCACTGCGTGCTGGTGACGAATCCACATTCATCTCAATGGAAGGATCC
1980379	0.00336345	0.000238563	up	3.78675	3.78675	1.92096	GALNTL2	117248	Homo sapiens UDP-N-acetyl-alpha-D-galactosamine:polypeptide N-acetylgalactosaminyltransferase-like 2 (GALNTL2), mRNA.	chr3	16244827	16244876	GCATTCCCATTAACAAAGGTGTTCACAGTTGAGAAACTCTCCTGCCGGGC
1570433	0.00336345	0.000446533	up	1.98429	1.98429	0.988626	GAPVD1	26130	Homo sapiens GTPase activating protein and VPS9 domains 1 (GAPVD1), mRNA.	chr9	127166883	127166932	AATACATCACGAGGCCAGCTGTGTGATTTCTGAGACCTAGATGAGAGTCC
5700278	0.00336345	0.000446533	up	2.34249	2.34249	1.22804	GARS	2617	Homo sapiens glycyl-tRNA synthetase (GARS), mRNA.	chr7	30634431	30634480	CTCTGGGTCAATCGGAAGGCGCTATGCCAGGACTGATGAGATTGGCGTGG
360047	0.0170805	0.0113693	up	3.24849	3.24849	1.69977	GAS1	2619	Homo sapiens growth arrest-specific 1 (GAS1), mRNA.	chr9	88749559	88749608	GCGGAGAATGTATATTGCCTCTGCTCCTATCAGGGTTGCTAAACCCTGGT
70730	0.0061825	0.00328861	up	2.61429	2.61429	1.38642	GAS6	2621	Homo sapiens growth arrest-specific 6 (GAS6), mRNA.	chr13	113590183	113590232	GCCATGCTGAGAGCTGGGCTTTCCTCTGTGACCATCCCGGCCTGTAACAT
3440195	0.00336345	0.000238563	up	2.32946	2.32946	1.21999	GFM1	85476	Homo sapiens G elongation factor, mitochondrial 1 (GFM1), nuclear gene encoding mitochondrial protein, mRNA.	chr3	158410222	158410271	GTTTCCAGAAAAAGTTGGGCTTTCCCAAGCAGTTCTATTACCCGGTTCAG
5720059	0.00336345	0.000238563	up	2.74764	2.74764	1.45819	GFOD1	54438	Homo sapiens glucose-fructose oxidoreductase domain containing 1 (GFOD1), mRNA.	chr6	13472811	13472860	GAGGGTAAAGTGAGCCTAGCCAGGAGGTGTTTGGGGCTCTATCGCGCATC
2350053	0.00513245	0.0025191	up	2.02488	2.02488	1.01784	GFPT1	2673	Homo sapiens glutamine-fructose-6-phosphate transaminase 1 (GFPT1), mRNA.	chr2	69406033	69406082	GATGGGATGTGTACATGTTGGGTATCCTACTACTTTGTGTTTTCATCTCC
4900639	0.00349835	0.00109083	up	2.23888	2.23888	1.16278	GGNBP2	79893	Homo sapiens gametogenetin binding protein 2 (GGNBP2), mRNA.	chr17	32020111	32020160	GTTCTTTCTTCAGGCTTGTGTCTTTAGTTGCGTGGCTGCGCAGGCCTGCC
1260520	0.00336345	0.000238563	up	1.98407	1.98407	0.98846	GGPS1	9453	Homo sapiens geranylgeranyl diphosphate synthase 1 (GGPS1), transcript variant 2, mRNA.	chr1	233572618	233572667	GCCTATAAACAGATTGATGCACGTGGTGGGAACCCTGAGCTAGTAGCCTT
4850754	0.00336345	0.000327414	up	2.00312	2.00312	1.00225	GHITM	27069	Homo sapiens growth hormone inducible transmembrane protein (GHITM), mRNA.	chr10	85902336	85902385	GAAACAGGCACAGGTGATGCATTCTCCTGCTGTTGCTTCTCAGTGCTCTC
5050470	0.00380157	0.00145086	up	2.26606	2.26606	1.18019	GHR	2690	Homo sapiens growth hormone receptor (GHR), mRNA.	chr5	42721630	42721679	GGTGGCCACATAAGCCATTATTCACTAGTATGACTAGTTGTGTCTGGCAG
3170091	0.0208285	0.0143059	up	1.97826	1.97826	0.984233	GIMAP7	168537	Homo sapiens GTPase, IMAP family member 7 (GIMAP7), mRNA.	chr7	149848443	149848492	GATGTGGGCCTAAAAAGCATCGTCAAGGAGTGCGGGAACCGCTGCTGTGC
6940017	0.0113869	0.00705073	up	2.41033	2.41033	1.26923	GJA1	2697	Homo sapiens gap junction protein, alpha 1, 43kDa (GJA1), mRNA.	chr6	121770480	121770529	GAGTTTAGCAGTCTTTTGGAGTGACCAGCAACTTTGATGTTTGCACTAAG
4560064	0.0113869	0.00705073	up	2.00514	2.00514	1.0037	GLB1	2720	Homo sapiens galactosidase, beta 1 (GLB1), transcript variant 179423, mRNA.	chr3	33013372	33013421	TGTGCATTTTCACCTGAGGTTTCCCTGCATCCCTGCAGTGCCAAAGCCCC
5860402	0.00336345	0.000327414	up	4.27619	4.27619	2.09633	GLDN	342035	Homo sapiens gliomedin (GLDN), mRNA.	chr15	49487326	49487375	GATAGGGCTTTGCGTTTTCATCCAGATGCTGTGGCCCTGTGTTTCACAGC
2030376	0.00349835	0.00109083	up	2.29366	2.29366	1.19765	GLG1	2734	Homo sapiens golgi apparatus protein 1 (GLG1), mRNA.	chr16	73043419	73043468	GGCAGTCCAGCCTGACCTTTCTGCACACTCCAGACAAACTTCCCAGACAA
6220746	0.00513245	0.0025191	up	2.30521	2.30521	1.2049	GLIPR1	11010	Homo sapiens GLI pathogenesis-related 1 (GLIPR1), mRNA.	chr12	74170565	74175672	GAGGGAATTACCCAACTTGGCCATATAAGAGAGGAGCCACCTGCAGTGCC
6770619	0.0061825	0.00328861	up	2.1384	2.1384	1.09653	GLO1	2739	Homo sapiens glyoxalase I (GLO1), mRNA.	chr6	38752139	38752188	GTGCTCTTGGCTCTTGGGCTGGAGTACCGTGGTGAGGGAGTAAACACTAG
4590228	0.007533	0.00426672	up	2.28084	2.28084	1.18957	GLRX	2745	Homo sapiens glutaredoxin (thioltransferase) (GLRX), mRNA.	chr5	95175728	95175777	AGTTGGTCTTGGTGTCATATGGATCAGAGGCACAAGTGCAGAGGCTGTGG
2030484	0.00336345	0.000238563	up	3.10426	3.10426	1.63425	GLRX5	51218	Homo sapiens glutaredoxin 5 (GLRX5), mRNA.	chr14	95080536	95080585	GACCCCTCTGCAAATGTGTCAGTCTCCAAAGAGAGTATCTCCCCCCAAAT
5570427	0.00336345	0.000605173	up	2.27536	2.27536	1.18609	GLS	2744	Homo sapiens glutaminase (GLS), mRNA.	chr2	191538326	191538375	GTCTGGCAGGGACTGAATGACCTGATGTCAGATTTAGATTCTTCCTGGGG
4490017	0.00336345	0.000238563	up	2.0826	2.0826	1.05839	GLTP	51228	Homo sapiens glycolipid transfer protein (GLTP), mRNA.	chr12	110288893	110288942	CGCCTCACTGCCTTAACCTTAACTGTTCTTCCTGGCGCTAAAAAGAGCTG
6840156	0.00336345	0.000238563	up	4.39562	4.39562	2.13607	GMDS	2762	Homo sapiens GDP-mannose 4,6-dehydratase (GMDS), mRNA.	chr6	1906150	1906199	CCTCCAGGGTTTGGGTCGCTTTGCGTTTGTCGAAGCCTCCTCTGAATGGC
7650246	0.00336345	0.000238563	up	3.89816	3.89816	1.96279	GNA11	2767	Homo sapiens guanine nucleotide binding protein (G protein), alpha 11 (Gq class) (GNA11), mRNA.	chr19	3072186	3072235	CGCGGCCGTGAAGGACACCATCCTGCAGCTCAACCTCAAGGAGTACAACC
2940484	0.00336345	0.000238563	up	2.24411	2.24411	1.16615	GNB4	59345	Homo sapiens guanine nucleotide binding protein (G protein), beta polypeptide 4 (GNB4), mRNA.	chr3	180599936	180599985	TTGGCTGGGCAGAGTGGCTTACACCTATAATCCCAGCAATTTGGGAGGCC
450348	0.0305949	0.0222431	up	2.00182	2.00182	1.00131	GNG10	2790	Homo sapiens guanine nucleotide binding protein (G protein), gamma 10 (GNG10), mRNA.	chr9	113463766	113463815	CAGCGCTTGGTAGAGCAGCTCAAGTTGGAGGCTGGCGTGGAGAGGATCAA
6760717	0.00336345	0.000238563	up	2.12572	2.12572	1.08795	GOLGA5	9950	Homo sapiens golgi autoantigen, golgin subfamily a, 5 (GOLGA5), mRNA.	chr14	92375517	92375566	GCACCACGACCAACCATATGGCAAATGAACCAAGCCCAGTTGTTGCAGTG
2320068	0.00336345	0.000238563	up	2.93582	2.93582	1.55376	GOLPH3	64083	Homo sapiens golgi phosphoprotein 3 (coat-protein) (GOLPH3), mRNA.	chr5	32161597	32161646	GGGAAGAGGCTTGTGACCAGTACCAATCTTGAGTTTCTTTTTCTGTCCAC
3390592	0.00336345	0.000327414	up	2.56504	2.56504	1.35898	GORASP2	26003	Homo sapiens golgi reassembly stacking protein 2, 55kDa (GORASP2), mRNA.	chr2	171531571	171531620	GGTGCCACAGTTTTAAACCAGAAGGTGGCACTCTGTGGCTCCTTGTAGTA
5690373	0.00336345	0.000238563	up	1.97708	1.97708	0.983373	GOT1	2805	Homo sapiens glutamic-oxaloacetic transaminase 1, soluble (aspartate aminotransferase 1) (GOT1), mRNA.	chr10	101146885	101146934	GATCAAGTTGTCTGAAGGAGCCAAAGTGTGAATGTGGGTGTCGGCTGCGG
1050292	0.00336345	0.00081504	down	2.09004	-2.09004	-1.06353	GP9	2815	Homo sapiens glycoprotein IX (platelet) (GP9), mRNA.	chr3	130263874	130263923	CCAAGCCTGGTCAGCCCAAACCACCAGAAGCCCAGAATAAACTGGCAGCT
2450187	0.00336345	0.000238563	up	3.62328	3.62328	1.8573	GPD1L	23171	Homo sapiens glycerol-3-phosphate dehydrogenase 1-like (GPD1L), mRNA.	chr3	32184469	32184518	ATCCACACCAAGAGGGTGTTGTGATGAGGTGCCGGTGTGCAAAGGGAACT
3870202	0.0061825	0.00328861	up	2.21898	2.21898	1.1499	GPM6B	2824	Homo sapiens glycoprotein M6B (GPM6B), transcript variant 1, mRNA.	chrX	13789363	13789412	CCAGCAGTGGAGGTGCTGTCAGAGTCCAGTGTTCTAGAAGAGGCAGTGTC
3780603	0.0113869	0.00705073	up	2.47561	2.47561	1.30779	GPR116	221395	Homo sapiens G protein-coupled receptor 116 (GPR116), transcript variant 1, mRNA.	chr6	46928532	46928581	TGGCCCTTGGTGTGTTGCATAGCTCCCTATGTATTCTCTGTTTCCATCTT
5490019	0.00336345	0.00081504	up	2.79494	2.79494	1.48282	GPX3	2878	Homo sapiens glutathione peroxidase 3 (plasma) (GPX3), mRNA.	chr5	150388660	150388709	CTTCGGAGGACGTGCCCTCACCCCTCACTGGTCCACTGGCTTGAGACTCA
6520128	0.00336345	0.000605173	up	2.17856	2.17856	1.12337	GPX4	2879	Homo sapiens glutathione peroxidase 4 (phospholipid hydroperoxidase) (GPX4), transcript variant 2, mRNA.	chr19	1057397	1057446	AGTTCCTCATCGACAAGAACGGCTGCGTGGTGAAGCGCTACGGACCCATG
1230358	0.00336345	0.000327414	up	2.11327	2.11327	1.07948	GRSF1	2926	Homo sapiens G-rich RNA sequence binding factor 1 (GRSF1), transcript variant 2, mRNA.	chr4	71904280	71904329	GTATGCTTTCTTTGCCTTGTTCCTGTTCTCAGGGTGACGACTGCCACCAG
6770730	0.00336345	0.000605173	up	2.74305	2.74305	1.45578	GSTO1	9446	Homo sapiens glutathione S-transferase omega 1 (GSTO1), mRNA.	chr10	106009463	106009512	GAAGCATACCCAGGGAAGAAGCTGTTGCCGGATGACCCCTATGAGAAAGC
2450368	0.0113869	0.00705073	up	1.99894	1.99894	0.999232	GTF2A2	2958	Homo sapiens general transcription factor IIA, 2, 12kDa (GTF2A2), mRNA.	chr15	57721744	57730199	GCAGCACTGGCTCAGAGGGTCAGGAACAGAGTCAATTTCAGGGGCTCTCT
6900215	0.00336345	0.000238563	up	2.8992	2.8992	1.53566	GTF2H5	404672	Homo sapiens general transcription factor IIH, polypeptide 5 (GTF2H5), mRNA.	chr6	158533002	158533051	CTGCCATGAAGCAGTTTCTGCTGTACTTGGATGAGTCCAATGCCCTGGGG
270619	0.00336345	0.000238563	up	2.40013	2.40013	1.26312	GTF3A	2971	Homo sapiens general transcription factor IIIA (GTF3A), mRNA.	chr13	26907667	26907716	CGGAGAGTCACCCAACTGTGTGGAAGACAAGATGCTCTCGACAGTTGCAG
4570494	0.00336345	0.000327414	up	2.11452	2.11452	1.08033	GTPBP6	8225	Homo sapiens GTP binding protein 6 (putative) (GTPBP6), mRNA.	chrY	174121	174170	TCCAGTGGGCCCTCGGTGCCTGCTGTGAACTGCTTTCCCTCGGAATGTTT
4280471	0.00336345	0.000605173	up	2.26517	2.26517	1.17962	GUK1	2987	Homo sapiens guanylate kinase 1 (GUK1), mRNA.	chr1	226402740	226402997	TGGACCAGGCCTACGCAGAGCTGAAGGAGGCGCTCTCTGAGGAAATCAAG
670528	0.00336345	0.000446533	up	2.37261	2.37261	1.24648	GYG1	2992	Homo sapiens glycogenin 1 (GYG1), mRNA.	chr3	148745033	148745082	CTGCAGAGCCTGGTTCAAAATCAGTCACTCCCTTCAGAAGCAGACATGGC
7000577	0.00349835	0.00109083	up	2.35114	2.35114	1.23336	GYPC	2995	Homo sapiens glycophorin C (Gerbich blood group) (GYPC), transcript variant 2, mRNA.	chr2	127170296	127170345	CTTGATTCTTCCCGAGATAGCCACCTGGAAACACTAGGTGCCTGCCCAGG
5310411	0.00336345	0.000327414	up	3.28648	3.28648	1.71654	H2AFJ	55766	Homo sapiens H2A histone family, member J (H2AFJ), transcript variant 1, mRNA.	chr12	14818948	14818997	GAGTTAAACAAGCTGCTGGGCAAAGTGACCATCGCTCAGGGCGGCGTCCT
2710292	0.00336345	0.000238563	up	3.36709	3.36709	1.7515	H2AFZ	3015	Homo sapiens H2A histone family, member Z (H2AFZ), mRNA.	chr4	101088553	101088602	ACTCTAACAGCTGTCCAGTGTTGGTGATTCCAGTGGACTGTATCTCTGTG
1440296	0.00336345	0.00081504	up	2.54909	2.54909	1.34998	H3F3B	3021	Homo sapiens H3 histone, family 3B (H3.3B) (H3F3B), mRNA.	chr17	73772637	73772686	GAGCACTCAACCCAGAAGGCGAAGATAGCTTTTGGTTGTAGGCGGCTTCC
6510689	0.0170805	0.0113693	up	1.99804	1.99804	0.998588	HABP4	22927	Homo sapiens hyaluronan binding protein 4 (HABP4), mRNA.	chr9	98292301	98292350	TCCAGAGGCTCGAGAGCAGGCCATTTCCCAAGAAGATGAAGAATGGTGAC
460047	0.00336345	0.000238563	up	2.09507	2.09507	1.067	HACL1	26061	Homo sapiens 2-hydroxyacyl-CoA lyase 1 (HACL1), mRNA.	chr3	15609410	15609459	GCCACACGGAAGGCCCAGGATTTTCATTGGCTGACCCGCTCTAATATGTA
6290709	0.00336345	0.000238563	up	3.40321	3.40321	1.7669	HADH	3033	Homo sapiens hydroxyacyl-Coenzyme A dehydrogenase (HADH), nuclear gene encoding mitochondrial protein, mRNA.	chr4	108956065	108956114	GCTGCTGAATGGGTCAGCATATCTCTGTTTGCATGGTTTGCAGGAGGTCG
2640286	0.00336345	0.000238563	down	17.9585	-17.9585	-4.16659	HBA2	3040	Homo sapiens hemoglobin, alpha 2 (HBA2), mRNA.	chr16	163658	163707	CCTCCTTGCACCGGCCCTTCCTGGTCTTTGAATAAAGTCTGAGTGGGCGG
3440739	0.00336345	0.000238563	down	16.5173	-16.5173	-4.04591	HBB	3043	Homo sapiens hemoglobin, beta (HBB), mRNA.	chr11	5246807	5246856	GCTAATGCCCTGGCCCACAAGTATCACTAAGCTCGCTTTCTTGCTGTCCA
1820594	0.00513245	0.0025191	down	2.70562	-2.70562	-1.43596	HBEGF	1839	Homo sapiens heparin-binding EGF-like growth factor (HBEGF), mRNA.	chr5	139692882	139692931	CTGGTGCTACTCCATGCAGGGGTCAGTGCAGCAGAGGACAGTCTGGAGAA
7400113	0.00336345	0.000238563	down	2.59681	-2.59681	-1.37674	HBG1	3047	Homo sapiens hemoglobin, gamma A (HBG1), mRNA.	chr11	5269620	5269669	AGAATTCACCCCTGAGGTGCAGGCTTCCTGGCAGAAGATGGTGACTGCAG
4010040	0.00336345	0.000238563	down	2.76353	-2.76353	-1.46651	HBG2	3048	Homo sapiens hemoglobin, gamma G (HBG2), mRNA.	chr11	5274538	5274587	AGAATTCACCCCTGAGGTGCAGGCTTCCTGGCAGAAGATGGTGACTGGAG
6860653	0.00336345	0.000238563	up	2.96533	2.96533	1.56819	HBXIP	10542	Homo sapiens hepatitis B virus x interacting protein (HBXIP), mRNA.	chr1	110944148	110944197	ATGATCCAGAAACACGATGGCATCACGGTGGCAGTGCACAAAATGGCCTC
4850296	0.00336345	0.00081504	up	2.03122	2.03122	1.02235	HCFC1	3054	Homo sapiens host cell factor C1 (VP16-accessory protein) (HCFC1), mRNA.	chrX	153213075	153213124	TGTTTCTGAGGAGAGTACACCGTTCACTATTGTAGAGTAACCCCTGTGAC
2260113	0.0252556	0.0178923	down	1.9668	-1.9668	-0.975847	HCST	10870	Homo sapiens hematopoietic cell signal transducer (HCST), transcript variant 1, mRNA.	chr19	36395117	36395166	GGTGGCACAGGAACCCCCGCCCCAACTTTTGGATTGTAATAAAACAATTG
2260132	0.00336345	0.000238563	up	2.75446	2.75446	1.46177	HDDC2	51020	Homo sapiens HD domain containing 2 (HDDC2), mRNA.	chr6	125638766	125638815	CAGGAAGCGGTCATGAAAGTGCCATGGATGAACACTGGAGGTGGCAGTGC
6370477	0.00336345	0.000238563	up	2.31577	2.31577	1.21149	HDHD2	84064	Homo sapiens haloacid dehalogenase-like hydrolase domain containing 2 (HDHD2), mRNA.	chr18	44633810	44633859	GCTTCGGGTTTTGATGCTTGTTTAGAGATCAGCAGTCTTGGATGGGAGGG
360689	0.00437045	0.00191772	up	1.95851	1.95851	0.969757	HEBP1	50865	Homo sapiens heme binding protein 1 (HEBP1), mRNA.	chr12	13127952	13128001	CTGCGATAGACCAGAAAAATCCTGGCAGCTTTTCTCCAGGCATCTGGGTC
3940026	0.00336345	0.00081504	up	2.47724	2.47724	1.30873	HEBP2	23593	Homo sapiens heme binding protein 2 (HEBP2), mRNA.	chr6	138734104	138734153	CGATGAGAAGGTTTACTACACTGCAGGCTACAACAGTCCTGTCAAATTGC
1850349	0.00349835	0.00109083	up	2.45809	2.45809	1.29754	HEPH	9843	Homo sapiens hephaestin (HEPH), transcript variant 1, mRNA.	chrX	65403801	65403850	CTGCCATGAGCATGTACAACCTCTGGAGCTAGAAGCTCCTCAGGAAAGCC
4570458	0.0113869	0.00705073	up	2.24218	2.24218	1.1649	HERPUD1	9709	Homo sapiens homocysteine-inducible, endoplasmic reticulum stress-inducible, ubiquitin-like domain member 1 (HERPUD1), transcript variant 3, mRNA.	chr16	55534714	55534763	GCTGTAGCTGTTGGAGGCTTTGACAGGAATGGACTGGATCACCTGACTCC
5260070	0.0139756	0.00898067	up	2.04922	2.04922	1.03508	HES4	57801	Homo sapiens hairy and enhancer of split 4 (Drosophila) (HES4), mRNA.	chr1	924218	924267	CCCCGTTCTAGGGCCGTGGCCTTTGCCGAGACTGTAGCAGAGAAAACGTA
2350685	0.0061825	0.00328861	up	2.25627	2.25627	1.17394	HEY2	23493	Homo sapiens hairy/enhancer-of-split related with YRPW motif 2 (HEY2), mRNA.	chr6	126122702	126122751	ACCTCTGCACCCTGAAGGTAGCCATACAGATGCCGACAGATCCACAAAGG
1070114	0.00513245	0.0025191	up	2.65649	2.65649	1.40952	HEYL	26508	Homo sapiens hairy/enhancer-of-split related with YRPW motif-like (HEYL), mRNA.	chr1	40089873	40089922	GTGTTTCTATCCCCAAGCCTTCCTGGTGTCTCCAACTCCTACCCCATTGC
2480136	0.00380157	0.00145086	up	2.00284	2.00284	1.00205	HIBADH	11112	Homo sapiens 3-hydroxyisobutyrate dehydrogenase (HIBADH), mRNA.	chr7	27565919	27565968	TGGACTCCGTCACAATATGGTAGGATATCCCTCACCAACTCCCGACACTC
7100164	0.00336345	0.000327414	up	2.78608	2.78608	1.47824	HIGD1A	25994	Homo sapiens HIG1 hypoxia inducible domain family, member 1A (HIGD1A), transcript variant 1, mRNA.	chr3	42826808	42827564	ATGCGTGTGGCAGCCCAAGGCTTTGTTGTAGGAGCAATGACTGTTGGTAT
7000475	0.00336345	0.000238563	up	2.82611	2.82611	1.49882	HINT1	3094	Homo sapiens histidine triad nucleotide binding protein 1 (HINT1), mRNA.	chr5	130526228	130528695	GGATGACCGGTGCCTTGCTTTCCATGACATTTCCCCTCAAGCACCAACAC
10332	0.00336345	0.000605173	up	2.3073	2.3073	1.2062	HIPK2	28996	Homo sapiens homeodomain interacting protein kinase 2 (HIPK2), mRNA.	chr7	138907989	138908038	ACGGGTCGGGACACCAGTGAAACTTGAACCGGGAAGTGGGAGGACGTAGA
5570279	0.00513245	0.0025191	up	1.96873	1.96873	0.977264	HIST1H1C	3006	Homo sapiens histone cluster 1, H1c (HIST1H1C), mRNA.	chr6	26164078	26164127	GTGGCTAAGAGCCCAAAGAAGGCCAAGGTTGCGAAGCCCAAGAAAGCTGC
6110630	0.00380157	0.00145086	up	2.4539	2.4539	1.29508	HIST1H2BK	85236	Homo sapiens histone cluster 1, H2bk (HIST1H2BK), mRNA.	chr6	27214075	27214124	CCCACTGGGGGGTTGGGGTAATATTCTGTGGTCCTCAGCCCTGTACCTTA
3890349	0.00336345	0.000238563	up	3.1436	3.1436	1.65242	HIST1H4C	8364	Homo sapiens histone cluster 1, H4c (HIST1H4C), mRNA.	chr6	26104435	26104484	TAGTATATGCCCTAAAACGTCAGGGGCGCACTCTGTATGGCTTCGGCGGC
5080692	0.0369212	0.0274863	down	3.2239	-3.2239	-1.68881	HLA-A29.1	649853	Homo sapiens major histocompatibility complex class I HLA-A29.1 (HLA-A29.1), mRNA. XM_001132736 XM_001132742 XM_001132747 XM_001132750 XM_001132753 XM_001132757 XM_001132760 XM_001132769 XM_001132772 XM_001132776 XM_001132779 XM_001132781 XM_001132783 XM_001132785 XM_001132794				ACGGACGCCCCCAAGACGCATATGACTCACCACGCTGTCTCTGACCATGA
7160474	0.0139756	0.00898067	down	3.18636	-3.18636	-1.67191	HLA-DQB1	3119	Homo sapiens major histocompatibility complex, class II, DQ beta 1 (HLA-DQB1), mRNA.	chr6	32736001	32737147	CTTCCTCGGGCTGGGCCTTATCATCCATCACAGGAGTCAGAAAGGGCTCC
1980592	0.00513245	0.0025191	down	2.98485	-2.98485	-1.57766	HLA-H	3136	Homo sapiens major histocompatibility complex, class I, H (pseudogene) (HLA-H), non-coding RNA.	chr6	29859670	29860301	GATAGAAAAGGAGGGAGCTACTCTCAGGCTGCAAGCGGCAACAGTGCCCA
4230097	0.00336345	0.000446533	up	2.18775	2.18775	1.12945	HMGB1	3146	Homo sapiens high-mobility group box 1 (HMGB1), mRNA.	chr13	31033003	31033052	GCTGTGCAAAGGTTGAGAGCTATTGCTGATTAGTTACCACAGTTCTGATG
5270112	0.00349835	0.00109083	up	2.44719	2.44719	1.29113	HMGCS1	3157	Homo sapiens 3-hydroxy-3-methylglutaryl-Coenzyme A synthase 1 (soluble) (HMGCS1), transcript variant 2, mRNA.	chr5	43325308	43325357	GCCGGCAATGGGCAGGCCTGCAAATACTGGCACAGAGCATTAATCATACA
6220300	0.00336345	0.00081504	up	2.31259	2.31259	1.20951	HMGN1	3150	Homo sapiens high-mobility group nucleosome binding domain 1 (HMGN1), mRNA.	chr21	40714545	40714594	GCTCTCTCTGCCAGAATTGTGTGCACTCTGTAACATCTTTGTGGTAGTCC
5270689	0.00336345	0.000238563	up	2.46451	2.46451	1.3013	HMGN4	10473	Homo sapiens high mobility group nucleosomal binding domain 4 (HMGN4), mRNA.	chr6	26546880	26546929	CCTCTGTCTCCAGTATCACCACAAAATTGTTCTTCCTTGGAGTGTCTTGG
1660170	0.00336345	0.00081504	up	2.45636	2.45636	1.29652	HNRNPA0	10949	Homo sapiens heterogeneous nuclear ribonucleoprotein A0 (HNRNPA0), mRNA.	chr5	137115633	137115682	GGCCTCATGGAAATCCCTTTCCCGATCTTTGTAGCACCATCTACTGGCAG
5810440	0.00336345	0.000238563	up	2.5066	2.5066	1.32573	HNRNPAB	3182	Homo sapiens heterogeneous nuclear ribonucleoprotein A/B (HNRNPAB), transcript variant 2, mRNA.	chr5	177570393	177570442	CCAGAGCTCTAGGTGTTTAGGCAGCGTGTGGTGTCTGAGAGGCCATAGCG
6580577	0.00336345	0.000446533	up	2.08554	2.08554	1.06042	HNRNPD	3184	Homo sapiens heterogeneous nuclear ribonucleoprotein D (AU-rich element RNA binding protein 1, 37kDa) (HNRNPD), transcript variant 2, mRNA.	chr4	83494058	83494107	CCCCCAGTATTGTAGAGCAAGTCTTGTGTTAAAAGCCCAGTGTGACAGTG
4250112	0.00336345	0.000446533	up	2.00375	2.00375	1.0027	HNRNPU	3192	Homo sapiens heterogeneous nuclear ribonucleoprotein U (scaffold attachment factor A) (HNRNPU), transcript variant 1, mRNA.	chr1	245013642	245013691	GGCTGCTCTTGAATCGTCCTGTTTTCTTTGCCTAGTATTAGCACCACAGG
540725	0.0252556	0.0178923	down	2.11153	-2.11153	-1.07829	HNRPH1	3187	Homo sapiens heterogeneous nuclear ribonucleoprotein H1 (H) (HNRPH1), mRNA.	chr5	178974513	178974562	ATAGGTAACCAAGGAGCAGTGAACAGCAGCTACTACAGTAGTGGAAGCCG
6620437	0.00336345	0.000238563	up	3.11498	3.11498	1.63923	HOXA5	3202	Homo sapiens homeobox A5 (HOXA5), mRNA.	chr7	27181334	27181383	CTGAAACTCCCTTGTGTTCCTTCTGTGAAGAAGCCCTGTTCTCGTTGCCC
2810673	0.00336345	0.000446533	up	2.06406	2.06406	1.04549	HOXA9	3205	Homo sapiens homeobox A9 (HOXA9), mRNA.	chr7	27202174	27202223	CCGCCATTGGGCTACTGTAGATTTGTATCCTTGATGAATCTGGGGTTTCC
2470328	0.00336345	0.000238563	up	2.49245	2.49245	1.31757	HOXB7	3217	Homo sapiens homeobox B7 (HOXB7), mRNA.	chr17	46684776	46684825	TGCTGTCTTTGTGGACTGTGGGTCTGGACTAACCCTGTGGTTGCCTGCCC
4640059	0.00336345	0.000327414	up	2.12489	2.12489	1.08739	HOXC8	3224	Homo sapiens homeobox C8 (HOXC8), mRNA.	chr12	52692510	52692559	CACTAAGAAAACCCAACAACTGAGACTGCCTAGCCCGCCGGTCCTGTGCG
2940301	0.00336345	0.000238563	up	2.49395	2.49395	1.31843	HPS6	79803	Homo sapiens Hermansky-Pudlak syndrome 6 (HPS6), mRNA.	chr10	103817579	103817628	CCTGGAGGCTTGCTTGGGACTGGAGGCTTGCTTGGACAGTTCCTCTGTGT
2510593	0.00336345	0.000238563	up	3.29243	3.29243	1.71915	HRASLS3	11145	Homo sapiens HRAS-like suppressor 3 (HRASLS3), mRNA.	chr11	63099026	63099075	GCAAGCGTTGCAGGAATGGGCTTGGCAGCCATGAGCCTTATTGGAGTCAT
940138	0.0208285	0.0143059	up	2.48333	2.48333	1.31227	HRCT1	646962	Homo sapiens histidine rich carboxyl terminus 1 (HRCT1), mRNA.	chr9	35896885	35896934	CTGGACAGCCCGTCTTGTGACAGTGACTCCCAGTGAGCCCCAGAAATGAC
5130139	0.00336345	0.000238563	up	2.27921	2.27921	1.18854	HSBP1	3281	Homo sapiens heat shock factor binding protein 1 (HSBP1), mRNA.	chr16	82403903	82403952	GACCATCCGAAACCTGCGTCCCTGGTGATGTTCTCAAGCCTCGGAAGTGG
2030433	0.00336345	0.00081504	up	2.05889	2.05889	1.04186	HSCB	150274	Homo sapiens HscB iron-sulfur cluster co-chaperone homolog (E. coli) (HSCB), mRNA.	chr22	27483362	27483411	ACTTGGTAGGCCGAGGCAGGAGAATCGCTTAAACCCGTGAGGTGGAGGTT
6280050	0.00336345	0.000238563	up	3.10519	3.10519	1.63468	HSD17B12	51144	Homo sapiens hydroxysteroid (17-beta) dehydrogenase 12 (HSD17B12), mRNA.	chr11	43834455	43834504	TGCAGCAAGAAGATTGGTCTTTACCTAGGCTGTGTTTCCTAAGCTCTGAG
7050332	0.00336345	0.000446533	up	2.35765	2.35765	1.23735	HSP90AA1	3320	Homo sapiens heat shock protein 90kDa alpha (cytosolic), class A member 1 (HSP90AA1), transcript variant 2, mRNA.	chr14	101617169	101617218	CCCAGTCTTGTGGATGGAAATGTAGTGCTCGAGTCACATTCTGCTTAAAG
2480326	0.00336345	0.000446533	up	2.47781	2.47781	1.30907	HSP90B1	7184	Homo sapiens heat shock protein 90kDa beta (Grp94), member 1 (HSP90B1), mRNA.	chr12	102865665	102865714	CCCCTTCTCCCCTGCACTGTAAAATGTGGGATTATGGGTCACAGGAAAAA
6270274	0.0092708	0.00550172	up	2.20466	2.20466	1.14055	HSPA2	3306	Homo sapiens heat shock 70kDa protein 2 (HSPA2), mRNA.	chr14	64079313	64079362	TGTCCTTGTGCCAAGTACGAGATCTATTGTTGGAAGTCTTTGGTATATGC
870131	0.00336345	0.000605173	up	2.29059	2.29059	1.19572	HSPA5	3309	Homo sapiens heat shock 70kDa protein 5 (glucose-regulated protein, 78kDa) (HSPA5), mRNA.	chr9	127037007	127037056	CTAGGGCTAGTCTTCCCTTACCTCAAAGGCTCTCACTACCGTGGACCACC
430672	0.00336345	0.00081504	up	2.2369	2.2369	1.1615	HSPA8	3312	Homo sapiens heat shock 70kDa protein 8 (HSPA8), transcript variant 2, mRNA.	chr11	122928428	122928477	TGCTTCCTCAGGGCCCACCATTGAAGAGGTTGATTAAGCCAACCAAGTGT
430630	0.00336345	0.000605173	up	1.96668	1.96668	0.975759	HSPA9	3313	Homo sapiens heat shock 70kDa protein 9 (mortalin) (HSPA9), nuclear gene encoding mitochondrial protein, mRNA.	chr5	137919148	137919197	TGTACATGGGGTCCTTCAACTGAGGCCTTGCAAGTCAAGCTGGCTGTGCC
1570288	0.00336345	0.000446533	up	2.80783	2.80783	1.48946	HSPB2	3316	Homo sapiens heat shock 27kDa protein 2 (HSPB2), mRNA.	chr11	111289806	111289855	GAGGCAGCCATAGTTGAGCCCTGATTGCCACAGACCCAGCACCCAGCAAA
4560523	0.00336345	0.00081504	up	5.30101	5.30101	2.40627	HSPB7	27129	Homo sapiens heat shock 27kDa protein family, member 7 (cardiovascular) (HSPB7), mRNA.	chr1	16213331	16213380	GCCTTAACCCTGGGAAATGCCTGCTGCCCCCAGTGACTCTTGGTTTCGTC
6180259	0.0170805	0.0113693	up	2.83911	2.83911	1.50544	HSPB8	26353	Homo sapiens heat shock 22kDa protein 8 (HSPB8), mRNA.	chr12	118116751	118116800	GTCTCCAGACAGCTCCATCAGGAACCAAGCAAAGGCCAGATAGCCTGACA
2680170	0.00336345	0.000238563	up	3.19547	3.19547	1.67603	HSPE1	3336	Homo sapiens heat shock 10kDa protein 1 (chaperonin 10) (HSPE1), mRNA.	chr2	198073376	198074059	GCAGAGTACGAGTCTGAGGCGGAGGGAGTAATGGCAGGACAAGCGTTTAG
730612	0.0092708	0.00550172	up	2.21462	2.21462	1.14706	HTRA1	5654	Homo sapiens HtrA serine peptidase 1 (HTRA1), mRNA.	chr10	124264197	124264246	ACAATGCGTAGATAGAAGAAGCCCCACGGGAGCCAGGATGGGACTGGTCG
2340731	0.00336345	0.000238563	up	2.93778	2.93778	1.55472	IARS2	55699	Homo sapiens isoleucyl-tRNA synthetase 2, mitochondrial (IARS2), nuclear gene encoding mitochondrial protein, mRNA.	chr1	218387544	218387593	GCGGAGTCTTCAGATACACTGTGTCCTCGATGTGCAGAAGTTGTCAGTGG
5550348	0.00336345	0.000327414	up	2.25083	2.25083	1.17046	ICMT	23463	Homo sapiens isoprenylcysteine carboxyl methyltransferase (ICMT), mRNA.	chr1	6281466	6281515	CCTCGGCCTCTCTGTCATGCTGGGAAGTGCCTACTCTCTGGGCCACTGCT
670386	0.00336345	0.000605173	up	3.95602	3.95602	1.98405	ID1	3397	Homo sapiens inhibitor of DNA binding 1, dominant negative helix-loop-helix protein (ID1), transcript variant 2, mRNA.	chr20	29657653	29657702	TGAGGGAGAACAAGACCGATCGGCGGCCACTGCGCCCTTAACTGCATCCA
1660296	0.00336345	0.000327414	up	3.62832	3.62832	1.8593	ID2	3398	Homo sapiens inhibitor of DNA binding 2, dominant negative helix-loop-helix protein (ID2), mRNA.	chr2	8741581	8741630	GCAGACTTTGCCTTTTTTCAAAGGTGGAGCGTGAATACCAGAAGGATCCA
7570324	0.00336345	0.000238563	up	4.10545	4.10545	2.03754	ID3	3399	Homo sapiens inhibitor of DNA binding 3, dominant negative helix-loop-helix protein (ID3), mRNA.	chr1	23757369	23757418	CCCCAACTTCGCCCTGCCCACTTGACTTCACCAAATCCCTTCCTGGAGAC
1190367	0.00336345	0.00081504	down	2.83849	-2.83849	-1.50512	IER3	8870	Homo sapiens immediate early response 3 (IER3), mRNA.	chr6	30819173	30819222	GAGGACGTCCCGGCTGGGATGAAGTCTGGTGGTGGGTCGTAAGTTTAGGA
3990170	0.0252556	0.0178923	up	2.13598	2.13598	1.0949	IFI27	3429	Homo sapiens interferon, alpha-inducible protein 27 (IFI27), transcript variant 2, mRNA.	chr14	93652556	93652605	CCAAGTTCATCCTGGGCTCCATTGGGTCTGCCATTGCGGCTGTCATTGCG
6650242	0.00336345	0.00081504	up	2.01164	2.01164	1.00837	IFITM3	10410	Homo sapiens interferon induced transmembrane protein 3 (1-8U) (IFITM3), mRNA.	chr11	319809	319858	GATCTTCCAGGCCTATGGATAGATCAGGAGGCATCACTGAGGCCAGGAGC
2470358	0.0061825	0.00328861	up	2.39856	2.39856	1.26217	IFNGR1	3459	Homo sapiens interferon gamma receptor 1 (IFNGR1), mRNA.	chr6	137560553	137560602	CGGAACATATCCAGTACTCCTGGTTCCTAGGTGAGCAGGTGATGCCCCAG
2570291	0.0061825	0.00328861	up	2.08403	2.08403	1.05938	IFNGR2	3460	Homo sapiens interferon gamma receptor 2 (interferon gamma transducer 1) (IFNGR2), mRNA.	chr21	33731481	33731530	AAGACCTGGTCGTCGTCTTGACTTTGGCAAATGAGCCGGAGCCCCTTGGG
2810156	0.0092708	0.00550172	up	1.9543	1.9543	0.966654	IGF2R	3482	Homo sapiens insulin-like growth factor 2 receptor (IGF2R), mRNA.	chr6	160446602	160446651	TCTATTGCTGAGAAGCAAACCGCCCTGCAGCATCCCTCAGCCTGTACCGG
4200674	0.0305949	0.0222431	up	3.29218	3.29218	1.71904	IGFBP2	3485	Homo sapiens insulin-like growth factor binding protein 2, 36kDa (IGFBP2), mRNA.	chr2	217237127	217237176	CAAACACCGGCAGAAAACGGAGAGTGCTTGGGTGGTGGGTGCTGGAGGAT
6590132	0.00380157	0.00145086	up	3.04167	3.04167	1.60486	IGFBP3	3486	Homo sapiens insulin-like growth factor binding protein 3 (IGFBP3), transcript variant 2, mRNA.	chr7	45952202	45952251	GATACAACTGTGGCCATGACTGAGGAAAGGAGCTCACGCCCAGAGACTGG
2120524	0.00336345	0.000446533	up	4.18485	4.18485	2.06518	IGFBP5	3488	Homo sapiens insulin-like growth factor binding protein 5 (IGFBP5), mRNA.	chr2	217245220	217245269	CACCTGAATGCGGAAGAGCTCGGCTCCCGTTTAGCATTTTGTACTTAAGG
7380719	0.007533	0.00426672	up	3.39764	3.39764	1.76453	IGFBP6	3489	Homo sapiens insulin-like growth factor binding protein 6 (IGFBP6), mRNA.	chr12	51781127	51781176	GCAACTCCAGACTGAGGTCTACCGAGGGGCTCAAACACTCTACGTGCCCA
2760148	0.00336345	0.000605173	up	2.54199	2.54199	1.34596	IL11RA	3590	Homo sapiens interleukin 11 receptor, alpha (IL11RA), transcript variant 1, mRNA.	chr9	34651778	34651827	TGCATGTATGTAGGTGCCTGGGGAGTGTGTGTGGGTCCTTGGCTCTTGGC
1260341	0.00336345	0.000238563	up	2.36057	2.36057	1.23914	IL13RA1	3597	Homo sapiens interleukin 13 receptor, alpha 1 (IL13RA1), mRNA.	chrX	117812220	117812269	AGGTCTTGGGAGCTCTTGGAGGTGTCTGTATCAGTGGATTTCCCATCCCC
840685	0.00349835	0.00109083	down	4.40386	-4.40386	-2.13877	IL1B	3553	Homo sapiens interleukin 1, beta (IL1B), mRNA.	chr2	113587652	113587701	CTCACCTCTCCTACTCACTTAAAGCCCGCCTGACAGAAACCACGGCCACA
4040576	0.0092708	0.00550172	down	3.1742	-3.1742	-1.66639	IL6	3569	Homo sapiens interleukin 6 (interferon, beta 2) (IL6), mRNA.	chr7	22737683	22737732	TGCAGTCCAGCCTGAGGGCTCTTCGGCAAATGTAGCATGGGCACCTCAGA
1570553	0.00513245	0.0025191	down	3.76638	-3.76638	-1.91318	IL8	3576	Homo sapiens interleukin 8 (IL8), mRNA.	chr4	74608648	74608697	CCCTAGTCTGCTAGCCAGGATCCACAAGTCCTTGTTCCACTGTGCCTTGG
6560041	0.00336345	0.000327414	up	2.07737	2.07737	1.05476	IMP4	92856	Homo sapiens IMP4, U3 small nucleolar ribonucleoprotein, homolog (yeast) (IMP4), mRNA.	chr2	130820595	130820644	AGAATGGCCTGCTGAACTGGGATGTGGAACTGTGGCGGGTGGAGAGGTCT
6400463	0.0305949	0.0222431	up	3.02222	3.02222	1.59561	INMT	11185	Homo sapiens indolethylamine N-methyltransferase (INMT), mRNA.	chr7	30763562	30763611	GCTTGCTCACGCCCAGAGAGAGAAAAAGTTAAGCTGCTGACCCTGAAGGC
2070039	0.00336345	0.00081504	up	2.16243	2.16243	1.11266	INSIG2	51141	Homo sapiens insulin induced gene 2 (INSIG2), mRNA.	chr2	118583677	118583726	GAGAGAATGTGTCTGTGCATGTGGCCATGCTTTCCTAGAATGTCAAGTAG
3310441	0.00336345	0.000446533	up	2.42464	2.42464	1.27777	INTS10	55174	Homo sapiens integrator complex subunit 10 (INTS10), mRNA.	chr8	19709339	19709388	CAGCTCGGGCCTGTGTAATTGTAGGAGAAGACACTCAGCAGTGATTGCCA
7200719	0.00336345	0.000446533	up	2.6288	2.6288	1.3944	INTS3	65123	Homo sapiens integrator complex subunit 3 (INTS3), mRNA.	chr1	152012871	152012920	GGGCATCTATGACGTGGTCAGGGTGTCCATTCCTAATCATGGGGCAGATG
6770202	0.00336345	0.000327414	up	2.47049	2.47049	1.3048	IPO11	51194	Homo sapiens importin 11 (IPO11), mRNA.	chr5	61960038	61960087	CAGTATGTAACTGCGGGAAACCCACTGCCCCTTTGTAAGCTGTGGAACCC
5550092	0.00336345	0.000605173	up	3.54344	3.54344	1.82515	ISM1	140862	Homo sapiens isthmin 1 homolog (zebrafish) (ISM1), mRNA.	chr20	13228731	13228780	CTGCTCATGTCCTAGCAGGTTCAGAAGACTGCAGCCAAGTTCAGATGTAA
7200162	0.00336345	0.000238563	up	1.99157	1.99157	0.993906	ISY1	57461	Homo sapiens ISY1 splicing factor homolog (S. cerevisiae) (ISY1), mRNA.	chr3	130331320	130331369	CGAACTGGCTGCCTGTGTCTTATTTTGACTTGCACTGCCATTTTGAGGGG
460220	0.00380157	0.00145086	up	2.41563	2.41563	1.2724	ITGA1	3672	Homo sapiens integrin, alpha 1 (ITGA1), mRNA.	chr5	52235468	52235517	GTTGTCTCAACTCCTTGGTACAGGGTTCATTCAAACCCCCAAGCTGTGAG
10433	0.00336345	0.000238563	up	5.1618	5.1618	2.36787	ITGA10	8515	Homo sapiens integrin, alpha 10 (ITGA10), mRNA.	chr1	144255050	144255099	ACTAGCAGTCACAGAACCTGTCCTCCCAGGCTGTTCCTGAGGCCTGACCA
1770561	0.00513245	0.0025191	up	2.28153	2.28153	1.19	ITGA11	22801	Homo sapiens integrin, alpha 11 (ITGA11), mRNA.	chr15	68594168	68594217	TGATAATGCCCCAAGGACAAGGGGCGTGCCTGGCGCCCAGTGGAGTAATT
2000368	0.00336345	0.00081504	up	2.32593	2.32593	1.21781	ITGA3	3675	Homo sapiens integrin, alpha 3 (antigen CD49C, alpha 3 subunit of VLA-3 receptor) (ITGA3), transcript variant a, mRNA.	chr17	45522680	45522729	GAGAAGCTGAGGCTAGTTCCAAAAACCTCTCCTGACCCCTGCCTGTTGGC
5720075	0.00349835	0.00109083	up	9.20395	9.20395	3.20225	ITGA8	8516	Homo sapiens integrin, alpha 8 (ITGA8), mRNA.	chr10	15686355	15687772	CCTCAGGAGGACATGACCGACAGGGAACAGCTGACAAATGACAAGACCCC
610452	0.00437045	0.00191772	up	2.19288	2.19288	1.13283	ITGB1	3688	Homo sapiens integrin, beta 1 (fibronectin receptor, beta polypeptide, antigen CD29 includes MDF2, MSK12) (ITGB1), transcript variant 1A, mRNA.	chr10	33229489	33229538	GTGGCTATGCAACAGCTCTCACCTACGCGAGTCTTACTTTGAGTTAGTGC
1580576	0.0170805	0.0113693	up	2.7016	2.7016	1.43381	ITM2A	9452	Homo sapiens integral membrane protein 2A (ITM2A), mRNA.	chrX	78616653	78616853	CCGCCTTCGTCGCAGAGACCTCTTGCTGGGTTTCAACAAACGTGCCATTG
2650762	0.0444142	0.033763	up	1.96422	1.96422	0.973959	ITM2C	81618	Homo sapiens integral membrane protein 2C (ITM2C), transcript variant 2, mRNA.	chr2	231451845	231451894	CGAGCCGTGGGTTCTGCTGAGTAGGTGGAGCTCATTGCTTTCTCCAAGCT
5720735	0.00336345	0.000446533	up	2.75122	2.75122	1.46007	JAG1	182	Homo sapiens jagged 1 (Alagille syndrome) (JAG1), mRNA.	chr20	10566517	10566566	CTGCCACCCTGCTGAGTCTGTTCTGGTAATCGGGGTATAATAGGCTCTGC
1400689	0.00336345	0.00081504	up	2.87879	2.87879	1.52546	JAM3	83700	Homo sapiens junctional adhesion molecule 3 (JAM3), mRNA.	chr11	133526711	133526760	GAATGTGACTCAAGACTCGAGGCCGATACGAGGCTGTGATTCTGCCTTTG
70044	0.00336345	0.000605173	up	2.19137	2.19137	1.13184	JTB	10899	Homo sapiens jumping translocation breakpoint (JTB), mRNA.	chr1	152213852	152213901	TTGGAAGTTCGAAGGGGCTGTCGTGTGTGTGGCCCTGATCTTCGCTTGTC
7000397	0.00336345	0.000238563	up	3.13891	3.13891	1.65026	KANK1	23189	Homo sapiens KN motif and ankyrin repeat domains 1 (KANK1), transcript variant 1, mRNA.	chr9	712445	712494	GGAAGTCGAGATGACTTTGATCATTGGTAACTTGGGCCTGGGCCAGACAA
2470600	0.00336345	0.000327414	up	2.09145	2.09145	1.0645	KATNAL1	84056	Homo sapiens katanin p60 subunit A-like 1 (KATNAL1), transcript variant 2, mRNA.	chr13	30777013	30777062	TCATATGATGGTACGGCAGCAGGGAGTGGCCCCCAGTTAACATGGCTGTG
4920372	0.00336345	0.000446533	up	1.97265	1.97265	0.980132	KBTBD2	25948	Homo sapiens kelch repeat and BTB (POZ) domain containing 2 (KBTBD2), mRNA.	chr7	32874399	32874448	CACTAGCAGTAGTGGGGCGCCGCCAATCTAACATGAGCACAGGTGCTTCA
7320349	0.00336345	0.000327414	up	3.05507	3.05507	1.61121	KCNA5	3741	Homo sapiens potassium voltage-gated channel, shaker-related subfamily, member 5 (KCNA5), mRNA.	chr12	5025988	5026037	GTTTCCTGTGTCTCCAAGCCTCTGTCTTTTCTGGGATGTGGTATTGGTGC
5550452	0.00380157	0.00145086	up	2.27471	2.27471	1.18568	KCNMA1	3778	Homo sapiens potassium large conductance calcium-activated channel, subfamily M, alpha member 1 (KCNMA1), transcript variant 2, mRNA.	chr10	78314688	78314737	GGTTCTGCATGACCTAGCCACTGCTGGGGGTTTTCTTCTATAACGTTGTC
2480544	0.00349835	0.00109083	up	3.47186	3.47186	1.79571	KCNMB1	3779	Homo sapiens potassium large conductance calcium-activated channel, subfamily M, beta member 1 (KCNMB1), mRNA.	chr5	169805332	169805381	CCTCTGTGCCTGAGTTCTCCCTGTTGTCTCAAAGCGGTACCCATCCTCCC
5390754	0.00437045	0.00191772	up	2.84588	2.84588	1.50887	KCTD10	83892	Homo sapiens potassium channel tetramerisation domain containing 10 (KCTD10), mRNA.	chr12	109886624	109886673	CAACAGCGATTCAGGACCCAAGTGTGAACAACACTCAGCCCGCCCTCTGG
7000086	0.00336345	0.000327414	up	2.26806	2.26806	1.18146	KCTD20	222658	Homo sapiens potassium channel tetramerisation domain containing 20 (KCTD20), mRNA.	chr6	36457871	36457920	GCCCAGGAAGGTTAGATGTGTTTGCAAATAAGTTGCCCAAAGGGTCCCCC
4250246	0.00336345	0.000238563	up	2.0652	2.0652	1.04628	KCTD3	51133	Homo sapiens potassium channel tetramerisation domain containing 3 (KCTD3), mRNA.	chr1	213861326	213861375	CCCAGAAGGGAAAGCTGTACCAGTTGCTAACCTGTCTTGTTTCAGGAGCC
6110301	0.00513245	0.0025191	up	1.98221	1.98221	0.987113	KDELC2	143888	Homo sapiens KDEL (Lys-Asp-Glu-Leu) containing 2 (KDELC2), mRNA.	chr11	108343205	108343254	CAGCAGCCTTAATCTACATAATTCTTCATCTCGCCAATTCAGCCGCAGCC
2510209	0.00336345	0.000238563	up	2.62174	2.62174	1.39052	KDELR1	10945	Homo sapiens KDEL (Lys-Asp-Glu-Leu) endoplasmic reticulum protein retention receptor 1 (KDELR1), mRNA.	chr19	53577748	53577797	TGGTCTTCTCCTGGTTTTTTGGCAAATTAGGGGGGCCCGGGGCTCAAGTG
2570110	0.00336345	0.000605173	up	2.10093	2.10093	1.07103	KHDRBS1	10657	Homo sapiens KH domain containing, RNA binding, signal transduction associated 1 (KHDRBS1), mRNA.	chr1	32281720	32281769	TCCATTTGAGATTCTGCACTCCATGAAAAGTTCACTTGGACGCTGGGGCC
6270273	0.00336345	0.00081504	up	3.00542	3.00542	1.58757	KHDRBS3	10656	Homo sapiens KH domain containing, RNA binding, signal transduction associated 3 (KHDRBS3), mRNA.	chr8	136569717	136569766	AGGCACCTTCAGCGAGGACAGCAAAGGGCGTCTACAGAGACCAGCCATAT
4640639	0.00336345	0.000446533	down	1.98248	-1.98248	-0.987304	KHNYN	23351	Homo sapiens KH and NYN domain containing (KHNYN), mRNA.	chr14	23979989	23980038	ATCATTTGCCCTGGGTGTCCTTGGTCCTGCCTGGCTCTCTGTAGTGGAGG
6660047	0.00336345	0.000238563	up	2.05237	2.05237	1.03729	KIAA0090	23065	Homo sapiens KIAA0090 (KIAA0090), mRNA.	chr1	19544603	19544652	AGTAGACCATCTCTAGCCCTGTGGTGAAAGAGGTACACTCGAATGTTTGC
7570195	0.00336345	0.000238563	up	2.43742	2.43742	1.28536	KIAA0355	9710	Homo sapiens KIAA0355 (KIAA0355), mRNA.	chr19	34846168	34846217	GACTGTGTGAAGCCGTTTGTGTGGTCTCCATGTAGGTGCTGTGTTCCCGG
3940392	0.00336345	0.000238563	up	4.75775	4.75775	2.25028	KIAA0367	23273	Homo sapiens KIAA0367 (KIAA0367), mRNA.	chr9	78416421	78416470	CTCTCTAAGACATTCTCTGAGGTGTGTGAGGAAGTCACTACTCCTAGCCT
110678	0.00336345	0.000238563	up	2.06284	2.06284	1.04464	KIAA0368	23392	Homo sapiens KIAA0368 (KIAA0368), mRNA.	chr9	114128560	114128803	GGGGTTAATGCTTTTGGAAGAAGAACATGCCGATCCTGAGGCTTTGGCTG
1240661	0.00513245	0.0025191	up	2.11311	2.11311	1.07937	KIAA0528	9847	Homo sapiens KIAA0528 (KIAA0528), mRNA.	chr12	22601581	22601630	CCCCCAGGACAACAAACTGCCCTTAAGAGTCATTTCCTTGTTATCACAGG
4560154	0.00336345	0.000238563	up	2.21208	2.21208	1.1454	KIAA0831	22863	Homo sapiens KIAA0831 (KIAA0831), mRNA.	chr14	55833256	55833305	GTGGACGGGACTCATGTAAGGACTCAATTTGGGGAAGAGCATTCAGTGGC
7570465	0.00336345	0.000238563	up	2.69375	2.69375	1.42962	KIAA1191	57179	Homo sapiens KIAA1191 (KIAA1191), transcript variant 1, mRNA.	chr5	175773149	175773198	AGTACCTTGTCTGTATAAGAAGCTGGCCTTTCCATAGAGAGGCCCTGGAG
5220672	0.00336345	0.000238563	up	2.55131	2.55131	1.35124	KIAA1600	57700	Homo sapiens KIAA1600 (KIAA1600), mRNA.	chr10	116614178	116614227	CTGGGCCCTGTAAAATAGTGTTACTGTAATACTCTGTTTTGCCTCCTGCC
3120474	0.00336345	0.000238563	up	2.84047	2.84047	1.50613	KIAA1671	85379	PREDICTED: Homo sapiens KIAA1671 protein (KIAA1671), mRNA.	chr22	23923092	23923141	GCTCTAGGAGTTCTGAACGGAAGGCAGACGAGAGGCACTTTATCCAGTCC
7200161	0.00336345	0.000238563	up	2.11502	2.11502	1.08067	KIAA1826	84437	Homo sapiens KIAA1826 (KIAA1826), mRNA.	chr11	105878942	105878991	TCTGAGACCAAGGGCTTGCTTGACCTGATGATTTTCCTTCAGCTCTCTGA
2570577	0.00336345	0.000238563	up	2.35297	2.35297	1.23449	KLF15	28999	Homo sapiens Kruppel-like factor 15 (KLF15), mRNA.	chr3	127544501	127544550	CGTCCCCTCCTCCGGTTTCCCAGACAAATCCAGACACCAGCCTTTAGGGT
3390292	0.00336345	0.000327414	up	4.8616	4.8616	2.28143	KLF9	687	Homo sapiens Kruppel-like factor 9 (KLF9), mRNA.	chr9	72999837	72999886	GCCCTTCACCATTGTGGAATGATGCCCTGGCTTTAAGGTTTAGCTCCACA
2810364	0.00336345	0.000238563	up	3.81579	3.81579	1.93198	KLHDC2	23588	Homo sapiens kelch domain containing 2 (KLHDC2), mRNA.	chr14	49319437	49319486	GCCTATGATCACCTTGCATGGACAGCAATCCTGTAAACATCACAGAGTGG
4490273	0.00336345	0.000238563	up	4.28076	4.28076	2.09787	KLHDC5	57542	Homo sapiens kelch domain containing 5 (KLHDC5), mRNA.	chr12	27846826	27846875	GAAGAGCAAAGGGTGCTGAAATGACTTGTACGGTTGGCTGGTGCTTTCTC
6620201	0.00513245	0.0025191	up	2.09146	2.09146	1.06451	KLHL24	54800	Homo sapiens kelch-like 24 (Drosophila) (KLHL24), mRNA.	chr3	183402079	183402128	GACCTAAGGTCATTTGCTTTCAATTAGAGGCTCCAGAGTCTTCATAGTGG
7330575	0.00336345	0.000238563	up	2.06167	2.06167	1.04381	KLHL28	54813	Homo sapiens kelch-like 28 (Drosophila) (KLHL28), mRNA.	chr14	45398316	45398365	CCTTTATGTCGTCGGTGGTCACTCAGGGTCTTCCTATCTGAATACAGTGC
6550170	0.00336345	0.000238563	up	2.88081	2.88081	1.52648	KLHL9	55958	Homo sapiens kelch-like 9 (Drosophila) (KLHL9), mRNA.	chr9	21331364	21331413	GGAACCAAGGCAAAATGAATTGGCTTCTAGGGGTCTGAACCTTACTGCCC
2850128	0.00336345	0.000238563	up	3.64515	3.64515	1.86598	KPNA4	3840	Homo sapiens karyopherin alpha 4 (importin alpha 3) (KPNA4), mRNA.	chr3	161700944	161700993	TGGCTCATTGTAGGAAATCCTGTGCCTTCCCCTTTGAGCACAAGTGTTGC
6840577	0.00336345	0.000446533	up	2.16716	2.16716	1.11581	KPNB1	3837	Homo sapiens karyopherin (importin) beta 1 (KPNB1), mRNA.	chr17	43115788	43115837	TCAGAATTGGCAGCACAAAGAAAACGCCCTCTCCTGACTTGTATTGTGGC
4040176	0.00336345	0.000327414	up	3.07692	3.07692	1.62149	LAMA5	3911	Homo sapiens laminin, alpha 5 (LAMA5), mRNA.	chr20	60884288	60884337	CCTTGTGCTCGCCTCATAGGTGTCTATTTGGACTCTAAGCTCTACGGGTG
7650189	0.00513245	0.0025191	up	2.52209	2.52209	1.33462	LAMB2	3913	Homo sapiens laminin, beta 2 (laminin S) (LAMB2), mRNA.	chr3	49158741	49158790	GGAAGGCACCTATGAGGAAAATGAGCGGGCACTGGAGAGTAAGGCAGCCC
4120086	0.00336345	0.000605173	up	3.02486	3.02486	1.59687	LAMC1	3915	Homo sapiens laminin, gamma 1 (formerly LAMB2) (LAMC1), mRNA.	chr1	181381199	181381248	TATGTGCCTTCACTTTAGCTGTTTGCCTTACTCTACAGCCTTGCTCTCCG
4150138	0.00336345	0.000238563	up	2.83455	2.83455	1.50312	LANCL1	10314	Homo sapiens LanC lantibiotic synthetase component C-like 1 (bacterial) (LANCL1), mRNA.	chr2	211004389	211004438	CTTCCGCTAAGTAAGAGCACCTCATTCCTGTGTTTTCTCTACTATTGAGC
4830433	0.00349835	0.00109083	up	2.792	2.792	1.4813	LARP6	55323	Homo sapiens La ribonucleoprotein domain family, member 6 (LARP6), transcript variant 1, mRNA.	chr15	71123993	71124042	CAGTGACTGAGCTGTCCTCGATAGGCCATGCAAGGGCTTCCTGAGAGTTC
5690064	0.00336345	0.00081504	up	2.46927	2.46927	1.30409	LASS6	253782	Homo sapiens LAG1 homolog, ceramide synthase 6 (LASS6), mRNA.	chr2	169338911	169338960	CACAGGTCCATGAAAGTTTGGCTTCCTGGTTTGATGTCTGTTGCGTGGCC
2810162	0.0113869	0.00705073	down	2.15483	-2.15483	-1.10757	LAT2	7462	Homo sapiens linker for activation of T cells family, member 2 (LAT2), transcript variant 1, mRNA.	chr7	73281468	73281517	CTGGTATGGACGGATGCGCAGGATTTAGGATAAGCTGTCACCCAGTCCCC
7040546	0.00336345	0.00081504	up	1.96309	1.96309	0.973128	LCLAT1	253558	Homo sapiens lysocardiolipin acyltransferase 1 (LCLAT1), transcript variant 2, mRNA.	chr2	30720155	30720204	CTCTAACGTGGAGAAATGAGCTTCATGCTGAGGTAGTGGTTGCCTTAGAG
4830148	0.0252556	0.0178923	up	2.14367	2.14367	1.10008	LDB2	9079	Homo sapiens LIM domain binding 2 (LDB2), mRNA.	chr4	16112426	16112475	GCTCTCACCTGGTTCTTTTATGGGGACTTTTCGTTTTTGGGCAACTCCAG
1400240	0.00336345	0.000238563	up	2.3916	2.3916	1.25797	LDHB	3945	Homo sapiens lactate dehydrogenase B (LDHB), mRNA.	chr12	21679804	21679853	CCGGGGATTAACCAGCGTTATCAACCAGAAGCTAAAGGATGATGAGGTTG
1400484	0.00380157	0.00145086	up	2.7408	2.7408	1.4546	LDOC1	23641	Homo sapiens leucine zipper, down-regulated in cancer 1 (LDOC1), mRNA.	chrX	140270288	140270337	CCACATCCCACCTACAGACTACCACCTTTCGAGATCAGGACCAACCTGGA
6980255	0.00336345	0.000238563	up	4.194	4.194	2.06833	LEPROT	54741	Homo sapiens leptin receptor overlapping transcript (LEPROT), mRNA.	chr1	65670642	65670691	CCTAGAGCCTTATTAGAAATGCAGAATCTGAAGCCCCACTCTGGACCCAG
6370164	0.00336345	0.00081504	up	2.31661	2.31661	1.21202	LEPROTL1	23484	Homo sapiens leptin receptor overlapping transcript-like 1 (LEPROTL1), mRNA.	chr8	30084876	30084925	GCACTGCTACTGTTTTATCCACTTGGCCACAGACTTTTTCTAACAGCTGC
1450193	0.00513245	0.0025191	up	1.99339	1.99339	0.995227	LGALS1	3956	Homo sapiens lectin, galactoside-binding, soluble, 1 (LGALS1), mRNA.	chr22	36404457	36404506	AGACAGCAACAACCTGTGCCTGCACTTCAACCCTCGCTTCAACGCCCACG
1770754	0.00336345	0.000238563	up	5.27112	5.27112	2.39811	LIMCH1	22998	Homo sapiens LIM and calponin homology domains 1 (LIMCH1), mRNA.	chr4	41395534	41395583	TCCTCAGCCACTGGAGGGATTTCGACCATATTTGTCATTTGGATGAGCTG
990358	0.0092708	0.00550172	up	1.96637	1.96637	0.975533	LIMS1	3987	PREDICTED: Homo sapiens LIM and senescent cell antigen-like domains 1 (LIMS1), mRNA.				CTGCACCTGAATAATAGGTCATTTTGCCTCACTCATTTGCCAAAGTAGCC
4280010	0.00380157	0.00145086	up	2.34162	2.34162	1.22751	LIMS2	55679	Homo sapiens LIM and senescent cell antigen-like domains 2 (LIMS2), transcript variant 2, mRNA.	chr2	128112588	128112637	TTGTGTCGAGCCCTTGGGTGGGGCCAGGAGGAGGTGATGGCGTCAGAGGA
2510592	0.00349835	0.00109083	up	2.3906	2.3906	1.25737	LMBRD1	55788	Homo sapiens LMBR1 domain containing 1 (LMBRD1), mRNA.	chr6	70467477	70468099	CTGGTTCTTCAGTGCTGCTTACTATTTTGGTAACTGGGCCTTTCTTGGGG
3830093	0.0208285	0.0143059	up	3.42989	3.42989	1.77816	LMCD1	29995	Homo sapiens LIM and cysteine-rich domains 1 (LMCD1), mRNA.	chr3	8582291	8584132	CTGCAAGGGGACTCTGGGAGGAGTTTTCCAGAATGCAATTCCGAGTGAGC
5910523	0.00336345	0.000238563	up	3.6887	3.6887	1.88311	LMO4	8543	Homo sapiens LIM domain only 4 (LMO4), mRNA.	chr1	87583404	87583453	CTACCCTCATTAACAATTAGCAGGGCACTGGCCAGAGTTTGTACCCTGTG
6760246	0.0208285	0.0143059	up	2.47107	2.47107	1.30513	LMOD1	25802	Homo sapiens leiomodin 1 (smooth muscle) (LMOD1), mRNA.	chr1	201865865	201865914	ATTCCCTCCACCCACTTGCCTGTCACCCCAGTCACCTAAGCAATCACTGG
6280504	0.0113869	0.00705073	up	9.00549	9.00549	3.1708	LOC100008589	100008589	Homo sapiens 28S ribosomal RNA (LOC100008589), non-coding RNA.				GCGGGCCGCCGGTGAAATACCACTACTCTGATCGTTTTTTCACTGACCCG
540451	0.00336345	0.000238563	up	2.62746	2.62746	1.39367	LOC127295	127295	PREDICTED: Homo sapiens similar to 60S ribosomal protein L36 (LOC127295), mRNA.	chr1	24207545	24207594	TGGCTCTGCGCTACCCTATGGCCATGGGCCTCAACAAGGGCCACAAGGTG
870537	0.00336345	0.000238563	up	2.46919	2.46919	1.30404	LOC134997	134997	Homo sapiens peptidylprolyl isomerase A processed pseudogene (LOC134997) on chromosome 6.	chr6	25084888	25084937	GACTTCACACGCCATAATGGCACTGGTGGCAAGTCACCACTGGGAGAAAT
7550743	0.00336345	0.000238563	up	3.05292	3.05292	1.61019	LOC203547	203547	Homo sapiens hypothetical protein LOC203547 (LOC203547), mRNA.	chrX	150328271	150328320	TAGTGCCCTGACTAGGGGGAGGATTTGGATGTGCTGCATTTCAAGCCGTG
4180431	0.00336345	0.000238563	up	2.30148	2.30148	1.20256	LOC205251	205251	PREDICTED: Homo sapiens misc_RNA (LOC205251), miscRNA.				AACCGACTGCGGAGGCGCTACTTGGACTGGAGGAAAAGGAGGCTGCAGGA
4250392	0.00336345	0.000238563	up	2.98454	2.98454	1.57751	LOC283412	283412	PREDICTED: Homo sapiens similar to 60S ribosomal protein L29 (Cell surface heparin-binding protein HIP) (LOC283412), mRNA.				TTGCCCACCCCAAGCTTGGGAAGCGTGTTTGTGCCTGTATTGCCAAGGGG
7050661	0.00336345	0.000238563	up	3.42775	3.42775	1.77726	LOC284821	284821	PREDICTED: Homo sapiens similar to ribosomal protein L13a (LOC284821), mRNA.	chr21	25656018	25656067	CAGGTCCTGGTGCTCGATGGTCGAGGCCATCTCCTGGTCCGCCTGGCGGC
5960167	0.00349835	0.00109083	up	1.96214	1.96214	0.972429	LOC284988	284988	PREDICTED: Homo sapiens hypothetical LOC284988 (LOC284988), mRNA.	chr2	130685155	130685204	AGCATCACCTTCGCACTGAAGAGTGGAGAGAGTCTACTGGATGACTGGCC
130128	0.0305949	0.0222431	up	2.34836	2.34836	1.23165	LOC285016	285016	Homo sapiens hypothetical protein LOC285016 (LOC285016), mRNA.	chr2	270097	270146	AGCAGACCGTACAGGAGCAGCACACCAGGAGCCATGAGAAGTGCCTTGGA
870593	0.007533	0.00426672	up	3.26543	3.26543	1.70727	LOC285053	285053	PREDICTED: Homo sapiens similar to ribosomal protein L18a, transcript variant 1 (LOC285053), mRNA.	chr2	47771841	47771890	CCATGAAGGCCTCGGGCACACTACGAGAGTACAAAGTAGTGGGTCGCTGC
2480403	0.00380157	0.00145086	up	2.23382	2.23382	1.15952	LOC285900	285900	PREDICTED: Homo sapiens similar to 60S ribosomal protein L6 (TAX-responsive enhancer element binding protein 107) (TAXREB107) (Neoplasm-related protein C140), transcript variant 3 (LOC285900), mRNA.	chr7	63239753	63239802	AAACTGCAAGCCAGCATTACCCCTGGGACCATTCTGATCATCCTCACTGG
4730025	0.00336345	0.000238563	up	3.13077	3.13077	1.64652	LOC341457	341457	PREDICTED: Homo sapiens similar to peptidylprolyl isomerase A isoform 1 (LOC341457), mRNA.	chr12	97509068	97509117	AGCCATGGTCAACCCCACCGTGTTCTTTGACACGGAGCCCTTGGGCCGCA
2570286	0.007533	0.00426672	up	3.66532	3.66532	1.87394	LOC347544	347544	PREDICTED: Homo sapiens similar to ribosomal protein L18a (LOC347544), mRNA.				CACACGACTAGAGTACCAGGTGGTGGGTCGCTGCCTGCCCGCCCCCAAAT
6580189	0.00336345	0.000605173	up	2.23437	2.23437	1.15987	LOC387820	387820	PREDICTED: Homo sapiens similar to DnaJ (Hsp40) homolog, subfamily B, member 6 isoform a (LOC387820), mRNA.				CCTGCTTTTCATTGTGTCTGAAATGTGAGCCACGTAGTGTCGGCCTGCTG
5810743	0.00349835	0.00109083	up	3.33752	3.33752	1.73878	LOC387882	387882	Homo sapiens hypothetical protein (LOC387882), mRNA.	chr12	104288777	104288826	GGAGGCTGTTGTTGCCCAGCCAGGGCCGCTGCATTTTGACAACATTTCCA
2190546	0.0444142	0.033763	up	2.40388	2.40388	1.26536	LOC388654	388654	PREDICTED: Homo sapiens similar to laminin receptor 1 (ribosomal protein SA) (LOC388654), mRNA.	chr4	81301307	81301356	ATGTCTGGAGCCCTTGATGTCCTGCAAATGAAGGAGGATGTCCTTAAATT
650605	0.00336345	0.000446533	up	2.4054	2.4054	1.26628	LOC388789	388789	PREDICTED: Homo sapiens hypothetical gene supported by AF147354 (LOC388789), mRNA.				GGCGAAGTCGTCAGACCAAAAGGATGGCTCAGCAAGTGAAGTACCCAGTG
380491	0.00336345	0.000238563	up	3.04856	3.04856	1.60813	LOC389435	389435	Homo sapiens hCG21078 (LOC389435), mRNA.				GCCATCCAGACTGAGGAAGACCCGGAAACTTAGGGGCCACGTGAGCCACC
160047	0.00336345	0.000446533	up	2.25034	2.25034	1.17014	LOC389787	389787	PREDICTED: Homo sapiens similar to Translationally-controlled tumor protein (TCTP) (p23) (Histamine-releasing factor) (HRF) (Fortilin) (LOC389787), mRNA.	chr9	119884995	119885044	TTGCTCTACTGGACTACGGTGAGGATGGTGTGACCCCATATATGATTTTC
510397	0.00336345	0.000238563	up	3.98681	3.98681	1.99523	LOC390354	390354	PREDICTED: Homo sapiens similar to ribosomal protein L18a; 60S ribosomal protein L18a, transcript variant 36 (LOC390354), misc RNA.	chr12	103183335	103183445	CCAAGTCCCGCTTCTGGTACTTTGTATCTCAGTTAAAGAAGATGAAGAAA
6770315	0.00336345	0.000446533	up	2.11171	2.11171	1.07841	LOC391656	391656	PREDICTED: Homo sapiens similar to hCG1640454 (LOC391656), mRNA.	chr4	62654251	62654300	GCAAACGCCAGGTGCTTCTTAGGCCGTGCTCCGAAGTCATCATCCGGTTT
6020669	0.00336345	0.000238563	up	2.02943	2.02943	1.02108	LOC391811	391811	PREDICTED: Homo sapiens similar to DNA polymerase delta subunit 2 (DNA polymerase delta subunit p50) (LOC391811), mRNA.				TTTGACCAGAGAGGCCCAGATGGAGGCTGTTCATTCCCTGCAGTGTCGGC
6650164	0.00336345	0.000238563	up	2.29406	2.29406	1.1979	LOC400027	400027	PREDICTED: Homo sapiens hypothetical gene supported by BC047417, transcript variant 2 (LOC400027), mRNA.	chr12	44406123	44406172	GCCGCGCTACTCCTGGCATGTGGATCACCAAGATACAATTTCTGGTCCTG
5860608	0.00349835	0.00109083	up	2.08568	2.08568	1.06052	LOC400948	400948	PREDICTED: Homo sapiens similar to CG33774-PA (LOC400948), mRNA.				AGGGTTCCAGGACATAGTCTGAGGCAAGATGGAGGGTATGAGGGGCCTTC
6960689	0.007533	0.00426672	up	2.15315	2.15315	1.10645	LOC401093	401093	PREDICTED: Homo sapiens hypothetical LOC401093 (LOC401093), mRNA.	chr3	153466324	153466373	TTCCCTCAGTGCCAGGAGAACATTATGGTTTCTCCTATTTCTGTGAAGTG
4860309	0.00336345	0.000238563	up	5.41268	5.41268	2.43634	LOC401206	401206	PREDICTED: Homo sapiens similar to 40S ribosomal protein S25 (LOC401206), mRNA.	chr5	115415867	115415916	AGGCTGCGGTGTCTGCTGCTACTCTCCGAGCTTCGCAATGCCGCCCAAGG
3370762	0.00336345	0.00081504	down	2.58147	-2.58147	-1.36819	LOC401357	401357	Homo sapiens hypothetical LOC401357 (LOC401357), mRNA.	chr7	56844536	56844585	CTCGGAATCACAGCAGACTCTCCACGCCCAGCTAGCTCTCGCCTCACTGT
5570519	0.00336345	0.000238563	up	2.65477	2.65477	1.40859	LOC401397	401397	PREDICTED: Homo sapiens hypothetical LOC401397 (LOC401397), mRNA.	chr7	112544631	112544680	GGCCTACTGAGTCAAACCTCACCCTGAAAACCTTTGCGCTTTAGAGGCTA
6130259	0.00336345	0.000605173	up	2.13105	2.13105	1.09157	LOC402644	402644	PREDICTED: Homo sapiens similar to peptidylprolyl isomerase A isoform 1 (LOC402644), mRNA.				CGTTGCTGTCGACAGTGAGCCCTTGGACCACGTCTCCTTTGAGCTGTTTG
2650026	0.00336345	0.000605173	up	2.19696	2.19696	1.13551	LOC402694	402694	Homo sapiens similar to ribosomal protein L15 (LOC402694), mRNA.	chr7	134995878	134995927	TGATGGTTCTTGCTGGGCAGCTTGGAGAAGGCGTGATACTCTCCAGCTCC
3460553	0.00336345	0.000238563	up	6.80422	6.80422	2.76643	LOC440055	440055	PREDICTED: Homo sapiens similar to ribosomal protein S12 (LOC440055), mRNA.	chr11	74134847	74137324	AGTTCTCGCCCTTTCCCTCCTGCCGCCGAGTCGCGCGGAGGCGGAGGCTT
10370	0.00336345	0.000238563	up	3.97938	3.97938	1.99254	LOC440737	440737	PREDICTED: Homo sapiens similar to 60S ribosomal protein L35 (LOC440737), mRNA.	chr1	235211299	235211348	AAGGAGGAGCTGCGGAAACAGCTGGATGACCTGAAGGTGGAGCTGTCCCA
840296	0.00336345	0.00081504	up	2.03723	2.03723	1.02661	LOC440926	440926	Homo sapiens H3 histone, family 3A pseudogene (LOC440926), non-coding RNA.	chr2	175293009	175293058	GGCCTGGTACTGTGGCGCTCCGTGAAATTAGACGTTATCAGAAGTCCACT
3190348	0.00336345	0.000327414	up	3.50453	3.50453	1.80922	LOC440927	440927	PREDICTED: Homo sapiens similar to 60S acidic ribosomal protein P1, transcript variant 4 (LOC440927), mRNA.				AAGCTAAGGCCGCGTTGGGGTAAGGCCCTCACTTCATCCTGCGACTAGCA
580717	0.00336345	0.000238563	up	2.94682	2.94682	1.55916	LOC441246	441246	PREDICTED: Homo sapiens similar to 60S ribosomal protein L35, transcript variant 1 (LOC441246), mRNA.	chr7	65709374	65709423	GACAGGCGGTGCGGCCTCCAAGCTCCCTAAGATCCTAGTCGTCCGAAAAT
830484	0.0061825	0.00328861	up	2.1315	2.1315	1.09187	LOC441377	441377	PREDICTED: Homo sapiens similar to 40S ribosomal protein S26 (LOC441377), mRNA.				AGCTTCCCAAGCTGTATGTGAAGCTACCTTACTGTGTGAGTTGTGCAATT
5870678	0.00336345	0.000238563	up	6.42809	6.42809	2.68439	LOC441763	441763	PREDICTED: Homo sapiens hypothetical LOC441763 (LOC441763), mRNA.	chr16	33871429	33871478	GGCGTCCCCCAACTTCTTAGAGGGACAAGTGGCCTTCAGCCACCCGAAAT
5720747	0.0208285	0.0143059	up	2.15195	2.15195	1.10565	LOC441775	441775	PREDICTED: Homo sapiens similar to 60S ribosomal protein L18 (LOC441775), mRNA.				CGAAAGGTTCGGCGCAAGGAGCCCAAGAGCCAGGATATCTACCTGAGGCT
6280021	0.00336345	0.000446533	up	1.9899	1.9899	0.992699	LOC441876	441876	PREDICTED: Homo sapiens similar to 40S ribosomal protein S16, transcript variant 2 (LOC441876), mRNA.	chr1	16027391	16027491	ACGCGGCAATGGTCTCATCAAGCTGCTGGAGCCAGTTCTGCTTCTCGGCA
5890176	0.00336345	0.000238563	up	11.0479	11.0479	3.4657	LOC442454	442454	Homo sapiens ubiquinol-cytochrome c reductase binding protein pseudogene (LOC442454), non-coding RNA.	chrX	56780689	56780738	CAAAATGGCTGGCAAGCAGGCCATTTCAGCATCAGGCAAGTGGCTGGATG
3850278	0.00380157	0.00145086	up	2.35101	2.35101	1.23328	LOC641849	641849	PREDICTED: Homo sapiens similar to 40S ribosomal protein S3a (V-fos transformation effector protein) (LOC641849), mRNA.				AAAAAAGCCTTTTGGCTCTGACCAGCACCATGGCAGTTGGCAAGAACAAG
6510753	0.00336345	0.000446533	up	2.04474	2.04474	1.03191	LOC642210	642210	PREDICTED: Homo sapiens similar to 60S ribosomal protein L32 (LOC642210), mRNA.				TCATGGCCGCCCTCAGACCCCTTGTGAAGCCCAAGATCGTCAAAAAGAGA
2470541	0.00336345	0.000238563	up	2.40036	2.40036	1.26325	LOC642250	642250	Homo sapiens hCG39912 (LOC642250), mRNA.	chr1	99817	99866	GCAGGTGTGCGCAGGCCAAGCAGTGGGGCTGGACACAAGGTCGGTGGCCC
1500619	0.00336345	0.000238563	up	2.59058	2.59058	1.37328	LOC642755	642755	PREDICTED: Homo sapiens similar to DEXI, transcript variant 1 (LOC642755), mRNA.	chr15	20708606	20708655	TGGCAAAACAGATATCATGCTGGTGAGTGCCACGTTACTCCCCTGGCTGG
6280446	0.00336345	0.000238563	up	5.58029	5.58029	2.48034	LOC642989	642989	PREDICTED: Homo sapiens similar to 40S ribosomal protein S25 (LOC642989), mRNA.	chr1	209413609	209413658	ACTCTGTAAGGAAGTTCCCAAATACAAACTTATAACCCCAGCTGTGGTCT
4570437	0.00336345	0.000238563	up	2.8539	2.8539	1.51294	LOC643284	643284	PREDICTED: Homo sapiens similar to 40S ribosomal protein S29 (LOC643284), mRNA.	chr9	89330079	89330128	GGCCAGGGTTCTCGCTCTTGTTGCGTGTGTTCAAACAACCGGCACGGTCT
290326	0.0139756	0.00898067	up	2.62576	2.62576	1.39273	LOC643357	643357	PREDICTED: Homo sapiens similar to SMT3 suppressor of mif two 3 homolog 2 (LOC643357), mRNA.	chr7	55767228	55767277	ACTGCCGCCTCCTTCTGCCGCTCCTGGTGCTGCTTGTGTGCTCGTTTGGT
6590167	0.00336345	0.000238563	down	1.99697	-1.99697	-0.997814	LOC643624	643624	PREDICTED: Homo sapiens hypothetical LOC643624 (LOC643624), mRNA.				CTACAGTGCCCGCCTGCCGGTGCTGCCCGCTGTACATCTTTCAGGCCCAG
4290349	0.00336345	0.000605173	up	2.13256	2.13256	1.09259	LOC643949	643949	PREDICTED: Homo sapiens similar to 60S acidic ribosomal protein P2 (LOC643949), mRNA.				GAGTATTGGCAAGCTTGCCAGTGTACCTGCCGGTGTGGCTGTGGCCATCT
6180402	0.00336345	0.000327414	down	2.30112	-2.30112	-1.20234	LOC644330	644330	PREDICTED: Homo sapiens similar to tropomyosin 3 isoform 2 (LOC644330), mRNA.	chr19	46704024	46704073	GTGGGCCCGGGAACAGGCTGAGGCTGAGGTGGCCTCCTTGAACGTGGGAT
1440398	0.00336345	0.000605173	up	2.34239	2.34239	1.22798	LOC644511	644511	PREDICTED: Homo sapiens similar to ribosomal protein L13a, transcript variant 1 (LOC644511), mRNA.				TACCACTTCCGGGCCCCCAGCCCCATCTTCTGGCTGACTGTGCGAAGTAT
5670445	0.00336345	0.00081504	up	2.74801	2.74801	1.45839	LOC644863	644863	PREDICTED: Homo sapiens similar to signal recognition particle 14kDa (homologous Alu RNA binding protein) (LOC644863), mRNA.	chr17	45227704	45227753	ATGGTGTTGTTGGAGAGTGAGCAGTTCCTGACGGAGCTGACCAGACTTTT
6270307	0.00336345	0.000238563	up	2.44381	2.44381	1.28913	LOC644934	644934	PREDICTED: Homo sapiens similar to 40S ribosomal protein S26, transcript variant 1 (LOC644934), mRNA.	chr15	62672248	62672297	GAACAATGGTCGTGCCAAAAAGGGCCGCGGCCACATGCAGCCTATTCGCT
1980600	0.00336345	0.000238563	up	3.33005	3.33005	1.73554	LOC645058	645058	PREDICTED: Homo sapiens similar to hepatitis B virus x-interacting protein (LOC645058), mRNA.	chr1	62277178	62277227	CACTTAATCTGGGTTGCCATGGGACCCTGTCAGATGAGCATGCTGGAGTG
5270086	0.00336345	0.000446533	up	2.99975	2.99975	1.58484	LOC645317	645317	PREDICTED: Homo sapiens similar to Coiled-coil-helix-coiled-coil-helix domain-containing protein 2 (HCV NS2 trans-regulated protein) (NS2TP), transcript variant 3 (LOC645317), mRNA.	chr1	15803612	15803661	AAGTCACTTAGCTCTTCGCTGGTTGTCACACGTCCGGAGGCCGAGCCGTC
3130736	0.00336345	0.000238563	up	2.47002	2.47002	1.30452	LOC645688	645688	PREDICTED: Homo sapiens similar to 60S ribosomal protein L12 (LOC645688), mRNA.	chr17	55866275	55866324	AAAGTCATATACCTGAGGTGCACCGGAGATGCCACTTCTGCCCTGGCCCC
1440121	0.00336345	0.000327414	up	3.20519	3.20519	1.68041	LOC645968	645968	PREDICTED: Homo sapiens similar to 40S ribosomal protein S3a (V-fos transformation effector protein) (LOC645968), mRNA.	chr7	94163044	94163093	TAAAAAGCCTTTTGGCTCTGACCAGCACCATGGCAGTTGGCAAGAACAAG
1050369	0.00336345	0.000238563	up	2.93621	2.93621	1.55395	LOC646200	646200	PREDICTED: Homo sapiens similar to 60S ribosomal protein L22 (Heparin binding protein HBp15), transcript variant 1 (LOC646200), mRNA.	chr3	170684444	170684493	AAAAAAGAAGCAAGTTCTGAAGTTCACTCTTGATTGCACCCACCCTGTAG
5810204	0.00336345	0.000238563	up	2.31471	2.31471	1.21083	LOC646483	646483	PREDICTED: Homo sapiens similar to 60S ribosomal protein L6 (TAX-responsive enhancer element binding protein 107) (TAXREB107) (Neoplasm-related protein C140), transcript variant 1 (LOC646483), mRNA.	chr7	137057712	137057761	GGACCATTCTGATCATCCTCACTGGACGCCACAGGGGCAAGAGGGTGGTT
2120066	0.00336345	0.000446533	up	2.04003	2.04003	1.02859	LOC646630	646630	PREDICTED: Homo sapiens similar to Coiled-coil-helix-coiled-coil-helix domain containing protein 2 (HCV NS2 trans-regulated protein) (NS2TP) (LOC646630), mRNA.	chr13	27579923	27579972	TGGAGTGTGCCCAGAACCATGGTGACATCAAGCTCTGTGAGGGTTTCAAT
2340326	0.00336345	0.000238563	up	4.08836	4.08836	2.03152	LOC646766	646766	PREDICTED: Homo sapiens similar to 60S ribosomal protein L35 (LOC646766), mRNA.	chr6	34339344	34339393	AGAAGGAGGAGCTGCTGAAACAGCTGGACGACCTGAAGGTGGAGCTGTCC
3170286	0.00380157	0.00145086	up	2.24578	2.24578	1.16722	LOC647000	647000	PREDICTED: Homo sapiens similar to tubulin, beta 5 (LOC647000), mRNA.	chr13	40856739	40856788	CCCTTTCCTCTCCCTCAGAATTTGTGTTTGCTGCCTCTATCTTGTTTTTT
360382	0.00513245	0.0025191	up	2.17949	2.17949	1.12399	LOC647340	647340	PREDICTED: Homo sapiens similar to ATP synthase, H+ transporting, mitochondrial F1 complex, gamma subunit isoform H (heart) precursor (LOC647340), mRNA.				ACTCTCTGAAGGAGTCCACCACTAGTGAGCAGAGTGCCAGGATGACAGCC
6840170	0.00336345	0.000238563	up	2.1405	2.1405	1.09795	LOC647361	647361	PREDICTED: Homo sapiens similar to 40S ribosomal protein S29 (LOC647361), mRNA.				CCACGCGCGAAAATTCGGCCAGGGTTCTCGCTCTTGTCGCGTCTGCTCAA
1570491	0.00349835	0.00109083	up	2.14607	2.14607	1.10169	LOC648000	648000	PREDICTED: Homo sapiens similar to 60S ribosomal protein L7, transcript variant 1 (LOC648000), mRNA.	chr5	76914166	76914215	AGTGGCGAGGATGGCAAGAAAAGCTGGCAACTTCTATGTACCTGCAGAAC
4050377	0.00336345	0.000238563	up	2.49381	2.49381	1.31835	LOC648622	648622	PREDICTED: Homo sapiens similar to ribosomal protein S27 (LOC648622), mRNA.				TGTTGGCTGCTCCACTGTCCTCCACTTGCCTACAGGAGGAAAAGCAAGAT
4570475	0.00336345	0.000238563	up	3.32596	3.32596	1.73377	LOC649049	649049	PREDICTED: Homo sapiens similar to acidic ribosomal phosphoprotein P0, transcript variant 3 (LOC649049), mRNA.				CACTGAGATCAGGGACATAACACTGGTCTCGGGCCCGAGAAGACCTCCTT
6020242	0.0305949	0.0222431	up	2.81259	2.81259	1.4919	LOC649366	649366	PREDICTED: Homo sapiens similar to aggrecan 1 isoform 2 precursor (LOC649366), mRNA.				GCCCCCGGGACCGTGCAGGCACCAGGGTTCCGTGCACCTATTTATATTTT
6290592	0.00336345	0.00081504	up	2.09223	2.09223	1.06504	LOC649821	649821	PREDICTED: Homo sapiens similar to 60S ribosomal protein L14 (CAG-ISL 7), transcript variant 1 (LOC649821), mRNA.				CCTGGCAGAAGGCAGACATCAATACAAAATGGGCAGCCACACGATGGGCC
7650528	0.00336345	0.000238563	up	3.03152	3.03152	1.60004	LOC650518	650518	PREDICTED: Homo sapiens similar to Proteasome subunit alpha type 6 (Proteasome iota chain) (Macropain iota chain) (Multicatalytic endopeptidase complex iota chain) (LOC650518), mRNA.				CAAATATCATGGAGGTCCCTGGATTGAAAAAAGAGCCTCTCCCACTCCTC
6960195	0.00336345	0.000238563	up	3.40771	3.40771	1.7688	LOC650646	650646	PREDICTED: Homo sapiens similar to 40S ribosomal protein S26 (LOC650646), mRNA.				GCCCGATGCGTGCCCAAGGACAAGGCCATTAAGACATTCGTCATTCGAAA
6250114	0.00336345	0.000446533	up	2.07005	2.07005	1.04966	LOC650737	650737	PREDICTED: Homo sapiens hypothetical protein LOC650737, transcript variant 1 (LOC650737), mRNA.				GGAGTGTTTACTTTGCCTCCACTTCTGTTCCTCCCCGCCCTGGTGCTGCT
1230600	0.00336345	0.000238563	up	2.3245	2.3245	1.21692	LOC651064	651064	PREDICTED: Homo sapiens hypothetical protein LOC651064 (LOC651064), mRNA.				GGGAAGGGGCCCTTGGCCACAGGTGGAATTAAGAAATCTGGCGAAAAGCA
6020066	0.0061825	0.00328861	up	2.34304	2.34304	1.22838	LOC651202	651202	PREDICTED: Homo sapiens similar to large subunit ribosomal protein L36a (LOC651202), mRNA.				CTGTATGCCCAGGGAAAGTGGCGTTATAACAGGAAGCAGAGTGGCTATGG
2120040	0.00336345	0.000238563	up	2.97408	2.97408	1.57244	LOC651436	651436	PREDICTED: Homo sapiens similar to ribosomal protein L9 (LOC651436), mRNA.				ACACACAGTTATCGTGAATGGCCCCAGAGGAACCCTGCGGAGGGACTTCA
5080768	0.00380157	0.00145086	up	2.04307	2.04307	1.03074	LOC653147	653147	Homo sapiens hCG1995786 (LOC653147), mRNA.	chr11	2313354	2313403	CGCAAGGACGACGAGGTCCAGGTAGTTCGAGGACACTACAAAGGTCAGCA
1450349	0.00380157	0.00145086	down	2.39104	-2.39104	-1.25764	LOC653158	653158	PREDICTED: Homo sapiens similar to hypothetical protein MGC40405, transcript variant 1 (LOC653158), mRNA.	chr5	60710651	60710700	GCTACTCAGGTGGCGGAGGTGAGAGGATTGCCCGAACCCAGGAGTCAAAA
1940593	0.00336345	0.00081504	up	2.10978	2.10978	1.07709	LOC653226	653226	PREDICTED: Homo sapiens similar to Signal recognition particle 9 kDa protein (SRP9) (LOC653226), mRNA.	chr10	93556045	93556094	TGACACCCCTGCCCATTTTCTGTCTTTAATTAACCAAGGTGTTAGGTGTT
4780341	0.00336345	0.00081504	up	2.02044	2.02044	1.01467	LOC653232	653232	PREDICTED: Homo sapiens hypothetical LOC653232, transcript variant 4 (LOC653232), mRNA.				TTTGCTCGAAGCCTTCAGTCCGTTGCAGAGGAGCGAGTTGGACGCCACTG
4480707	0.00336345	0.000327414	up	2.81286	2.81286	1.49204	LOC653505	653505	PREDICTED: Homo sapiens similar to cyclophilin-LC (COAS2) (LOC653505), mRNA.	chr1	143075446	143075495	CGTCGACGGCAAGCCCTTGGGCCGCATCTCCATCAAACTGTTTGCAGACA
2230167	0.00336345	0.000327414	up	2.7443	2.7443	1.45644	LOC653773	653773	PREDICTED: Homo sapiens similar to ribosomal protein L31 (LOC653773), mRNA.				TCAACATTCACAAGCGCATCCATGGAGAGGGCTTCAAGAAGCGTGCTCCT
1260156	0.00336345	0.000238563	up	10.3969	10.3969	3.37808	LOC654194	654194	PREDICTED: Homo sapiens similar to ribosomal protein S27 (LOC654194), mRNA.				TTTTGTTTTCCGGCGGTGATGACCTACGCACATGAGAACATGCCTCTCAC
6350075	0.00349835	0.00109083	up	1.96484	1.96484	0.974413	LOC728006	728006	PREDICTED: Homo sapiens hypothetical protein LOC728006 (LOC728006), mRNA.	chr16	88563758	88563807	GGCCTCCCTGCTCTGTGGTGTTGGACATCCCTGGAAACCTTGCTGTTGGT
6900458	0.00336345	0.000238563	up	3.20628	3.20628	1.6809	LOC728481	728481	PREDICTED: Homo sapiens similar to similar to RPL23AP7 protein (LOC728481), mRNA.	chr1	218531	218580	CCTTAAAGGCCAAGAAGGCAGTGTTGAAAGGTGTCCGCAGCCACACGCAA
2570463	0.00336345	0.000238563	up	2.85305	2.85305	1.51251	LOC728492	728492	PREDICTED: Homo sapiens similar to small EDRK-rich factor 1A, telomeric, transcript variant 4 (LOC728492), mRNA.	chr5	70239388	70239437	GATGACTGGCTATTTGGAAAACCTGGGTGCTACTGCCAACTGGGTGTATC
2750678	0.00336345	0.000238563	down	3.25534	-3.25534	-1.70281	LOC729021	729021	PREDICTED: Homo sapiens hypothetical protein LOC729021 (LOC729021), mRNA.	chr4	119774245	119774294	CTCTCCGGGTGCAAAAGTTCCTCGAGTCAGCCTCTCCAGGCCCAGCTCCT
5670397	0.00336345	0.000238563	up	2.01812	2.01812	1.01302	LOC729148	729148	PREDICTED: Homo sapiens similar to lethal (2) k00619 CG4775-PA (LOC729148), mRNA.	chrX	47254301	47254350	GTTACTGGATTAGCTCCCTCCTCCTGTGTGATGGTACCATGCATAGAGTC
2690300	0.00349835	0.00109083	up	1.98556	1.98556	0.989548	LOC730432	730432	PREDICTED: Homo sapiens similar to serine/threonine/tyrosine interacting protein, transcript variant 1 (LOC730432), mRNA.				GCTTATGTCTGTATAGGAATGTCACAGTGCAAGATGCTGCTAGCCCAGGC
730709	0.00336345	0.000238563	up	4.68152	4.68152	2.22698	LOC730525	730525	PREDICTED: Homo sapiens hypothetical protein LOC730525 (LOC730525), mRNA.				GCCCTGGATAAGGAACAGCTACAGTCGCTGTTAAATGTGCCTGAAAAGCA
6980685	0.00336345	0.00081504	up	2.0774	2.0774	1.05478	LOC730740	730740	PREDICTED: Homo sapiens similar to H3 histone, family 3B (LOC730740), mRNA.				TGTGGCGCTCCGTGAAATTAGACGTTATCAGAAGTCCACTGAACTTCTGG
7000435	0.00336345	0.00081504	up	1.95372	1.95372	0.966227	LOC731365	731365	PREDICTED: Homo sapiens similar to ribosomal protein L24 (LOC731365), mRNA.				AAGACTGCAATGGCTGCTGCTAAGGCACCTACAAAGGCAGCACCTAAGCA
2760475	0.00336345	0.000327414	up	2.72837	2.72837	1.44804	LOC731985	731985	PREDICTED: Homo sapiens hypothetical protein LOC731985 (LOC731985), mRNA.				ATAACCACATGCAAAAAGAAGATCCGCATGTCACCCACCTTCAGGCGGCC
3450440	0.00336345	0.000238563	up	2.27988	2.27988	1.18896	LONP2	83752	Homo sapiens lon peptidase 2, peroxisomal (LONP2), mRNA.	chr16	46944796	46944845	TAGTCCAGCTACTTGAGGCTGAGATGGGAGGATGAGGGAGGTCGGGGCTG
1050356	0.00336345	0.000238563	up	3.29979	3.29979	1.72237	LPAR1	1902	Homo sapiens lysophosphatidic acid receptor 1 (LPAR1), transcript variant 2, mRNA.	chr9	113636115	113636164	CTTTGTTTGAGGGACTCGTTATCCAGCTCTTGGTAGCCACACCTGCAATG
1240615	0.00349835	0.00109083	up	2.47416	2.47416	1.30694	LPHN2	23266	Homo sapiens latrophilin 2 (LPHN2), mRNA.	chr1	82230373	82230422	GTGTGTCACCCCTGTTTATTCTTGAACAGAGGGCAAAGAGGGCACTGGGC
6200670	0.00336345	0.000238563	up	3.34951	3.34951	1.74395	LPIN1	23175	Homo sapiens lipin 1 (LPIN1), mRNA.	chr2	11884610	11884659	ACCCAGTGATGCTGAGGTCATGTGCTGGAATGCTGTATTTGGACCACACA
6350711	0.00336345	0.000605173	up	3.62925	3.62925	1.85967	LPP	4026	Homo sapiens LIM domain containing preferred translocation partner in lipoma (LPP), mRNA.	chr3	190079051	190079100	GTGCCTCAAGTCCATTTCTTGGGATCGCTCGTTTGGTGCACTCTCGTGGG
3840288	0.00336345	0.000238563	up	2.17353	2.17353	1.12004	LRFN3	79414	Homo sapiens leucine rich repeat and fibronectin type III domain containing 3 (LRFN3), mRNA.	chr19	36435967	36436016	GGACCCGGACACCCTGTGGGACCTGGCCTCAAACTCACCAAATCGCTCAT
2450367	0.00380157	0.00145086	up	2.40648	2.40648	1.26692	LRIG1	26018	Homo sapiens leucine-rich repeats and immunoglobulin-like domains 1 (LRIG1), mRNA.	chr3	66512619	66512668	GAAACTGAGCTGGGACTGGAAAGGACAGCCCTTGACCTGGGTTCTGGGTA
4760349	0.00336345	0.000238563	up	2.37288	2.37288	1.24664	LRP10	26020	Homo sapiens low density lipoprotein receptor-related protein 10 (LRP10), mRNA.	chr14	22416937	22416986	AAGCACCGGAATGCCAATTAACTAGAGACCCTCCAGCCCCCAAGGGGAGG
630066	0.00513245	0.0025191	up	2.37368	2.37368	1.24713	LRP5	4041	Homo sapiens low density lipoprotein receptor-related protein 5 (LRP5), mRNA.	chr11	67973113	67973162	GACCTCGGCCGGGCCACTCTGGCTTCTCTGTGCCCCTGTAAATAGTTTTA
4480035	0.0208285	0.0143059	up	2.01376	2.01376	1.00989	LRRC17	10234	Homo sapiens leucine rich repeat containing 17 (LRRC17), transcript variant 2, mRNA.	chr7	102372456	102372505	GAATGCTATCATCCTGCTTGCCTGTCCATTTGTGGAACAGCATCTGGTGA
1400592	0.00380157	0.00145086	up	2.45854	2.45854	1.2978	LRRC32	2615	Homo sapiens leucine rich repeat containing 32 (LRRC32), mRNA.	chr11	76046296	76046345	CGCCTGATCTTTGAAAACACTACACAGGGCTGCTGTCACTTCCCAGGGCC
2000132	0.00336345	0.000238563	up	2.55698	2.55698	1.35444	LRRC47	57470	Homo sapiens leucine rich repeat containing 47 (LRRC47), mRNA.	chr1	3686813	3686862	CTGTACAGTCATGTGCCACGTAACAGCGTCTGGGTCAGTGACGGACACTT
5890364	0.00336345	0.000238563	up	2.61628	2.61628	1.38752	LRRC8A	56262	Homo sapiens leucine rich repeat containing 8 family, member A (LRRC8A), mRNA.	chr9	130719871	130719920	CCTGCTTTAGATCACTCGGGTCCCCACCTTAGAAGGGTCCCCGCCTTAGA
3400754	0.00380157	0.00145086	up	1.95372	1.95372	0.966224	LRRFIP1	9208	Homo sapiens leucine rich repeat (in FLII) interacting protein 1 (LRRFIP1), mRNA.	chr2	238338330	238338379	TGAGCAGGGACAGTCATTTTTTAAATGTTTTTGGCCGGGCGTGGTGGCTC
6590196	0.00437045	0.00191772	up	2.04433	2.04433	1.03163	LSM1	27257	Homo sapiens LSM1 homolog, U6 small nuclear RNA associated (S. cerevisiae) (LSM1), mRNA.	chr8	38140093	38140142	CAGTGGCATAGACTCCTTCACACATCACTGTGGCACCAGCAACTACTTCT
2340328	0.00336345	0.000238563	up	2.28791	2.28791	1.19403	LSM14A	26065	Homo sapiens LSM14A, SCD6 homolog A (S. cerevisiae) (LSM14A), mRNA.	chr19	39411893	39411942	TTATGCGTTTTCCCAGCCCTCCGAATCACTGACTGGGGCGTTTTGTGCCC
4540349	0.00336345	0.000238563	up	2.6935	2.6935	1.42948	LSM2	57819	Homo sapiens LSM2 homolog, U6 small nuclear RNA associated (S. cerevisiae) (LSM2), mRNA.	chr6	31873174	31873223	CCAGGGCAGCATGTGATTCATTTGGGGATGGAAGGAATCTGTCCCGCATC
4260075	0.00336345	0.000238563	up	4.56948	4.56948	2.19203	LSM3	27258	Homo sapiens LSM3 homolog, U6 small nuclear RNA associated (S. cerevisiae) (LSM3), mRNA.	chr3	14198084	14198133	ACTGTAGAGGAGCCCCTGGATCTTATCAGGCTCAGCCTAGATGAGCGAAT
5670315	0.00336345	0.000238563	up	3.17602	3.17602	1.66722	LSM7	51690	Homo sapiens LSM7 homolog, U6 small nuclear RNA associated (S. cerevisiae) (LSM7), mRNA.	chr19	2272794	2275145	CGGCACCATTGAGTACATGCGAGACCCTGACGACCAGTACAAGCTCACGG
6480184	0.00336345	0.000238563	up	2.34967	2.34967	1.23246	LSMD1	84316	Homo sapiens LSM domain containing 1 (LSMD1), mRNA.	chr17	7760432	7760481	AGCGCGCCCGACAGCAGCTAGAGGCGCTGCTCAACAAGACTATGCGCATT
6550315	0.00336345	0.000238563	up	2.8806	2.8806	1.52637	LYRM1	57149	Homo sapiens LYR motif containing 1 (LYRM1), mRNA.	chr16	20843714	20843763	CCCCTGCAAGGGTAGAGTCAGGTGAGAGTCCCTTGGTGAGTCATTTGTAC
10435	0.00336345	0.000446533	up	2.35189	2.35189	1.23382	LYRM5	144363	Homo sapiens LYR motif containing 5 (LYRM5), mRNA.	chr12	25249029	25249078	ATGTATGGAGTCATTACTTCTGACCTTGAAATAGCCTGCTGGTGACTGGC
620008	0.00349835	0.00109083	up	1.98322	1.98322	0.987845	M6PRBP1	10226	Homo sapiens mannose-6-phosphate receptor binding protein 1 (M6PRBP1), mRNA.	chr19	4789506	4789555	TTGTTTACACCGATGTCCCTGAATATCAGCCTGTAGCTAATGGACTTGGG
6380220	0.00336345	0.00081504	up	1.97834	1.97834	0.984294	Magmas	51025	Homo sapiens mitochondria-associated protein involved in granulocyte-macrophage colony-stimulating factor signal transduction (Magmas), nuclear gene encoding mitochondrial protein, mRNA.	chr16	4390374	4390937	TTCTACCTGCAGTCAAAGGTGGTCCGCGCAAAGGAGCGCCTGGATGAGGA
1450156	0.00336345	0.000238563	up	2.43328	2.43328	1.2829	MAGOH	4116	Homo sapiens mago-nashi homolog, proliferation-associated (Drosophila) (MAGOH), mRNA.	chr1	53694597	53699233	TCCTGACCGAGTGGGCCGGCAGGAGCTTGAAATCGTCATTGGAGATGAAC
1300470	0.0369212	0.0274863	up	2.31902	2.31902	1.21351	MAMDC2	256691	Homo sapiens MAM domain containing 2 (MAMDC2), mRNA.	chr9	72031386	72031435	ACAAGGCAATGCTACCTTCTTTATTCCCCCTTTGAACTACCTTTGAAGTC
4810438	0.00349835	0.00109083	up	2.06946	2.06946	1.04926	MAN2B2	23324	Homo sapiens mannosidase, alpha, class 2B, member 2 (MAN2B2), mRNA.	chr4	6623990	6624039	CAGGTACTGGAGGAAGAGAGAAGAGGCATGACAGCTAACAGGGACGGGCT
1570110	0.00336345	0.000238563	up	3.8303	3.8303	1.93746	MANBAL	63905	Homo sapiens mannosidase, beta A, lysosomal-like (MANBAL), transcript variant 2, mRNA.	chr20	35378832	35378881	GCTCCATCAGGTGCAGGGGATTTGGCTGAAGGCGTGCATATTTCCTGGGC
6550528	0.00336345	0.000327414	up	5.07651	5.07651	2.34384	MAOA	4128	Homo sapiens monoamine oxidase A (MAOA), nuclear gene encoding mitochondrial protein, mRNA.	chrX	43490870	43490919	GGTGCCTAATGTTCCATGTCTGAAGTTTGCCCCAGTGCTACACGTTGGAG
2710524	0.00336345	0.000238563	up	7.99281	7.99281	2.9987	MAP1B	4131	Homo sapiens microtubule-associated protein 1B (MAP1B), transcript variant 2, mRNA.	chr5	71537930	71537979	GCTGAGTCATGCGTGTTGAATCCCACTTCAGTGCACCTGTGGCCTCTCAG
2490754	0.00336345	0.000446533	up	2.56614	2.56614	1.3596	MAP1LC3B	81631	Homo sapiens microtubule-associated protein 1 light chain 3 beta (MAP1LC3B), mRNA.	chr16	85995525	85995574	CGGGGAAAACCAGATTCTTTGCATCTGGGCCCTCTACTGATTGTTAAAGG
1050600	0.00336345	0.000605173	up	2.18151	2.18151	1.12533	MAP2K1	5604	Homo sapiens mitogen-activated protein kinase kinase 1 (MAP2K1), mRNA.	chr15	64570565	64570614	GTTGACATCCAAATCTAGCCAGAGCCCTTCACTGCCATGATAGCTGGGGC
4480026	0.00336345	0.000446533	up	2.21348	2.21348	1.14632	MAP2K1IP1	8649	Homo sapiens mitogen-activated protein kinase kinase 1 interacting protein 1 (MAP2K1IP1), mRNA.	chr4	101021798	101021847	CCACTTGAGCCGTTAAGTGCTGCCAATTGTACAATATGCCCAGGCTTGCA
4290736	0.00336345	0.00081504	up	2.14645	2.14645	1.10195	MAP2K2	5605	Homo sapiens mitogen-activated protein kinase kinase 2 (MAP2K2), mRNA.	chr19	4041634	4041683	CCGAGGTGGAAGAAGTGGATTTTGCCGGCTGGTTGTGTAAAACCCTGCGG
5810600	0.00336345	0.000238563	up	2.07686	2.07686	1.0544	MAP3K5	4217	Homo sapiens mitogen-activated protein kinase kinase kinase 5 (MAP3K5), mRNA.	chr6	136977522	136977571	GGGGAGGGATGCTGTGCACACTGTGGAAGGCTATCATTGACTTTCGAAAC
5080471	0.00336345	0.000327414	up	3.40871	3.40871	1.76923	MAP3K6	9064	Homo sapiens mitogen-activated protein kinase kinase kinase 6 (MAP3K6), mRNA.	chr1	27681790	27681839	GGATGAATGGAGAGGACAAAGGCAGCTTCTGACACACCAGCCCCAGGACC
2360220	0.00349835	0.00109083	up	2.20509	2.20509	1.14084	MATR3	9782	Homo sapiens matrin 3 (MATR3), transcript variant 1, mRNA.	chr5	138665672	138665721	GGCCATAATCCTAGATGCACGCTTCTAATTCATGTACCTGCACATGTGAC
2450546	0.00336345	0.000605173	up	2.09972	2.09972	1.0702	MBNL2	10150	Homo sapiens muscleblind-like 2 (Drosophila) (MBNL2), transcript variant 1, mRNA.	chr13	96844162	96844211	TCAGGATATAACAGCACTTCACCGAAATATTCTTTCAGCCATACCACTGG
1850678	0.00336345	0.000446533	up	4.45225	4.45225	2.15453	MCAM	4162	Homo sapiens melanoma cell adhesion molecule (MCAM), mRNA.	chr11	119179423	119179472	GCTCAGGGCCCCAACCCTAGAAGGGCCCAAATGAGAGAATGGTACTTAGG
5290408	0.00336345	0.000238563	up	2.34131	2.34131	1.22732	MCEE	84693	Homo sapiens methylmalonyl CoA epimerase (MCEE), mRNA.	chr2	71190606	71190655	CCATCCTAAAGACTGTGGTGGAGTCCTTGTGGAACTGGAGCAAGCTTGAT
6650053	0.00336345	0.000238563	up	2.17093	2.17093	1.11831	MCM3	4172	Homo sapiens minichromosome maintenance complex component 3 (MCM3), mRNA.	chr6	52236896	52236945	GGCTTTGGGTGGTTCCAATTGGTGGAGAGAAGCTCTGAGGCACGTCATGC
1690025	0.00336345	0.000238563	up	2.07945	2.07945	1.0562	MCTS1	28985	Homo sapiens malignant T cell amplified sequence 1 (MCTS1), mRNA.	chrX	119628902	119628951	GGCAGAAGGAAAACAGCATGCTCTATGTGTTGGAGTCATGAAGATGTCTG
3390603	0.00336345	0.000238563	up	3.06587	3.06587	1.61629	MDH1	4190	Homo sapiens malate dehydrogenase 1, NAD (soluble) (MDH1), mRNA.	chr2	63686024	63686618	CCCCAGAGGGAGAGTTTGTGTCCATGGGTGTTATCTCTGATGGCAACTCC
6420369	0.00336345	0.000238563	up	2.05108	2.05108	1.03638	MDH2	4191	Homo sapiens malate dehydrogenase 2, NAD (mitochondrial) (MDH2), nuclear gene encoding mitochondrial protein, mRNA.	chr7	75533788	75533837	CCTTCCAAATTGTGGGTGGCTCTGTGGGCGCATCAATAAAAGCCGTCCTT
3370671	0.00336345	0.000238563	up	2.39513	2.39513	1.2601	MED20	9477	Homo sapiens mediator complex subunit 20 (MED20), mRNA.	chr6	41981216	41981265	AGCCTCTGCAACAAGTCAGGTGGTGGTCATGTTTCCCTTCTAGTTTTGGC
6980010	0.00336345	0.000238563	up	2.28178	2.28178	1.19016	MED28	80306	Homo sapiens mediator complex subunit 28 (MED28), mRNA.	chr4	17234913	17234962	GGGAGTTTTAGTCGTAGGCCTTATGATAATTACCCCGCGGTGGTGTGTAG
1230292	0.00336345	0.000446533	up	2.12335	2.12335	1.08634	MED30	90390	Homo sapiens mediator complex subunit 30 (MED30), mRNA.	chr8	118612188	118612237	CGGGCTGGCCCACCTCGTTTTGCTAGTGAAGAGAGGCGAGAAATTGCTGA
4040162	0.00336345	0.000238563	up	3.03956	3.03956	1.60386	MEF2C	4208	Homo sapiens myocyte enhancer factor 2C (MEF2C), mRNA.	chr5	88052034	88052083	GTGTTTCTCATTGTAAAAGGCTGCCGCTGGGTGGCAGAAGCCAAGAGACC
4050370	0.00336345	0.00081504	up	2.32231	2.32231	1.21556	METTL5	29081	Homo sapiens methyltransferase like 5 (METTL5), mRNA.	chr2	170678467	170678516	GTCGTTGCAGATCTAGGATGTGGTTGTGGAGTACTTAGCATCGGAACTGC
1820008	0.00336345	0.000327414	up	3.03257	3.03257	1.60054	METTL7A	25840	Homo sapiens methyltransferase like 7A (METTL7A), mRNA.	chr12	49612363	49612412	GCAACTATGGAAGCTGTGAAAATCATCACAAGTGCCTCTGAAAGCGAGTG
3060377	0.00437045	0.00191772	up	4.10501	4.10501	2.03738	MFAP4	4239	Homo sapiens microfibrillar-associated protein 4 (MFAP4), mRNA.	chr17	19286870	19286919	TGGCTCCTCCTTGCTCCCCTGCTGATGGTGTCCTACCCCGAACTCCAAAA
2570154	0.0444142	0.033763	up	2.25627	2.25627	1.17394	MFAP5	8076	Homo sapiens microfibrillar associated protein 5 (MFAP5), mRNA.	chr12	8798633	8798682	TCACGAACTTGACCCTCCTACTCCACATTGCAACATTTCCATCAGACAGC
5560075	0.0139756	0.00898067	up	2.35047	2.35047	1.23295	MFGE8	4240	Homo sapiens milk fat globule-EGF factor 8 protein (MFGE8), mRNA.	chr15	87242940	87242989	GGGCCCTCATGCTGGCTTTTCACCCCAGAGGACACAGGCAGCTTCCAAAA
4260243	0.00336345	0.000238563	up	2.39366	2.39366	1.25922	MFHAS1	9258	Homo sapiens malignant fibrous histiocytoma amplified sequence 1 (MFHAS1), mRNA.	chr8	8785016	8785065	GGAATGGCCTGGACTGCACTACACCGTGCACATTCTCTGTTCTAAGTGCC
3940593	0.00336345	0.000327414	up	2.38165	2.38165	1.25196	MFSD11	79157	Homo sapiens major facilitator superfamily domain containing 11 (MFSD11), mRNA.	chr17	72286774	72286823	GCAGAGATGTGTTGGGTTTGGTGGTGCATGCCTGTGATCCTAGCTGCTGG
2810044	0.00336345	0.000446533	up	2.81655	2.81655	1.49393	MGC72104	284802	Homo sapiens similar to FRG1 protein (FSHD region gene 1 protein) (MGC72104), mRNA.	chr20	28225646	28225695	CTCCAGGTCACATACTCGTCCTGAGCCGGCTTCAGCCTGTCCGCGCAGAA
6370364	0.00336345	0.00081504	up	2.04896	2.04896	1.03489	MGC87042	256227	PREDICTED: Homo sapiens similar to Six transmembrane epithelial antigen of prostate (MGC87042), mRNA.	chr7	22498733	22498782	CTGGCTCTGTTGGCTGTGACATCTATTCCATCTGTGAGTGACTCTTTGAC
6840356	0.00513245	0.0025191	up	2.00814	2.00814	1.00586	MGEA5	10724	Homo sapiens meningioma expressed antigen 5 (hyaluronidase) (MGEA5), mRNA.	chr10	103534340	103534389	CACAGGTGACTGTGAAACAGATGCCCCTGGTCTTGCTTTCATCACTCTAG
940735	0.00336345	0.000238563	up	9.40224	9.40224	3.233	MGP	4256	Homo sapiens matrix Gla protein (MGP), mRNA.	chr12	15038735	15038784	GGAGCCTCTCTCCCTACTGCTGCTACACAAGACCCTGAGACTGACCTGCA
5080131	0.0170805	0.0113693	up	2.0598	2.0598	1.0425	MGST1	4257	Homo sapiens microsomal glutathione S-transferase 1 (MGST1), transcript variant 1a, mRNA.	chr12	16408108	16408157	GGAGCACGGATCTACCACACCATTGCATATTTGACACCCCTTCCCCAGCC
1510019	0.00336345	0.000605173	up	2.14821	2.14821	1.10314	MGST2	4258	Homo sapiens microsomal glutathione S-transferase 2 (MGST2), mRNA.	chr4	140624690	140625218	GGATCACCGGTTTCCGACTGAGTCTGGGGATTTTGGCCTTGTTGACCCTC
7160400	0.00336345	0.000327414	up	3.84933	3.84933	1.94461	MGST3	4259	Homo sapiens microsomal glutathione S-transferase 3 (MGST3), mRNA.	chr1	163887894	163890186	CCGCGTATAGCTTCTGGCCTGGGCTTGGCCTGGATTGTTGGACGAGTTCT
4490671	0.00336345	0.000446533	up	2.53351	2.53351	1.34113	MIF	4282	Homo sapiens macrophage migration inhibitory factor (glycosylation-inhibiting factor) (MIF), mRNA.	chr22	22567114	22567258	GCGCATCAGCCCGGACAGGGTCTACATCAACTATTACGACATGAACGCGG
1050017	0.00336345	0.000238563	up	1.99603	1.99603	0.997134	MIS12	79003	Homo sapiens MIS12, MIND kinetochore complex component, homolog (S. pombe) (MIS12), mRNA.	chr17	5334632	5334681	GGAAAGGGGAGAAATAGCAATGGTTGTTCCTAAGGTATTGCTTGCCCTCC
1090327	0.00336345	0.000327414	up	2.1952	2.1952	1.13436	MKI67IP	84365	Homo sapiens MKI67 (FHA domain) interacting nucleolar phosphoprotein (MKI67IP), mRNA.	chr2	122201349	122201398	GTCCATCTACATGGTTTGTCGGGGACATTTAACTCATGGAGGTGCTTTAG
3830519	0.00336345	0.000238563	up	3.1695	3.1695	1.66426	MKKS	8195	Homo sapiens McKusick-Kaufman syndrome (MKKS), transcript variant 2, mRNA.	chr20	10385950	10385999	CCTGACCTTGGACTGTTTGACTGCAAAGCTTAGTGGCCTACAGGTGGCTG
940152	0.00336345	0.000238563	up	2.49915	2.49915	1.32144	MKNK2	2872	Homo sapiens MAP kinase interacting serine/threonine kinase 2 (MKNK2), transcript variant 1, mRNA.	chr19	1988715	1988764	GGTCAGAACCGTTACTGTGAATGAGTGAAGATCCTGGAGGACCCTGGGCC
360753	0.00336345	0.000327414	up	2.34454	2.34454	1.22931	MKRN2	23609	Homo sapiens makorin ring finger protein 2 (MKRN2), mRNA.	chr3	12599586	12599635	GGCACCCAAGGTTTCTGATTCTGACCCAGCAGTGGTCCTGAAGAGAGCTG
4780209	0.0139756	0.00898067	down	2.54878	-2.54878	-1.34981	MMP12	4321	Homo sapiens matrix metallopeptidase 12 (macrophage elastase) (MMP12), mRNA.	chr11	102242277	102242326	TGGCCAACCTTGCCATCTGGCATTGAAGCTGCTTATGAAATTGAAGCCAG
6020630	0.007533	0.00426672	down	2.03296	-2.03296	-1.02358	MMP25	64386	Homo sapiens matrix metallopeptidase 25 (MMP25), mRNA.	chr16	3050524	3050573	GCGAGGGGTTGCCCCAGTTGCTCATACAAACAGATCAGCATGAGGACAGA
6290270	0.00437045	0.00191772	down	2.15321	-2.15321	-1.10649	MNDA	4332	Homo sapiens myeloid cell nuclear differentiation antigen (MNDA), mRNA.	chr1	157080517	157082030	CCAACACTTCGTTTACTCCGAATCAGGAAACCCAGGCCCAACGGCAGGTG
270224	0.00336345	0.000605173	up	2.14644	2.14644	1.10195	MOAP1	64112	Homo sapiens modulator of apoptosis 1 (MOAP1), mRNA.	chr14	93648895	93648944	GTGCAGTGCTCTGAGGGGACAGACAAGGCTTGGGTGTATATGCCAACCAG
7560543	0.00336345	0.000238563	up	2.75607	2.75607	1.46261	MOCS1	4337	Homo sapiens molybdenum cofactor synthesis 1 (MOCS1), transcript variant 4, mRNA.	chr6	39981285	39981334	GATGATAGATTGCCTTCACCCTCACAGCGCACAAATAAAGCTACGATGCC
4880563	0.0092708	0.00550172	up	2.07261	2.07261	1.05145	MPRIP	23164	Homo sapiens myosin phosphatase Rho interacting protein (MPRIP), transcript variant 1, mRNA.	chr17	17028983	17029032	GCCCAGCCAGCACGCCTCAAGGTAGATGGAATCCCCACTGGTCAGAGAAA
50274	0.00336345	0.000446533	up	2.36779	2.36779	1.24354	MRFAP1L1	114932	Homo sapiens Morf4 family associated protein 1-like 1 (MRFAP1L1), transcript variant 2, mRNA.	chr4	6760471	6760520	TCAGGGCCTGGAAAGTCTCTTCCAGTTCATCAGGGTAGTAGACCTGTCAG
5560370	0.0061825	0.00328861	up	1.99241	1.99241	0.994516	MRI1	84245	Homo sapiens methylthioribose-1-phosphate isomerase homolog (S. cerevisiae) (MRI1), transcript variant 1, mRNA.	chr19	13745964	13746013	CCTTCTTAAATTCTGTACCAGAGGTGAGTGCCACACCCTAACCTAGTCTG
4210239	0.00336345	0.000238563	up	2.07338	2.07338	1.05198	MRPL13	28998	Homo sapiens mitochondrial ribosomal protein L13 (MRPL13), nuclear gene encoding mitochondrial protein, mRNA.	chr8	121477386	121477435	CTGCTACAGTTCAGCACCTGTTTTATGTGCCGAATCACTGTGGGGAAAGG
4760520	0.00336345	0.000238563	up	2.22388	2.22388	1.15308	MRPL15	29088	Homo sapiens mitochondrial ribosomal protein L15 (MRPL15), nuclear gene encoding mitochondrial protein, mRNA.	chr8	55222836	55222885	CCCGTCCAAGGAAGCAGAGTTGTTAAAGAGTACTGGAATAGGGGCTGAAG
2340026	0.00336345	0.000605173	up	2.18644	2.18644	1.12858	MRPL18	29074	Homo sapiens mitochondrial ribosomal protein L18 (MRPL18), nuclear gene encoding mitochondrial protein, mRNA.	chr6	160138343	160138392	GCACTTGTGGAGCATCAGAATGGCAAGGTTGTGGTTTCGGCCTCCACTCG
520521	0.0061825	0.00328861	up	2.72037	2.72037	1.4438	MRPL20	55052	Homo sapiens mitochondrial ribosomal protein L20 (MRPL20), nuclear gene encoding mitochondrial protein, mRNA.	chr1	1332472	1332521	CAAGATGGCAGCGGCGCTGCGCGTGCGTTGTTGAGTGTTCGGGACGCCGG
6250576	0.00336345	0.000605173	up	1.99638	1.99638	0.997384	MRPL21	219927	Homo sapiens mitochondrial ribosomal protein L21 (MRPL21), nuclear gene encoding mitochondrial protein, transcript variant 1, mRNA.	chr11	68660909	68664017	GACCTTGCGTGTGGAGAGAGAATTCGACTGGAGAAGGTCCTGCTGGTTGG
3390468	0.00336345	0.000238563	up	2.09477	2.09477	1.06679	MRPL22	29093	Homo sapiens mitochondrial ribosomal protein L22 (MRPL22), nuclear gene encoding mitochondrial protein, transcript variant 1, mRNA.	chr5	154310642	154310691	ATAAAATTGTTTATCCTCCACAACTGCCTGGAGAACCTCGGAGACCAGCA
4890427	0.00349835	0.00109083	up	2.06963	2.06963	1.04937	MRPL23	6150	Homo sapiens mitochondrial ribosomal protein L23 (MRPL23), nuclear gene encoding mitochondrial protein, mRNA.	chr11	1930623	1934072	ATCAAGAAGCCGGACTACAAGGTCGCCTACGTGCAGCTGGCCCATGGACA
7610747	0.00336345	0.000238563	up	2.78051	2.78051	1.47535	MRPL24	79590	Homo sapiens mitochondrial ribosomal protein L24 (MRPL24), nuclear gene encoding mitochondrial protein, transcript variant 1, mRNA.	chr1	154973926	154974086	TGGCATCGTCCCTGAAACGTGGATTGATGGCCCCAAAGACACATCAGTGG
2710192	0.00336345	0.000238563	up	2.10002	2.10002	1.0704	MRPL3	11222	Homo sapiens mitochondrial ribosomal protein L3 (MRPL3), nuclear gene encoding mitochondrial protein, mRNA.	chr3	132664237	132664286	GCCCGGTGCGCCTTCTATTACATTTGCCTAACATCTTTGGACGTGGCAGA
5570494	0.00336345	0.000238563	up	4.65348	4.65348	2.21831	MRPL33	9553	Homo sapiens mitochondrial ribosomal protein L33 (MRPL33), nuclear gene encoding mitochondrial protein, transcript variant 2, mRNA.	chr2	27848129	27849052	ACTGCCCAGGTGTGGTCACCATGTTCCTCTCCGCGGTCTTCTTTGCCAAG
20465	0.00336345	0.000327414	up	2.01717	2.01717	1.01233	MRPL36	64979	Homo sapiens mitochondrial ribosomal protein L36 (MRPL36), nuclear gene encoding mitochondrial protein, mRNA.	chr5	1851714	1851763	CCGAGGCACAAGCAGAGACAGATGTAGACCCTTTCCCTCCAGAGTCACGC
4220327	0.00336345	0.000327414	up	1.98855	1.98855	0.991713	MRPL38	64978	Homo sapiens mitochondrial ribosomal protein L38 (MRPL38), nuclear gene encoding mitochondrial protein, mRNA.	chr17	71406452	71406501	GAGCATGGGATTGATCGGCAGCAAGAGTAAAGACACAGCTCCAGAGGCCC
3710719	0.00336345	0.000238563	up	2.35378	2.35378	1.23498	MRPL45	84311	Homo sapiens mitochondrial ribosomal protein L45 (MRPL45), nuclear gene encoding mitochondrial protein, mRNA.	chr17	33732424	33732473	CTGGGCATGGACCAGCCTTCAGATGGCAGAAGTGGAAGATGAGCCTACTT
2060152	0.00336345	0.000327414	up	2.00833	2.00833	1.006	MRPL50	54534	Homo sapiens mitochondrial ribosomal protein L50 (MRPL50), nuclear gene encoding mitochondrial protein, mRNA.	chr9	103192266	103192315	GGGCACTGTCAACTTGGGTTTAAGACAGGAGGACATTGCAAGTTCACACC
4780689	0.00336345	0.000605173	up	2.2315	2.2315	1.15802	MRPL51	51258	Homo sapiens mitochondrial ribosomal protein L51 (MRPL51), nuclear gene encoding mitochondrial protein, mRNA.	chr12	6471831	6471880	GCACCCCAAAGAACTGATCAGGGGGCCCATATGGCTTCGAGGTTGGAAAG
3710039	0.00336345	0.000238563	up	2.40608	2.40608	1.26669	MRPL54	116541	Homo sapiens mitochondrial ribosomal protein L54 (MRPL54), nuclear gene encoding mitochondrial protein, mRNA.	chr19	3716282	3718260	GGAAGGGCAGGATGTACCCCTGAAACCGGATGCTGAGTACCCTGAATGGC
1850370	0.00336345	0.000238563	up	1.973	1.973	0.980389	MRPS12	6183	Homo sapiens mitochondrial ribosomal protein S12 (MRPS12), nuclear gene encoding mitochondrial protein, transcript variant 3, mRNA.	chr19	39423598	39423647	CACTGTACTGCCCTCTGCTGGGAAGGGGTTTTAATAAACAGACCCTGGCG
3400674	0.00336345	0.000327414	up	2.15787	2.15787	1.10961	MRPS15	64960	Homo sapiens mitochondrial ribosomal protein S15 (MRPS15), nuclear gene encoding mitochondrial protein, mRNA.	chr1	36694381	36694430	CTGTATTACCGAAGAGCCCACCGCCGATTCGTGACCAAGAAGGCTCTGTG
4830577	0.00336345	0.000238563	up	2.46915	2.46915	1.30402	MRPS16	51021	Homo sapiens mitochondrial ribosomal protein S16 (MRPS16), nuclear gene encoding mitochondrial protein, mRNA.	chr10	75008750	75008799	GGAAGCTGAGGCAGTAAGATCACTTGAGCCCAGGAGGCCGATGCTGCAGT
2690400	0.00336345	0.000238563	up	2.14733	2.14733	1.10255	MRPS17	51373	Homo sapiens mitochondrial ribosomal protein S17 (MRPS17), nuclear gene encoding mitochondrial protein, mRNA.	chr7	55990287	55990336	CCTGGAGAGTCCGTTGAGTTCGGAAACCACCCAGCTAAGCAAAAATCTGG
5340138	0.00336345	0.000238563	up	2.15255	2.15255	1.10605	MRPS18B	28973	Homo sapiens mitochondrial ribosomal protein S18B (MRPS18B), nuclear gene encoding mitochondrial protein, mRNA.	chr6	30701983	30702032	GTTGCTGATAGGGATAAATCTTGAGGCTGAGGGCGGGTGGTACAGATGTG
1430639	0.00336345	0.000238563	up	3.63775	3.63775	1.86305	MRPS18C	51023	Homo sapiens mitochondrial ribosomal protein S18C (MRPS18C), nuclear gene encoding mitochondrial protein, mRNA.	chr4	84596340	84597120	CCGGGACTCACACGGTGCTTTGGAGAAGAGGTTGTTCACAACAGGTATCC
730605	0.00336345	0.000446533	up	2.16846	2.16846	1.11667	MRPS22	56945	Homo sapiens mitochondrial ribosomal protein S22 (MRPS22), nuclear gene encoding mitochondrial protein, mRNA.	chr3	139074572	139074621	AGATGGCCAGTCGGCTCAAGGGGCCAAGGATCAGGCTGCTGAGGGAATAA
6450647	0.00336345	0.000238563	up	2.43996	2.43996	1.28686	MRPS28	28957	Homo sapiens mitochondrial ribosomal protein S28 (MRPS28), nuclear gene encoding mitochondrial protein, mRNA.	chr8	80993905	81077804	CCAGAAGTGGATGGAGAGAAATACCAGAAAGGAACCAGGGTCCGGTTGCG
630403	0.00336345	0.000327414	up	2.12098	2.12098	1.08473	MRPS31	10240	Homo sapiens mitochondrial ribosomal protein S31 (MRPS31), nuclear gene encoding mitochondrial protein, mRNA.	chr13	40201604	40201653	CGCCACTTCATGGAGCTGGTGACTTGTGGCCTTTCCAAAAACCCATATCT
6400195	0.00336345	0.000605173	up	2.55458	2.55458	1.35308	MRPS6	64968	Homo sapiens mitochondrial ribosomal protein S6 (MRPS6), nuclear gene encoding mitochondrial protein, mRNA.	chr21	34437081	34437130	AATACCTCCTGGGATTGTGAGCTAGTCATTCAGCCTGTGTAACCATGTGG
2760753	0.00336345	0.000238563	down	2.54509	-2.54509	-1.34772	MSH3	4437	Homo sapiens mutS homolog 3 (E. coli) (MSH3), mRNA.	chr5	80064795	80071534	GGCGCACACCTGTAGTCCCAGCTACTCCGGAGGCTGAGGCAGGAGAATCT
870148	0.00336345	0.000327414	up	2.28899	2.28899	1.19471	MSH6	2956	Homo sapiens mutS homolog 6 (E. coli) (MSH6), mRNA.	chr2	47887292	47887468	TCGGGAAGTTTGCCTGGCTAGTGAAAGGTCAACTGTAGATGCTGAAGCTG
1740433	0.00336345	0.000446533	up	2.25505	2.25505	1.17316	MSL3L1	10943	Homo sapiens male-specific lethal 3-like 1 (Drosophila) (MSL3L1), transcript variant 1, mRNA.	chrX	11688533	11688920	TCGCCTGAGGAGCACAGGAAGAAAGAAGAAGCGCTGCAGGTTGCCTGGTG
4290088	0.00437045	0.00191772	up	3.59094	3.59094	1.84436	MSRB3	253827	Homo sapiens methionine sulfoxide reductase B3 (MSRB3), transcript variant 1, mRNA.	chr12	64146501	64146550	GGAAGTGCATGGGACTTTCCCTCTCTGCACTCCAGCTCTTACTGTACCAT
6200402	0.00336345	0.000446533	up	3.4407	3.4407	1.7827	MT1A	4489	Homo sapiens metallothionein 1A (MT1A), mRNA.	chr16	55231274	55231323	TGCTGCTCCTGCTGCCCCATGAGCTGTGCCAAGTGTGCCCAGGGCTGCAT
2070288	0.00336345	0.000238563	up	5.36035	5.36035	2.42233	MT1E	4493	Homo sapiens metallothionein 1E (MT1E), mRNA.	chr16	55218348	55218397	CAAAGGGGCATCGGAGAAGTGCAGCTGCTGTGCCTGATGTGGGAACAGCT
1400634	0.00336345	0.000238563	up	10.7756	10.7756	3.42969	MT1M	4499	Homo sapiens metallothionein 1M (MT1M), mRNA.	chr16	55224074	55224123	CACGCCGTCCGGGTGGGCCTAGCAGTCGCTCCATTTATCGCTTGAGATCT
6620528	0.00336345	0.000238563	up	19.7169	19.7169	4.30136	MT1X	4501	Homo sapiens metallothionein 1X (MT1X), mRNA.	chr16	55273897	55273946	CTGTCCCGCTGCGTGTTTTCCTCTTGATCGGGAACTCCTGCTTCTCCTTG
450615	0.00349835	0.00109083	up	2.73349	2.73349	1.45075	MT2A	4502	Homo sapiens metallothionein 2A (MT2A), mRNA.	chr16	55200021	55200070	GAACCCGCGTGCAACCTGTCCCGACTCTAGCCGCCTCTTCAGCACGCCAT
990615	0.00336345	0.000446533	up	2.0421	2.0421	1.03005	MTCP1	4515	Homo sapiens mature T-cell proliferation 1 (MTCP1), nuclear gene encoding mitochondrial protein, transcript variant B1, mRNA.	chrX	153943384	153943433	CAGGCTGTCATCCAAGAACTGCGTAAGTGTTGTGCTCAGTATCCCAAGGG
3850154	0.00349835	0.00109083	up	1.97762	1.97762	0.983763	MTDH	92140	Homo sapiens metadherin (MTDH), mRNA.	chr8	98807406	98807455	GTGGCGCCAAGAACGAACCTGTTTAACAGCTGTAACCAATGGTACTGATC
2760537	0.00336345	0.000238563	up	4.76539	4.76539	2.25259	MTE	644314	Homo sapiens metallothionein E (MTE), mRNA.				CCGTGGGCTGTGCCAAGTGTGCCCAGGGATGTGTTTGCAAAGGGACATCT
1300706	0.00336345	0.000238563	up	4.42016	4.42016	2.1441	MTHFD2	10797	Homo sapiens methylenetetrahydrofolate dehydrogenase (NADP+ dependent) 2, methenyltetrahydrofolate cyclohydrolase (MTHFD2), nuclear gene encoding mitochondrial protein, transcript variant 1, mRNA.	chr2	74295734	74295783	GGGTAAGTACGCAACTTACTTTTCCACCAAAGAACTGTCAGCAGCTGCCT
160026	0.00336345	0.000605173	up	2.0256	2.0256	1.01835	MTMR6	9107	Homo sapiens myotubularin related protein 6 (MTMR6), mRNA.	chr13	25821537	25821586	TGCTCACAGGTGGACTGAGAAATCAGTTACATCTTAAGTGACCTACAGGG
6960014	0.00336345	0.000238563	up	2.25447	2.25447	1.17279	MTMR9	66036	Homo sapiens myotubularin related protein 9 (MTMR9), mRNA.	chr8	11184850	11184899	CCCCTGTACCCTATAACTGTAATCATTCACCTTGGGTTGGCCGGTTTGTC
5550564	0.00336345	0.00081504	up	2.02559	2.02559	1.01835	MTRF1L	54516	Homo sapiens mitochondrial translational release factor 1-like (MTRF1L), mRNA.	chr6	153351471	153351520	CCTGACTGGATCAAGCCCACTAACATCGAGGAGGACAGTCTGCATTACTC
3170300	0.0113869	0.00705073	up	2.02176	2.02176	1.01561	MTSS1	9788	Homo sapiens metastasis suppressor 1 (MTSS1), mRNA.	chr8	125632315	125632364	TTGTGCTTTAGTTGCTAGTTTGTACTGAGAGTTGACCTCTCCCTGTGCAG
460072	0.00336345	0.000238563	up	2.24267	2.24267	1.16522	MTX2	10651	Homo sapiens metaxin 2 (MTX2), transcript variant 1, mRNA.	chr2	176910613	176910662	ATCGTGGTAAAGGCAGGCTGTCATAGAGTTATGTGTTAGTCTCAGGAGTC
7200601	0.00437045	0.00191772	up	2.21068	2.21068	1.14449	MUC1	4582	Homo sapiens mucin 1, cell surface associated (MUC1), transcript variant 5, mRNA.	chr1	155158420	155158469	CCCACCAATTTCTCGGACACTTCTCAGTGTGTGGAAGCTCATGTGGGCCC
5890703	0.00336345	0.000238563	up	2.08256	2.08256	1.05836	MUT	4594	Homo sapiens methylmalonyl Coenzyme A mutase (MUT), nuclear gene encoding mitochondrial protein, mRNA.	chr6	49511132	49511181	CTCCCTTGGACGGCCAGATATTCTTGTCATGTGTGGAGGGGTGATACCAC
3190164	0.00336345	0.000238563	up	1.99847	1.99847	0.998898	MUTED	63915	Homo sapiens muted homolog (mouse) (MUTED), mRNA.	chr6	8014302	8014351	CCAGCTCTCTTGTGTTATCTCAGTGTGGCGACTGCAGAAAATTGACAATG
3710647	0.00336345	0.000446533	up	2.27313	2.27313	1.18468	MXD4	10608	Homo sapiens MAX dimerization protein 4 (MXD4), mRNA.	chr4	2249182	2249231	GGCCACCTGTCCACCGTGTGGGCCGTGCTGTGTCCTTATGTCATTGTAAT
2970730	0.00437045	0.00191772	up	2.25528	2.25528	1.1733	MYADM	91663	Homo sapiens myeloid-associated differentiation marker (MYADM), transcript variant 4, mRNA.	chr19	54379429	54379478	GTGTAGTGCACACGCACGGGTGTTTCTGTGTGCTAGTTGCTTCTTGCTGC
6650451	0.00336345	0.000446533	up	2.11158	2.11158	1.07832	MYCBP2	23077	Homo sapiens MYC binding protein 2 (MYCBP2), mRNA.	chr13	77619233	77619282	GAGGTGTTTGCATGTGGCCATTACCGTCATTGGCCTGTGAAGCATTGGAC
1770685	0.007533	0.00426672	up	4.11295	4.11295	2.04017	MYH10	4628	Homo sapiens myosin, heavy chain 10, non-muscle (MYH10), mRNA.	chr17	8380283	8380332	TTCCCCCTTTATGAACTGTACTGGCTGTTGACCACCAGACACCTGACCGC
3190156	0.0139756	0.00898067	up	2.96386	2.96386	1.56748	MYH11	4629	Homo sapiens myosin, heavy chain 11, smooth muscle (MYH11), transcript variant SM1B, mRNA.	chr16	15808905	15809036	AGCCAGGAAGAACGCTCCAGCCCAGGACTTCGAGGCTGCAATGAGCTATA
6840056	0.00336345	0.000238563	up	2.38183	2.38183	1.25207	MYL6B	140465	Homo sapiens myosin, light chain 6B, alkali, smooth muscle and non-muscle (MYL6B), mRNA.	chr12	54837753	54837948	CTTGAAACACATCCTAAGCGTCTGAGTGCTGCAGATCCAGTGGGGTCCGG
5310437	0.0170805	0.0113693	up	3.26956	3.26956	1.7091	MYL9	10398	Homo sapiens myosin, light chain 9, regulatory (MYL9), transcript variant 1, mRNA.	chr20	34611451	34611500	CGTGTATCCCCACACAAATGCAAGCTCACCAAGGTCCCCTCTCAGTCCCC
4830424	0.00336345	0.000446533	up	2.64503	2.64503	1.40328	MYLIP	29116	Homo sapiens myosin regulatory light chain interacting protein (MYLIP), mRNA.	chr6	16148112	16148161	GCATTTTGGAAGCTGGTCAGCTAGCAGGTTTTCTGGGATGTCGGGAGACC
5720598	0.00336345	0.000605173	up	2.68686	2.68686	1.42592	MYO1B	4430	Homo sapiens myosin IB (MYO1B), mRNA.	chr2	191997939	191997988	ACAGGGTGCCTATTTTAGTCATGGATCAAAATTTGTGTAACTTGCAGGGC
3710605	0.00336345	0.000238563	up	2.97501	2.97501	1.57289	MYO1C	4641	Homo sapiens myosin IC (MYO1C), transcript variant 3, mRNA.	chr17	1368546	1368595	CTGGGCTCTGGTGCCCTCTTCCCTGGCCAGGACACCTCTCCTCCTGATTC
1400474	0.0092708	0.00550172	up	2.66925	2.66925	1.41643	MYO1D	4642	Homo sapiens myosin ID (MYO1D), mRNA.	chr17	30819937	30819986	AGGAGGGCCTGGGTTTGGGTTCTTTCCTCCCAGCCTTTGGATGGTGCCTT
5810471	0.0113869	0.00705073	down	2.23122	-2.23122	-1.15783	MYO1F	4542	Homo sapiens myosin IF (MYO1F), mRNA.	chr19	8586293	8586342	CCCTGCCAATGAGAGCCTCGTTTACCTGGGCTGCAATAGCCTAAAAGTCC
1690288	0.00336345	0.000238563	up	2.39565	2.39565	1.26042	MYO9A	4649	Homo sapiens myosin IXA (MYO9A), mRNA.	chr15	69905755	69905804	CAGAAAGCCTGCTGGGGATGGTGCCAGCTGTGCCTTGGCTGTTGTATTTG
160692	0.00380157	0.00145086	up	3.29196	3.29196	1.71895	MYOM1	8736	Homo sapiens myomesin 1, 185kDa (MYOM1), transcript variant 1, mRNA.	chr18	3125626	3125675	GGCCGTGTCTCGTGTGTTGTTACAGAGGTGATGTGCTTTTCGACGGGCGC
3930195	0.00336345	0.000327414	up	2.45744	2.45744	1.29716	MYST3	7994	Homo sapiens MYST histone acetyltransferase (monocytic leukemia) 3 (MYST3), mRNA.	chr8	41907695	41907744	GTTGGAAGAGATGGCGCAGATGTGTGTCAGAAGGGAGATCACGGTGTGAG
2230037	0.00336345	0.000238563	down	2.33589	-2.33589	-1.22397	NAG18	57051	Homo sapiens NAG18 protein (NAG18) on chromosome 19.	chr7	63143397	63143446	AGGCTGCGGTGAGCCAAGATCATGCCACTGCACTCCAGCCTGGGCAAAAA
70181	0.00336345	0.000327414	up	2.41199	2.41199	1.27023	NAP1L4	4676	Homo sapiens nucleosome assembly protein 1-like 4 (NAP1L4), mRNA.	chr11	2965978	2966027	GGGCCCCACCATTCATCCTGTCTGAAGGTCCTGGGTTTGGTGTGACCGCT
5220653	0.00349835	0.00109083	up	2.38119	2.38119	1.25168	NARS	4677	Homo sapiens asparaginyl-tRNA synthetase (NARS), mRNA.	chr18	55267978	55268027	TCTGTGCTACCTTATTAACTCACAGCAGGCTTACTGAATGGCTTCATTTC
940685	0.0061825	0.00328861	up	1.95066	1.95066	0.963964	NAV1	89796	Homo sapiens neuron navigator 1 (NAV1), mRNA.	chr1	200060630	200060679	GGACCCGGCAATCCACGTTTTAATAAGCCCTCCTGGTGATTCTGATGCAC
290239	0.00336345	0.000605173	up	2.25222	2.25222	1.17135	NAV2	89797	Homo sapiens neuron navigator 2 (NAV2), transcript variant 2, mRNA.	chr11	20097697	20097746	TCTGGACGAGCCTTGCCTGACCTCTTCGGTGCTGACCTTCCCAAAGTGAT
7100010	0.0170805	0.0113693	up	2.06219	2.06219	1.04418	NBL1	4681	Homo sapiens neuroblastoma, suppression of tumorigenicity 1 (NBL1), transcript variant 2, mRNA.	chr1	19857182	19857231	GAACTCCAGGACGAGGAGGACATGGGACTTGCGTGGACAGTCAGGGTTCA
70008	0.007533	0.00426672	down	2.37745	-2.37745	-1.24941	NCF2	4688	Homo sapiens neutrophil cytosolic factor 2 (65kDa, chronic granulomatous disease, autosomal 2) (NCF2), mRNA.	chr1	181791603	181791652	GGGGAGAGGAAAAGTGGATGGAAGTGTCTGGAAAGGGCACGAGAGAGTCT
6480692	0.0305949	0.0222431	down	2.02911	-2.02911	-1.02085	NCF4	4689	Homo sapiens neutrophil cytosolic factor 4, 40kDa (NCF4), transcript variant 1, mRNA.	chr22	35601693	35601742	TCAAAGACTTCCCTGAGGAGGACGACCCCACCAACTGGCTGCGTTGCTAC
7650538	0.0252556	0.0178923	down	2.42142	-2.42142	-1.27585	NCKAP1L	3071	Homo sapiens NCK-associated protein 1-like (NCKAP1L), mRNA.	chr12	53222891	53222940	CAATCCAGGGCTGAGAAATCGTAGAGCAGTGAGGCAGGCTGGGAGCATGG
3120458	0.0113869	0.00705073	down	1.97592	-1.97592	-0.982523	NCL	4691	Homo sapiens nucleolin (NCL), mRNA.	chr2	232320193	232320242	TGGACTGGGCCAAACCTAAGGGTGAAGGTGGCTTCGGGGGTCGTGGTGGA
2760390	0.00380157	0.00145086	up	2.02126	2.02126	1.01525	NCOA3	8202	Homo sapiens nuclear receptor coactivator 3 (NCOA3), transcript variant 1, mRNA.	chr20	45718934	45718983	CCACATGAAATGACTTATGGGGGATGGTGAGCTGTGACTGCTTTGCTGAC
60184	0.00349835	0.00109083	up	3.24745	3.24745	1.69931	NDN	4692	Homo sapiens necdin homolog (mouse) (NDN), mRNA.	chr15	23930940	23930989	GGCCCTTCATGACCTTGCTGGGCACAGAAAACACCCTCGTGGAGTACACT
4590521	0.00336345	0.000238563	up	3.59033	3.59033	1.84412	NDUFA1	4694	Homo sapiens NADH dehydrogenase (ubiquinone) 1 alpha subcomplex, 1, 7.5kDa (NDUFA1), nuclear gene encoding mitochondrial protein, mRNA.	chrX	118889915	118889964	GATTCTCCCCGGACTCTCCGTCATGGGCGTGTGCTTGTTGATTCCAGGAC
2140369	0.00336345	0.000605173	up	2.70555	2.70555	1.43592	NDUFA11	126328	Homo sapiens NADH dehydrogenase (ubiquinone) 1 alpha subcomplex, 11, 14.7kDa (NDUFA11), nuclear gene encoding mitochondrial protein, mRNA.	chr19	5896952	5897001	CCGCCGCTGCCTACAGAGTCACACTCAATCCTCCGGGCACCTTCCTTGAA
5090050	0.00336345	0.000238563	up	3.08896	3.08896	1.62712	NDUFA12	55967	Homo sapiens NADH dehydrogenase (ubiquinone) 1 alpha subcomplex, 12 (NDUFA12), mRNA.	chr12	95397375	95397424	TGCAGCAGATCACCGGCCACGGCGGTCTCCGAGGCTATCTACGGGTTTTT
50240	0.00336345	0.000238563	up	2.71462	2.71462	1.44075	NDUFA3	4696	Homo sapiens NADH dehydrogenase (ubiquinone) 1 alpha subcomplex, 3, 9kDa (NDUFA3), mRNA.	chr19	59297990	59298264	GAGACAAAGATGGCTGCGAGAGTCGGCGCCTTCCTCAAGAATGCCTGGGA
4180441	0.00336345	0.00081504	up	2.18739	2.18739	1.12921	NDUFA4	4697	Homo sapiens NADH dehydrogenase (ubiquinone) 1 alpha subcomplex, 4, 9kDa (NDUFA4), nuclear gene encoding mitochondrial protein, mRNA.	chr7	10973193	10973242	CGCTGCTTTAGAATGAAGGTCTTCCAGAAGCCACATCCGCACAATTTTCC
620615	0.00336345	0.000238563	up	2.12251	2.12251	1.08577	NDUFA7	4701	Homo sapiens NADH dehydrogenase (ubiquinone) 1 alpha subcomplex, 7, 14.5kDa (NDUFA7), mRNA.	chr19	8376427	8376476	CTGCTGTAGCTGCCACTGAGAAGAAGGCGGTGACTCCAGCTCCTCCCATA
4560367	0.00336345	0.000238563	up	3.50613	3.50613	1.80988	NDUFA8	4702	Homo sapiens NADH dehydrogenase (ubiquinone) 1 alpha subcomplex, 8, 19kDa (NDUFA8), nuclear gene encoding mitochondrial protein, mRNA.	chr9	124906468	124906517	GATGGGTCCGTGGCCCACACTCGGTCATGTGCTCAGACAACGACTGATGA
4810224	0.00336345	0.00081504	up	2.1079	2.1079	1.0758	NDUFA9	4704	Homo sapiens NADH dehydrogenase (ubiquinone) 1 alpha subcomplex, 9, 39kDa (NDUFA9), mRNA.	chr12	4666412	4666461	CCTTGGTATTCAGGCAACACCACTGGAACTCAAGGCCATTGAGGTGCTGC
4860563	0.00336345	0.000238563	up	3.16918	3.16918	1.66411	NDUFAB1	4706	Homo sapiens NADH dehydrogenase (ubiquinone) 1, alpha/beta subcomplex, 1, 8kDa (NDUFAB1), mRNA.	chr16	23592435	23592484	CTTTGCTGAGAGAGGACTCAGATGATAGTGACGAATGTCTGGCAGTGAGG
5720398	0.00336345	0.000238563	up	3.03757	3.03757	1.60292	NDUFAF2	91942	Homo sapiens NADH dehydrogenase (ubiquinone) 1 alpha subcomplex, assembly factor 2 (NDUFAF2), mRNA.	chr5	60484420	60484469	GGCCATGCCTCTGCTCCATACTTTGGAAAGGAAGAACCCTCAGTGGCTCC
1820482	0.00336345	0.000238563	up	3.23042	3.23042	1.69172	NDUFB10	4716	Homo sapiens NADH dehydrogenase (ubiquinone) 1 beta subcomplex, 10, 22kDa (NDUFB10), mRNA.	chr16	1951843	1951892	CAGAGGCAGAGGATGCTGCAAGAGAGAAAAGCTGCAAAAGAGGCCGCCGC
5550377	0.00336345	0.000605173	up	2.25251	2.25251	1.17153	NDUFB11	54539	Homo sapiens NADH dehydrogenase (ubiquinone) 1 beta subcomplex, 11, 17.3kDa (NDUFB11), mRNA.	chrX	46886728	46886777	GAAAGAGTGGTCCCGCCGCGAAGCTGAGAGGCTTGTGAAATACCGAGAGG
4150687	0.007533	0.00426672	up	2.04563	2.04563	1.03254	NDUFB2	4708	Homo sapiens NADH dehydrogenase (ubiquinone) 1 beta subcomplex, 2, 8kDa (NDUFB2), nuclear gene encoding mitochondrial protein, mRNA.	chr7	140049182	140049231	AGCTGACCAGATCCCAGGTGTTCCAGAGCGAGTTCTTCAGCGGACTCATG
520671	0.00336345	0.000238563	up	2.53082	2.53082	1.33961	NDUFB3	4709	Homo sapiens NADH dehydrogenase (ubiquinone) 1 beta subcomplex, 3, 12kDa (NDUFB3), mRNA.	chr2	201651943	201658428	CTATCCAGAAGAAGCTGGCTGCAAAAGGGCTAAGGGATCCATGGGGCCGC
830762	0.00336345	0.000446533	up	2.3647	2.3647	1.24166	NDUFB5	4711	Homo sapiens NADH dehydrogenase (ubiquinone) 1 beta subcomplex, 5, 16kDa (NDUFB5), nuclear gene encoding mitochondrial protein, mRNA.	chr3	179341948	179341997	TGTTGGTTCAGATTGAGGCTTTTGTTTGAGGAGTTTGGCTTCCAGTCCCC
6450050	0.00336345	0.000238563	up	2.68188	2.68188	1.42325	NDUFB6	4712	Homo sapiens NADH dehydrogenase (ubiquinone) 1 beta subcomplex, 6, 17kDa (NDUFB6), nuclear gene encoding mitochondrial protein, transcript variant 1, mRNA.	chr9	32572920	32572969	CTCGGGAGCCGGTGCTGCCCCCACAGAAGATGGGGCCTATGGAGAAATTC
6290296	0.00336345	0.000446533	up	2.30913	2.30913	1.20735	NDUFB7	4713	Homo sapiens NADH dehydrogenase (ubiquinone) 1 beta subcomplex, 7, 18kDa (NDUFB7), nuclear gene encoding mitochondrial protein, mRNA.	chr19	14677068	14677616	AAGCAGGAGCGGCACGACTGGGACTACTGCGAGCACCGCGACTATGTGAT
1710168	0.00336345	0.000327414	up	2.28905	2.28905	1.19475	NDUFS3	4722	Homo sapiens NADH dehydrogenase (ubiquinone) Fe-S protein 3, 30kDa (NADH-coenzyme Q reductase) (NDUFS3), mRNA.	chr11	47562579	47562628	AGCCGGAGACAAGAAGCCTGATGCCAAGTAGCTCCAGGGAACGCATGTGG
580369	0.00336345	0.000446533	up	2.80646	2.80646	1.48875	NDUFS4	4724	Homo sapiens NADH dehydrogenase (ubiquinone) Fe-S protein 4, 18kDa (NADH-coenzyme Q reductase) (NDUFS4), mRNA.	chr5	52977978	52990172	GGGTTGGGCATCAACGGCTGATCCCTTATCCAACATGGTTCTAACCTTCA
6980398	0.00336345	0.000238563	up	4.71281	4.71281	2.23659	NDUFS5	4725	Homo sapiens NADH dehydrogenase (ubiquinone) Fe-S protein 5, 15kDa (NADH-coenzyme Q reductase) (NDUFS5), mRNA.	chr1	39267039	39267088	CAATCCAGAGTGGTGAACAGCCCTACAAGATGGCTGGTCGATGCCATGCT
1070538	0.00336345	0.000327414	up	2.03718	2.03718	1.02657	NDUFS8	4728	Homo sapiens NADH dehydrogenase (ubiquinone) Fe-S protein 8, 23kDa (NADH-coenzyme Q reductase) (NDUFS8), mRNA.	chr11	67560594	67560643	CGAGATCGCCGCCAACATCCAGGCTGACTACTTGTATCGGTGACGCCCCA
4050681	0.00336345	0.000238563	up	2.26571	2.26571	1.17997	NDUFV2	4729	Homo sapiens NADH dehydrogenase (ubiquinone) flavoprotein 2, 24kDa (NDUFV2), mRNA.	chr18	9116871	9124198	GCTCAAGGCTGGCAAAATCCCAAAACCAGGGCCAAGGAGTGGACGCTTCT
4120307	0.00336345	0.000238563	up	2.09434	2.09434	1.0665	NEDD8	4738	Homo sapiens neural precursor cell expressed, developmentally down-regulated 8 (NEDD8), mRNA.	chr14	23755955	23756004	GGGCCTTGCTGGCTACTGGGTGTTAGTTTGCAGTCCTGTGTGCTTCCCTC
6180048	0.0208285	0.0143059	up	2.10875	2.10875	1.07639	NEDD9	4739	Homo sapiens neural precursor cell expressed, developmentally down-regulated 9 (NEDD9), transcript variant 1, mRNA.	chr6	11291615	11291664	CTTAGGAGATGGCTGACTTGATTGATCTACGCTAAGTGGAGACATTTCAC
3140193	0.00336345	0.000327414	up	2.52649	2.52649	1.33713	NELF	26012	Homo sapiens nasal embryonic LHRH factor (NELF), mRNA.	chr9	139462516	139462565	GGCGGGGGCCGGGCTTGGAACGATGTACGATACCCTCATAGTGACCATTA
3120139	0.00336345	0.000238563	up	3.1246	3.1246	1.64367	NENF	29937	Homo sapiens neuron derived neurotrophic factor (NENF), mRNA.	chr1	210685989	210686038	CAGGTTCTTGGGAGCGTGAGGCAGGAAGACACTAGGTGCTGAATCTCCTG
1430735	0.00380157	0.00145086	up	3.68621	3.68621	1.88214	NET1	10276	Homo sapiens neuroepithelial cell transforming 1 (NET1), transcript variant 1, mRNA.	chr10	5489634	5489683	GGGCGTGTAGTAAGTTGTAGAAGGCTCGAGGGGACGTGGACTTATTTGCC
2750187	0.00336345	0.00081504	up	4.5911	4.5911	2.19884	NEXN	91624	Homo sapiens nexilin (F actin binding protein) (NEXN), mRNA.	chr1	78181249	78181298	TCTGTGGCGGGGCCAAAAAAGGAAACCAGGAGTGCCACTATGCTGACTTC
4210176	0.00336345	0.000605173	up	2.07035	2.07035	1.04987	NFE2L1	4779	Homo sapiens nuclear factor (erythroid-derived 2)-like 1 (NFE2L1), mRNA.	chr17	43493560	43493609	TTTTAACTGTTTGCCACTGCTGCCCTCACCCCTGCCCGGCTCTGGAGTAC
2320047	0.00336345	0.000605173	up	4.16863	4.16863	2.05957	NFIA	4774	Homo sapiens nuclear factor I/A (NFIA), mRNA.	chr1	61694189	61694238	ACATGGCCCGCAAGGACAATGAATCCACTCACATTGCAGAACAATTCCGA
5960133	0.00336345	0.000446533	up	2.96064	2.96064	1.56591	NFIB	4781	Homo sapiens nuclear factor I/B (NFIB), mRNA.	chr9	14150200	14150249	ATCACTATTCCTGGTTATCTCACCAACGAAGGCTAGGAGGCGGCGTCAGA
1850259	0.00380157	0.00145086	up	4.05788	4.05788	2.02073	NFIC	4782	Homo sapiens nuclear factor I/C (CCAAT-binding transcription factor) (NFIC), transcript variant 2, mRNA.	chr19	3400095	3403486	GCCGACTCCCAGCCCGGCCAAAAAGACAAAACACATAGACGCACACACTC
5720129	0.00437045	0.00191772	up	2.72316	2.72316	1.44528	NFIX	4784	Homo sapiens nuclear factor I/X (CCAAT-binding transcription factor) (NFIX), mRNA.	chr19	13070426	13070475	CTGGGTTTTCAGTGTCCTAGCGGAATGCAAGTAGGCAGCCAGCCCGTCTG
4060494	0.00336345	0.000238563	up	2.48068	2.48068	1.31073	NFX1	4799	Homo sapiens nuclear transcription factor, X-box binding 1 (NFX1), transcript variant 3, mRNA.	chr9	33311134	33313659	TGTGCTGTTGGAAAAGTGGAACAGATAGACTTGCTGGAGACAGGGTTGCC
5910138	0.00336345	0.000446533	up	2.27374	2.27374	1.18507	NGDN	25983	Homo sapiens neuroguidin, EIF4E binding protein (NGDN), transcript variant 1, mRNA.	chr14	23016262	23016311	GAGAGCATGATGGTGCGTTTGAGCGTCAGTAAGCGAGAGAAAGGACGGCG
4260019	0.00437045	0.00191772	up	2.0396	2.0396	1.02829	NGRN	51335	Homo sapiens neugrin, neurite outgrowth associated (NGRN), transcript variant 1, mRNA.	chr15	88616189	88616238	CCTGTGGTAGTGCTCCCAGTCTGACCTCTGTAGACCTTCAGTACTCACTC
2760673	0.00336345	0.000605173	up	2.27509	2.27509	1.18592	NHP2	55651	Homo sapiens NHP2 ribonucleoprotein homolog (yeast) (NHP2), transcript variant 2, mRNA.	chr5	177576733	177576782	CCATGAGGAGTACCAGGAGGCTTACGATGAGTGCCTGGAGGAGGTGCAGT
3420139	0.00336345	0.000327414	up	1.97601	1.97601	0.982589	NIF3L1	60491	Homo sapiens NIF3 NGG1 interacting factor 3-like 1 (S. pombe) (NIF3L1), mRNA.	chr2	201476703	201476752	GTAACATGAGTCAGTGGGACTGGTGTGCTTCCAGAGAGTGTCTTCGAGGG
2060400	0.00336345	0.00081504	down	1.98453	-1.98453	-0.988796	NKTR	4820	Homo sapiens natural killer-tumor recognition sequence (NKTR), transcript variant 2, mRNA.	chr3	42664499	42664548	GTTGTTGGCGGAATTCAGTTCTTTGCTGGCTCTCAGCTGGAGGCCCCTCT
5860093	0.0092708	0.00550172	down	2.11776	-2.11776	-1.08254	NLF2	388125	PREDICTED: Homo sapiens nuclear localized factor 2 (NLF2), mRNA.				CCCTGGAGACTCCGGACACTGACAGCCGCGTGGTACAGAATAAACGTTAT
4010048	0.00437045	0.00191772	up	2.01665	2.01665	1.01196	NMD3	51068	Homo sapiens NMD3 homolog (S. cerevisiae) (NMD3), mRNA.	chr3	162452093	162452142	TTGCCAGTTTAGGGCAGTAGCTGCTTTTGTCATAAATATCTTCCTACCAC
6450424	0.00349835	0.00109083	up	2.08228	2.08228	1.05817	NME3	4832	Homo sapiens non-metastatic cells 3, protein expressed in (NME3), mRNA.	chr16	1820484	1820533	AACATCCACCTGTCTGGACGTTGCATGGAGGGTGGCGCAGGCCTCTCCAA
2940746	0.0113869	0.00705073	up	3.05132	3.05132	1.60944	NNMT	4837	Homo sapiens nicotinamide N-methyltransferase (NNMT), mRNA.	chr11	113687980	113688029	CAAGGGTCCAGAGAAGGAGGAGAAGTTGAGACAGGCGGTCAAGCAGGTGC
2630161	0.00336345	0.000327414	up	2.09511	2.09511	1.06702	NOL11	25926	Homo sapiens nucleolar protein 11 (NOL11), mRNA.	chr17	63170523	63170572	GCGACCATCTCAGTGTCAAGAGAAACGTGTCAGTGAGTACCTGGACCATC
1820470	0.00336345	0.000238563	up	3.63257	3.63257	1.86099	NOL7	51406	Homo sapiens nucleolar protein 7, 27kDa (NOL7), mRNA.	chr6	13620647	13620696	GTTCCTGTCTCTTGCCAACAAGAGGTTACCAGTGAAAAGAGCTGCTGTCC
6940204	0.00380157	0.00145086	up	2.05807	2.05807	1.04129	NOP10	55505	Homo sapiens NOP10 ribonucleoprotein homolog (yeast) (NOP10), mRNA.	chr15	34634070	34634119	CTCCGTAACCAAACTCTTCGGACTGTGAGCCCTGATGCCTTTTTGCCAGC
2190189	0.00336345	0.000446533	up	2.02766	2.02766	1.01982	NOP58	51602	Homo sapiens NOP58 ribonucleoprotein homolog (yeast) (NOP58), mRNA.	chr2	202876425	202876474	ATCACCCGGACACACATCATGCTTAAGATTCAACTGGGAGCATACCAGGG
6180408	0.00336345	0.000238563	up	2.3723	2.3723	1.24629	NOSIP	51070	Homo sapiens nitric oxide synthase interacting protein (NOSIP), mRNA.	chr19	54751446	54751618	TCTGGGGCTGTGGTCACCCTCGAATGCGTGGAGAAGCTGATTCGGAAGGA
2340692	0.00336345	0.00081504	up	3.5786	3.5786	1.83939	NOTCH3	4854	Homo sapiens Notch homolog 3 (Drosophila) (NOTCH3), mRNA.	chr19	15131475	15131524	TCCCTGTGTAGCTGAATTCCCAAGCCCTGCATTGTACAGCCCCCCACTCC
4290037	0.00513245	0.0025191	up	7.37688	7.37688	2.88301	NOV	4856	Homo sapiens nephroblastoma overexpressed gene (NOV), mRNA.	chr8	120505381	120505430	TGAGGCCCAAAGCACTTGCTTACATCCTCTGATAGCTGTTTCAAATGTGC
5900152	0.00349835	0.00109083	up	3.11951	3.11951	1.64132	NOX4	50507	Homo sapiens NADPH oxidase 4 (NOX4), mRNA.	chr11	88699220	88699269	TGAGGAGCTGAACTTGCTCAATCTAAGGCTGATTGTCGTGTTCCTCTTTA
6420050	0.00336345	0.000238563	up	4.63059	4.63059	2.2112	NPTX2	4885	Homo sapiens neuronal pentraxin II (NPTX2), mRNA.	chr7	98096728	98096777	GAAGGCTCCCATTTTCTGATGTTCCGCCCCACTGTGAAGAGTGTGCTCGT
1010692	0.00336345	0.000238563	up	2.2941	2.2941	1.19793	NR2F6	2063	Homo sapiens nuclear receptor subfamily 2, group F, member 6 (NR2F6), mRNA.	chr19	17342837	17342886	CCCCTAGCATGAACTTGTGGGATGGTGGGGTTGGCTTCCCTGGCATGATG
650639	0.0252556	0.0178923	down	2.04209	-2.04209	-1.03004	NR4A2	4929	Homo sapiens nuclear receptor subfamily 4, group A, member 2 (NR4A2), transcript variant 1, mRNA.	chr2	156889590	156889639	TCCTGACAAAAGGGACACATAGTGTTTGTAACACCGTCCAACATTCCTTG
6200026	0.00349835	0.00109083	down	2.07741	-2.07741	-1.05479	NR4A3	8013	Homo sapiens nuclear receptor subfamily 4, group A, member 3 (NR4A3), transcript variant 4, mRNA.	chr9	101636053	101636102	GAGAACTGGGATGGAACGCCACCTCTGCTACTTCCTGCCTGTGTCACCTG
4390546	0.00349835	0.00109083	up	1.99963	1.99963	0.999731	NSA2	10412	Homo sapiens NSA2 ribosome biogenesis homolog (S. cerevisiae) (NSA2), mRNA.	chr5	74065187	74066502	GCGGGAAAATGGGAAGTCCCTCTGCCTAAAGTACGTGCCCAGGGAGAAAC
7320328	0.00336345	0.000238563	up	2.20049	2.20049	1.13783	NSFL1C	55968	Homo sapiens NSFL1 (p97) cofactor (p47) (NSFL1C), transcript variant 3, mRNA.	chr20	1422896	1422945	CGGCAGTGGCCTGCTGGGGCAATGGCATCTGTCACGGTGTTTTCTCCAGC
6510025	0.00336345	0.000238563	up	2.77277	2.77277	1.47133	NSMCE4A	54780	Homo sapiens non-SMC element 4 homolog A (S. cerevisiae) (NSMCE4A), mRNA.	chr10	123722839	123723553	TCAGAGCCTGTGATTACTCCAAGTCAGAGGCAGCAGAAGCCAAGTGCTTG
3400408	0.00336345	0.000446533	up	1.9949	1.9949	0.996313	NT5C3L	115024	Homo sapiens 5'-nucleotidase, cytosolic III-like (NT5C3L), mRNA.	chr17	37235124	37235173	CCGTCCTCCTTTCCCTGAGCACCTTCATCACCAGAGGCTTGAAGGAACCC
150494	0.007533	0.00426672	up	2.12078	2.12078	1.0846	NTN1	9423	Homo sapiens netrin 1 (NTN1), mRNA.	chr17	9086195	9086244	CGCCCCTTGCCAAAAGCCAAACCAGTCCCACTCCTGTCATTGGACGtttc
1690156	0.00336345	0.000238563	up	2.67148	2.67148	1.41764	NUAK1	9891	Homo sapiens NUAK family, SNF1-like kinase, 1 (NUAK1), mRNA.	chr12	106457601	106457650	GATGGGGAGCACTTTTCAGGGTGAAATTCAGGCGAGTTTTGCCCAGGCCT
5220132	0.00336345	0.000238563	up	2.27263	2.27263	1.18436	NUDT9	53343	Homo sapiens nudix (nucleoside diphosphate linked moiety X)-type motif 9 (NUDT9), transcript variant 3, mRNA.	chr4	88379160	88379209	GCCATGCGTTGTAGCTGATGGTCTCCGTGTAAGCCAAAGGCCCACAGAGG
3890673	0.00380157	0.00145086	up	2.27373	2.27373	1.18506	NUMA1	4926	Homo sapiens nuclear mitotic apparatus protein 1 (NUMA1), mRNA.	chr11	71714175	71714224	GAAGGGACCATAAGAGGAGTAGGCCCTGGTTCCTGCTGTCCTGGTGGCTG
1450524	0.00336345	0.000238563	up	2.18951	2.18951	1.13061	NUP205	23165	Homo sapiens nucleoporin 205kDa (NUP205), mRNA.	chr7	134983805	134983854	CAGACGTATCCGTGGCCTCTTGAGGATATCAAGGAACTGAGAGCCCGTGC
4810358	0.00336345	0.000238563	up	2.29337	2.29337	1.19747	NUP54	53371	Homo sapiens nucleoporin 54kDa (NUP54), mRNA.	chr4	77255190	77255239	CTGTGTTTAATGATTATTGTCCATTGAGCCTGTACTCTGCTTTCCATACC
3800678	0.00336345	0.000238563	up	2.40954	2.40954	1.26876	NUP88	4927	Homo sapiens nucleoporin 88kDa (NUP88), mRNA.	chr17	5290037	5290086	ACCCACCATTATTCTCAGTGCCTACCAGCGAAAGTGCATTCAGTCCATCC
110154	0.00336345	0.000605173	up	2.28304	2.28304	1.19096	NXPH3	11248	Homo sapiens neurexophilin 3 (NXPH3), mRNA.	chr17	45012369	45012418	GGACGATTGTGGTCCTCCCACACTAAGGCCACAGCCCATCCGCGTGCTGT
2940280	0.0252556	0.0178923	up	2.90759	2.90759	1.53982	OGN	4969	Homo sapiens osteoglycin (OGN), transcript variant 3, mRNA.	chr9	95147977	95148026	AATGACACCAGTTACATCCGGGACCGCATTGAAGAGATACGCCTGGAGGG
5260215	0.00336345	0.000327414	up	2.75054	2.75054	1.45971	OPTN	10133	Homo sapiens optineurin (OPTN), transcript variant 4, mRNA.	chr10	13180111	13180160	CTGGAGCCCAGTATGTGCTGTGTGAGTTAGAAGTCATTCTTGCTGAGAAG
2230296	0.00336345	0.000238563	down	2.0825	-2.0825	-1.05832	ORC6L	23594	Homo sapiens origin recognition complex, subunit 6 like (yeast) (ORC6L), mRNA.	chr16	45289482	45289531	TGCACCACCGCACTCCAGCCTGGGTGACAGAGCGAGACTTATCTCATAAA
1030593	0.0061825	0.00328861	down	1.96375	-1.96375	-0.973614	OS9	10956	Homo sapiens amplified in osteosarcoma (OS9), transcript variant 1, mRNA.	chr12	56401076	56401125	TGTGGACCTCTCGGGCAACTCTGTGGGTGTGGGGGCCCTGGGTGAATGCT
5550296	0.00380157	0.00145086	up	1.99073	1.99073	0.993295	OSBP	5007	Homo sapiens oxysterol binding protein (OSBP), mRNA.	chr11	59342023	59342072	CCCCTTCTCTTCCTTCACCATCTGCACTACATTTCTGGCTGATCCCAATC
2450246	0.00336345	0.000238563	up	2.3841	2.3841	1.25344	OSBPL5	114879	Homo sapiens oxysterol binding protein-like 5 (OSBPL5), transcript variant 2, mRNA.	chr11	3065003	3065052	ACATCGTGGCGGTGCCGTCTGAGCTGTAGCGGGTGGCTTTGTTTCCAGTT
7560593	0.00336345	0.000605173	down	2.29126	-2.29126	-1.19614	OSM	5008	Homo sapiens oncostatin M (OSM), mRNA.	chr22	30658989	30659038	GCTGCTCCCCCTGGTGGTGGATCCTGGAATTTTCTCACGCAGGAGCCATT
3450608	0.00336345	0.000327414	up	3.41998	3.41998	1.77399	OSTC	58505	Homo sapiens oligosaccharyltransferase complex subunit (OSTC), mRNA.	chr4	109571791	109571840	ACGGCCCTTGCTGCCACCAACATGGAGACTTTGTACCGTGTCCCGTTCTT
730291	0.00336345	0.000446533	up	2.93379	2.93379	1.55277	OXR1	55074	Homo sapiens oxidation resistance 1 (OXR1), mRNA.	chr8	107833959	107834008	TTTTCCCCTTCGGTCTTCCACAGCAGTATTATTGTCTTTGTGGAGTTGAC
270524	0.00336345	0.000238563	up	2.6922	2.6922	1.42878	P15RS	55197	Homo sapiens hypothetical protein FLJ10656 (P15RS), mRNA.	chr18	31823897	31823946	GTTGCCAACTGTTGTTCCAGCCATCCACACAGGAGTCTGTTCTGAGGTGG
7550333	0.00336345	0.000327414	up	2.37529	2.37529	1.24811	PACSIN2	11252	Homo sapiens protein kinase C and casein kinase substrate in neurons 2 (PACSIN2), mRNA.	chr22	41595886	41595935	CCGCCGCCGTCACCAGCTATGCATTCACTCCGTTTCCAGTGAGCAGATGT
2650035	0.00336345	0.000238563	down	2.41939	-2.41939	-1.27464	PADI4	23569	Homo sapiens peptidyl arginine deiminase, type IV (PADI4), mRNA.	chr1	17562982	17563031	GTCCCAGTTTCCCACTCTGAAGATCCCAACATGGTCCTAGCACTGCACAC
240725	0.00336345	0.00081504	up	2.11029	2.11029	1.07744	PAIP2	51247	Homo sapiens poly(A) binding protein interacting protein 2 (PAIP2), transcript variant 1, mRNA.	chr5	138704975	138705024	CTGAGGCTACAAGTTAGTCAGCAGATGAGTGCCAGTCCAGCCTTTTCTGG
4280253	0.00336345	0.000238563	up	2.33268	2.33268	1.22199	PAK1IP1	55003	Homo sapiens PAK1 interacting protein 1 (PAK1IP1), mRNA.	chr6	10709218	10709267	CACTAATGCCAGGCTGACGTGTCTTGGAGTGTGGCTAGACAAAGTGGCAG
3460133	0.0061825	0.00328861	up	1.9869	1.9869	0.99052	PAK2	5062	Homo sapiens p21 (CDKN1A)-activated kinase 2 (PAK2), mRNA.	chr3	198043374	198043423	CCGAAGTCTTTCCCATTCACTTCTCTAGAAAGCTGCCAAGACAGAGGCAG
3780053	0.00336345	0.000238563	up	5.55905	5.55905	2.47484	PALLD	23022	Homo sapiens palladin, cytoskeletal associated protein (PALLD), transcript variant 2, mRNA.	chr4	169847698	169847747	GCACCGGGTGGCAGATGTTCTATGCAGTGTGGTTCAAGTTTCTTTGACCG
4210670	0.007533	0.00426672	up	2.39313	2.39313	1.2589	PAM	5066	Homo sapiens peptidylglycine alpha-amidating monooxygenase (PAM), transcript variant 3, mRNA.	chr5	102340879	102340928	GCCAGTGTCTTTCTTTGGTGCCTTTCCTGTTCAGCATTCTTAGCCTGTGG
520017	0.00336345	0.000327414	up	2.49264	2.49264	1.31767	PAPD5	64282	Homo sapiens PAP associated domain containing 5 (PAPD5), transcript variant 2, mRNA.	chr16	48820770	48820819	GTGCAATGATCTCATGCTCAGGACAGTTGCGCAGGGACTCCTGGGAGATA
6940719	0.00336345	0.000238563	up	2.7046	2.7046	1.43542	PAPOLA	10914	Homo sapiens poly(A) polymerase alpha (PAPOLA), mRNA.	chr14	96103040	96103089	CCTGGAGATCAGACTGTTGCTTTCGCATGATGTATGTAGTGTCTCATGAC
1690259	0.00513245	0.0025191	up	2.14436	2.14436	1.10055	PAPSS2	9060	Homo sapiens 3'-phosphoadenosine 5'-phosphosulfate synthase 2 (PAPSS2), transcript variant 1, mRNA.	chr10	89494838	89494887	TGCCCTGTCTACACCAGACAACACAGGAGCTGGGTCAGATTCCCCTCAGC
610193	0.00336345	0.000446533	up	2.09075	2.09075	1.06402	PARK7	11315	Homo sapiens Parkinson disease (autosomal recessive, early onset) 7 (PARK7), mRNA.	chr1	7967632	7967681	AATTGTTGAAGCCCTGAATGGCAAGGAGGTGGCGGCTCAAGTGAAGGCTC
1240037	0.0113869	0.00705073	up	3.87803	3.87803	1.95532	PARM1	25849	Homo sapiens prostate androgen-regulated mucin-like protein 1 (PARM1), mRNA.	chr4	75974952	75975001	GCCCTTCATCTTGCTTGCAAGTGTGCATGGTTCAATCCCTCACATCCAGG
1940390	0.00380157	0.00145086	up	1.9706	1.9706	0.978635	PARVA	55742	Homo sapiens parvin, alpha (PARVA), mRNA.	chr11	12508648	12508697	GGTATCTAGTGGAAAACCTAAGCCTCCCTCTCTCTCCGGCACCCATTACC
5820681	0.00336345	0.000238563	up	2.20678	2.20678	1.14194	PBX2	5089	Homo sapiens pre-B-cell leukemia homeobox 2 (PBX2), mRNA.	chr6	32260545	32260594	GGGAGGCATGGGCCGGGGGCAGTTCTCTCCTCACTTGTAAACTTGTGTAG
1500164	0.00336345	0.00081504	up	2.00498	2.00498	1.00359	PCBP1	5093	Homo sapiens poly(rC) binding protein 1 (PCBP1), mRNA.	chr2	70169429	70169478	GAAGGGCATGGGGTGCAGCTAGAACAGTGTAGGTTCCCTCAATAACCCCT
1580537	0.00336345	0.000446533	up	2.08791	2.08791	1.06206	PCBP2	5094	Homo sapiens poly(rC) binding protein 2 (PCBP2), transcript variant 1, mRNA.	chr12	52159536	52159585	CCACCCATGATCCATCTGTGTAGTTTCTGAACAGTCAGCGATTCCAGGTT
5960762	0.0092708	0.00550172	up	2.42352	2.42352	1.2771	PCDH18	54510	Homo sapiens protocadherin 18 (PCDH18), mRNA.	chr4	138660430	138660479	TTTATTGTGCTGTGATCTCTCTGTGTGGAATGCCTTGGTGAGAGAGATGC
6220487	0.00336345	0.000238563	up	2.91497	2.91497	1.54348	PCMT1	5110	Homo sapiens protein-L-isoaspartate (D-aspartate) O-methyltransferase (PCMT1), mRNA.	chr6	150174175	150174224	GTGTAAGCTGTGTCCTAGTTCTTGAACAGTTTATGCAGTGCTGCTTTGCC
6510546	0.00336345	0.000238563	up	3.41912	3.41912	1.77363	PCNP	57092	Homo sapiens PEST proteolytic signal containing nuclear protein (PCNP), mRNA.	chr3	101312895	101312944	GGAGGCAGCTTCAGACTGTTTTATTGGTGGTAGCTGCTTGCTGAGGTCTT
1510014	0.00336345	0.000605173	up	2.2006	2.2006	1.1379	PCNT	5116	Homo sapiens pericentrin (PCNT), mRNA.	chr21	46689895	46689944	GAGGTGACGGGCACTCACTCCCATGAGCCCTGGCTGTGTGCTGTTGTGTG
4810445	0.0369212	0.0274863	up	2.24385	2.24385	1.16598	PCOLCE2	26577	Homo sapiens procollagen C-endopeptidase enhancer 2 (PCOLCE2), mRNA.	chr3	144019624	144019673	CAGAGGAGCAGCTATCTGATTGGAAACCTGCCGACTTAGTGCGGTGATAG
1740343	0.00336345	0.000238563	up	2.66893	2.66893	1.41626	PCSK5	5125	Homo sapiens proprotein convertase subtilisin/kexin type 5 (PCSK5), mRNA.	chr9	77994461	77998000	ATGGGAGCCATTTGCAAGGATGCAACGGAAGAGTCCTGGGCGGAAGGAGG
840392	0.00336345	0.000327414	up	5.35803	5.35803	2.4217	PCYOX1	51449	Homo sapiens prenylcysteine oxidase 1 (PCYOX1), mRNA.	chr2	70360269	70360318	GGCGCATGTCTGTAATCCCAGCTACTGTAATCTCAGCTACTCGGGAGGCT
6420324	0.00336345	0.000238563	up	3.25394	3.25394	1.70219	PDCD10	11235	Homo sapiens programmed cell death 10 (PDCD10), transcript variant 2, mRNA.	chr3	168884651	168884700	CAGTCCCTCCTGAAGGGATCTAATCCAGGATGTTGAATGGGATTATTGCC
1770333	0.00336345	0.000238563	up	4.39345	4.39345	2.13535	PDE5A	8654	Homo sapiens phosphodiesterase 5A, cGMP-specific (PDE5A), transcript variant 1, mRNA.	chr4	120635053	120635102	GAGATGGTCAAGGTGGTTTTCCATTGTGCAAATTCTTCACCTGTCAGTGG
580187	0.00349835	0.00109083	up	3.213	3.213	1.68392	PDE8B	8622	Homo sapiens phosphodiesterase 8B (PDE8B), transcript variant 3, mRNA.	chr5	76717752	76717801	GCTGGTGGGTGCCCTCTCTAGACTGGTATCAGCAGCCTGTGTAACCCCTT
5690139	0.0113869	0.00705073	up	2.2331	2.2331	1.15905	PDGFD	80310	Homo sapiens platelet derived growth factor D (PDGFD), transcript variant 2, mRNA.	chr11	103778322	103778371	CCTTCCAGGCTGCAATAACCAGCAAGGTTTTCAGTTAAAGCCCTATCTGC
6940609	0.00336345	0.00081504	up	3.47064	3.47064	1.7952	PDGFRA	5156	Homo sapiens platelet-derived growth factor receptor, alpha polypeptide (PDGFRA), mRNA.	chr4	54858919	54858968	AACTGTGATAATCCCCACAGGCACATTAACTGTTGCACTTTTGAATGTCC
5960068	0.00513245	0.0025191	up	3.31925	3.31925	1.73086	PDGFRB	5159	Homo sapiens platelet-derived growth factor receptor, beta polypeptide (PDGFRB), mRNA.	chr5	149494789	149494838	GGATCCCCAGAGTTGGTCCAAGGAGGGAGAGTGGGTTCTCAATACGGTAC
4540725	0.00336345	0.000327414	up	2.64009	2.64009	1.40059	PDHB	5162	Homo sapiens pyruvate dehydrogenase (lipoamide) beta (PDHB), mRNA.	chr3	58388579	58388628	TCTCCTCCCCTAGATGCCATGCTTCCTTTTGTCTGTTACGGTTGCCATGT
770463	0.00513245	0.0025191	up	3.59113	3.59113	1.84444	PDLIM3	27295	Homo sapiens PDZ and LIM domain 3 (PDLIM3), mRNA.	chr4	186660434	186660483	CCCCCAGAGGGCTATGACACGGTCACTCTGTATCCCAAAGCTTAAGTCTC
3420288	0.0208285	0.0143059	up	1.9587	1.9587	0.969893	PDPN	10630	Homo sapiens podoplanin (PDPN), transcript variant 4, mRNA.	chr1	13816939	13816988	AGTGCCTGCGGGGACAGGACTGTGGGTTTCTTGGTCACACCTGTGTTGGT
1940167	0.00349835	0.00109083	up	2.25023	2.25023	1.17007	PDPR	55066	PREDICTED: Homo sapiens pyruvate dehydrogenase phosphatase regulatory subunit (PDPR), mRNA.				CCTGGCGGAGGAATTTGCGTTGGCTTGCTTTCAGGGGTTAGCTACAAGAT
4050113	0.00349835	0.00109083	up	2.03754	2.03754	1.02683	PDZRN3	23024	PREDICTED: Homo sapiens PDZ domain containing RING finger 3 (PDZRN3), mRNA.				CCACCCAACCCGGTGGTTAACGATTTAATACATATAACCAAACCGGCAGC
3610228	0.00336345	0.000238563	up	2.10548	2.10548	1.07415	PEA15	8682	Homo sapiens phosphoprotein enriched in astrocytes 15 (PEA15), mRNA.	chr1	158451675	158451724	ACCTGCCCACCCACTCCTTATATTGCTGTGAGATTGCCCCTATCTTGTGC
3850273	0.00336345	0.000238563	up	3.05298	3.05298	1.61022	PEBP1	5037	Homo sapiens phosphatidylethanolamine binding protein 1 (PEBP1), mRNA.	chr12	117067523	117067572	GTATGTCACTCTGGTCCCTTTAAAGAGCAATCCTGGAAGAAGCAGGAGGG
10594	0.00336345	0.000238563	up	2.42927	2.42927	1.28053	PECI	10455	Homo sapiens peroxisomal D3,D2-enoyl-CoA isomerase (PECI), transcript variant 1, mRNA.	chr6	4116062	4116111	TGTGATGACCACTACAGCAGAGTAAAGCATGTCCAAGGAAGGATGTGCTG
5960358	0.00437045	0.00191772	up	2.07631	2.07631	1.05402	PELO	53918	Homo sapiens pelota homolog (Drosophila) (PELO), mRNA.	chr5	52097614	52097663	CCGCTTCCCTGTTCCCGAACTTTCTGACCAAGAGGGTGATTCCAGTTCTG
1170619	0.00336345	0.000238563	up	2.39046	2.39046	1.25729	PFDN5	5204	Homo sapiens prefoldin subunit 5 (PFDN5), transcript variant 1, mRNA.	chr12	51978155	51979322	GGAGAAAATCCAACCAGCTCTTCAGGAGAAGCACGCCATGAAACAGGCCG
7100072	0.00336345	0.000327414	up	2.18272	2.18272	1.12613	PFKM	5213	Homo sapiens phosphofructokinase, muscle (PFKM), mRNA.	chr12	46825963	46826012	GACTTCTGCCCCAGCTTTATCTGTCACACAAGGCTGGGCACCTCTAGTGC
2360452	0.0092708	0.00550172	up	1.95033	1.95033	0.963715	PFKP	5214	Homo sapiens phosphofructokinase, platelet (PFKP), mRNA.	chr10	3149455	3150895	TATGACGTGTCGGACTCAGGCCAGCTGGAACATGTGCAGCCCTGGAGTGT
6130538	0.0369212	0.0274863	up	1.96317	1.96317	0.973184	PFN2	5217	Homo sapiens profilin 2 (PFN2), transcript variant 1, mRNA.	chr3	151165791	151165840	GCCATTATGGACATTAGGTATCCCAACATAACCATCTGGAGTGTGTCCAG
2640377	0.007533	0.00426672	up	2.07255	2.07255	1.05141	PGCP	10404	Homo sapiens plasma glutamate carboxypeptidase (PGCP), mRNA.	chr8	97916380	97916429	GGCCAGGAATCCTGGGTCTGCAACTTTGGAAAACTCCTCTTCACATAACA
2070291	0.00437045	0.00191772	up	1.95317	1.95317	0.965814	PGM1	5236	Homo sapiens phosphoglucomutase 1 (PGM1), mRNA.	chr1	63898163	63898212	GCCCTCCTGCATTGCTGCTGCGTGGGTATTTGTCTCCTTAGCCATCAGGT
4480112	0.0061825	0.00328861	up	3.55447	3.55447	1.82963	PGM5	5239	Homo sapiens phosphoglucomutase 5 (PGM5), mRNA.	chr9	70335548	70335597	CAGCGCGTGGGACCTGTTTGTGTCTGTTTTGCTTCCTTGGGAACGGCACA
2970521	0.00336345	0.000238563	up	3.38349	3.38349	1.75851	PGRMC1	10857	Homo sapiens progesterone receptor membrane component 1 (PGRMC1), mRNA.	chrX	118262092	118262141	GGTGTTTGCTCTCCTAAGAGCCTTCATGCACACCCCTGAACCACGAGGAA
1690326	0.00336345	0.000446533	up	2.81827	2.81827	1.49481	PGRMC2	10424	Homo sapiens progesterone receptor membrane component 2 (PGRMC2), mRNA.	chr4	129410774	129410823	GTGAGGCCTTGGAAGGGACTCTTTCTGCAGATACTGTAAATACAAGTACC
6980113	0.00336345	0.000238563	up	2.04925	2.04925	1.03509	PHACTR2	9749	Homo sapiens phosphatase and actin regulator 2 (PHACTR2), transcript variant 1, mRNA.	chr6	144144829	144144878	TGCATGCCCAGGTGTCTGTCTCTGGCTGAGGTTTTGTCTATTTTACAGTG
4280204	0.00336345	0.000238563	up	2.28898	2.28898	1.1947	PHB	5245	Homo sapiens prohibitin (PHB), mRNA.	chr17	47481463	47481512	TTCAGAGACTGCCCTTCTCACGGGCTCTATGCCTGCACTGGGAAGGAAAC
2760494	0.00336345	0.000238563	up	2.10715	2.10715	1.07529	PHF2	5253	Homo sapiens PHD finger protein 2 (PHF2), mRNA.	chr9	95481278	95481327	CCATTACCTGGATGTTTTTGTCCACTGGGAGAGGCAGCTTGGTGGAGGCC
240086	0.00513245	0.0025191	up	3.38055	3.38055	1.75726	PHGDH	26227	Homo sapiens phosphoglycerate dehydrogenase (PHGDH), mRNA.	chr1	120088264	120088313	CCACATTCTTGGGCTGAACGCGGGCCTCTGACACTGCTTACACTGCACTC
7000377	0.00336345	0.000605173	up	2.30181	2.30181	1.20277	PHIP	55023	Homo sapiens pleckstrin homology domain interacting protein (PHIP), mRNA.	chr6	79707207	79707256	GAGGATGACTCTGAAGAGGAGCAAAGGCAGCTGTTGTTCGAAGACACCTC
5900725	0.0305949	0.0222431	down	2.08879	-2.08879	-1.06267	PHLDA1	22822	Homo sapiens pleckstrin homology-like domain, family A, member 1 (PHLDA1), mRNA.	chr12	76423758	76423807	AACAGTCTCTCCGCCCCGCACCAGATCAAGTAGTTTGGACATCACCCTAC
5390411	0.00336345	0.000238563	up	2.73706	2.73706	1.45263	PHPT1	29085	Homo sapiens phosphohistidine phosphatase 1 (PHPT1), mRNA.	chr9	138864348	138864397	CGGGCGCATCTCCCACCAGAGTCAGGACAAGAAGATTCACGTGTACGGCT
5860187	0.00336345	0.000238563	up	2.90572	2.90572	1.53889	PHYH	5264	Homo sapiens phytanoyl-CoA 2-hydroxylase (PHYH), transcript variant 2, mRNA.	chr10	13359807	13359856	GGGCATAGGAACGGTGTCATGGAGTCCAAATAAAGTGGATATTCCTGCTC
1820019	0.00349835	0.00109083	up	2.34769	2.34769	1.23124	PIAS1	8554	Homo sapiens protein inhibitor of activated STAT, 1 (PIAS1), mRNA.	chr15	66267075	66267124	CTGCCAACCACCAATGGAAGCAGTAGTGGCAGTAACAGCAGCCTGGTTTC
1230719	0.00336345	0.000446533	up	1.97694	1.97694	0.983269	PIGM	93183	Homo sapiens phosphatidylinositol glycan anchor biosynthesis, class M (PIGM), mRNA.	chr1	160000033	160000082	GGTCCACCTTCTAGGAAATCCTAGGACTCGTTTATTTGGGACATGGTGGG
5810630	0.00336345	0.000446533	up	2.13735	2.13735	1.09582	PIGP	51227	Homo sapiens phosphatidylinositol glycan anchor biosynthesis, class P (PIGP), transcript variant 2, mRNA.	chr21	38439573	38439622	GCTCTTGTTTGGGATTAACATGATGAGTACCTCTCCACTCGACTCCATCC
2320093	0.00336345	0.000446533	up	2.35248	2.35248	1.23418	PIGY	84992	Homo sapiens phosphatidylinositol glycan anchor biosynthesis, class Y (PIGY), transcript variant 2, mRNA.	chr4	89661596	89661645	GCTTTGCGCATATCAGGCTTAGGACTGTGGGAGGCTTAAGTTGCAGATGC
2140097	0.00336345	0.000446533	up	2.1929	2.1929	1.13284	PIK3R2	5296	Homo sapiens phosphoinositide-3-kinase, regulatory subunit 2 (beta) (PIK3R2), mRNA.	chr19	18142222	18142271	TTTGGGACAAGAGCCCTGGTTTTCTACGCTGCCCTTGGCCACCACACTGC
4640168	0.00336345	0.000446533	up	1.99915	1.99915	0.999384	PIN1	5300	Homo sapiens peptidylprolyl cis/trans isomerase, NIMA-interacting 1 (PIN1), mRNA.	chr19	9821252	9821301	CACGCTCCTCTGTTCAGTCGCAAAGGTGAACACTCATGCGGCCCAGCCAT
520431	0.00336345	0.000327414	up	2.96096	2.96096	1.56606	PJA2	9867	Homo sapiens praja 2, RING-H2 motif containing (PJA2), mRNA.				AGCCCAGGTCTAAATGTAATGGTTGGTTTATTGTTCTATAACCCCAGCCC
3940138	0.00336345	0.000605173	up	2.17024	2.17024	1.11785	PKD1	5310	Homo sapiens polycystic kidney disease 1 (autosomal dominant) (PKD1), transcript variant 1, mRNA.	chr16	2079125	2079174	TAGGTGTGGTGGCGTTATGGCAGCCCGGCTGCTGCTTGGATGCGAGCTTG
5360687	0.00336345	0.000605173	up	2.00308	2.00308	1.00222	PKD2	5311	Homo sapiens polycystic kidney disease 2 (autosomal dominant) (PKD2), mRNA.	chr4	88998361	88998410	GTCAGTCCAATCTCCAATGAGAACATGAGCAAATAGACCTTTCCAGGTTG
6270768	0.0208285	0.0143059	up	2.68474	2.68474	1.42478	PLAC9	219348	Homo sapiens placenta-specific 9 (PLAC9), mRNA.	chr10	81891873	81892264	CAGACACATGGCTGTGCAACGCCGTCTAGATGTCATGGAGGAGATGGTAG
730528	0.00336345	0.00081504	down	2.45359	-2.45359	-1.29489	PLAUR	5329	Homo sapiens plasminogen activator, urokinase receptor (PLAUR), transcript variant 1, mRNA.	chr19	48852486	48852535	AGTGCCGCAGCCCTGAAGAACAGTGCCTGGATGTGGTGACCCACTGGATC
2060451	0.0305949	0.0222431	down	2.10812	-2.10812	-1.07596	PLCB2	5330	Homo sapiens phospholipase C, beta 2 (PLCB2), mRNA.	chr15	40580311	40580360	GGAACGGGAGGCTGAAATGGAAAAGCTGCCTTGGCCCTGCTTGGCTGAGT
1470341	0.00349835	0.00109083	up	2.17414	2.17414	1.12044	PLEKHB2	55041	Homo sapiens pleckstrin homology domain containing, family B (evectins) member 2 (PLEKHB2), transcript variant 2, mRNA.	chr2	131621526	131621575	TGAGGGCTTTAATCCTTTAAAACTTGGAGAAGCTGGCTGGGCGCGGTGGC
4010397	0.00336345	0.000446533	up	2.07544	2.07544	1.05342	PLEKHG3	26030	Homo sapiens pleckstrin homology domain containing, family G (with RhoGef domain) member 3 (PLEKHG3), mRNA.	chr14	64280548	64280597	AGGCAGTGGCCTGGAGAGGCTTTGTTCTGTAACGGTGCCTTTTCTTAGGG
1070709	0.00380157	0.00145086	up	2.12003	2.12003	1.08409	PLEKHH3	79990	Homo sapiens pleckstrin homology domain containing, family H (with MyTH4 domain) member 3 (PLEKHH3), mRNA.	chr17	38073581	38073630	TGGGCCAGGACTGCTCTGAGATTTGAGGGAAACATGGACCCTTTTGGCCC
4250689	0.00513245	0.0025191	up	4.75825	4.75825	2.25043	PLN	5350	Homo sapiens phospholamban (PLN), mRNA.	chr6	118988030	118988079	CAGCTGACCCTTGAACATGGGGGTTAGGGGAGCTGACAATTCGTGGGTCC
1470082	0.00336345	0.000238563	up	2.06744	2.06744	1.04785	PLRG1	5356	Homo sapiens pleiotropic regulator 1 (PRL1 homolog, Arabidopsis) (PLRG1), mRNA.	chr4	155678037	155678575	CTGGAGCTGACAATGGCACCATGCATCTTTGGGACTGGAGAACTGGCTAC
2190603	0.0139756	0.00898067	up	2.67168	2.67168	1.41775	PLS3	5358	Homo sapiens plastin 3 (T isoform) (PLS3), mRNA.	chrX	114790457	114790506	GCCCTCTTAGAATGTCCCTCTCTTGGGACTTGCTTAGATGATGGGATATG
4120019	0.00336345	0.000605173	up	3.06615	3.06615	1.61643	PLSCR4	57088	Homo sapiens phospholipid scramblase 4 (PLSCR4), mRNA.	chr3	147393419	147393468	GCCTGAGTGTTCTTAGATGGGGTTATTCTGAGATGAGGGTCTTAGCCTAC
6330438	0.00336345	0.000446533	up	2.87116	2.87116	1.52163	PLXNB1	5364	Homo sapiens plexin B1 (PLXNB1), mRNA.	chr3	48420387	48420436	AGAGTTGAACGCCTCTCCTAGGCCACTACAAACTGACCCCTCAGCAGGGC
4890408	0.00336345	0.000605173	up	2.43947	2.43947	1.28657	PMM1	5372	Homo sapiens phosphomannomutase 1 (PMM1), mRNA.	chr22	40302951	40303000	GAAGAGGTTTCTTTCTGCACCAGGAGGAGGCGTGCTCAAGTATCGGTACG
7560138	0.00336345	0.000327414	up	2.64844	2.64844	1.40514	PMP22	5376	Homo sapiens peripheral myelin protein 22 (PMP22), transcript variant 2, mRNA.	chr17	15133244	15133293	TAGAGCTTGGCTGGGTCTAGGCTGTTCTGTGCCTCCAAGGACTGTCTGGC
4220707	0.00336345	0.000238563	up	2.2401	2.2401	1.16357	PMPCB	9512	Homo sapiens peptidase (mitochondrial processing) beta (PMPCB), nuclear gene encoding mitochondrial protein, mRNA.	chr7	102739791	102739915	GGAGTCCAGCTATTGCTGCTGTTGGTCCCATTAAGCAACTACCAGATTTT
3180600	0.00336345	0.000238563	up	2.22634	2.22634	1.15467	PNPO	55163	Homo sapiens pyridoxamine 5'-phosphate oxidase (PNPO), mRNA.	chr17	43380480	43380529	TATTCCCAGTCCGTCAGGAATTTTGTAGAAGGGCTTCATGTGCTGGTACC
360280	0.00336345	0.00081504	up	2.74002	2.74002	1.45419	PNRC2	55629	Homo sapiens proline-rich nuclear receptor coactivator 2 (PNRC2), mRNA.	chr1	24162164	24162213	GTTTGGTCAAGGGGTAGGTGCAACCCAATGGACCACTTATGCAAAAGATG
6220368	0.00349835	0.00109083	up	2.03514	2.03514	1.02513	POGK	57645	Homo sapiens pogo transposable element with KRAB domain (POGK), mRNA.	chr1	165090132	165090181	GAGTAACGGCTCTGCTGCCAGGGTTTCTCTGGGCTCATTCTTCCACTGAC
1300491	0.00336345	0.000238563	up	2.22478	2.22478	1.15367	POLE3	54107	Homo sapiens polymerase (DNA directed), epsilon 3 (p17 subunit) (POLE3), mRNA.	chr9	115209484	115209533	CTGTTGGCCTTTCTTAGCCTTTTTCTGTTTCCATTCAGTGCTCCAAGCGC
6370762	0.00336345	0.000605173	up	2.00176	2.00176	1.00127	POLR2F	5435	Homo sapiens polymerase (RNA) II (DNA directed) polypeptide F (POLR2F), mRNA.	chr22	36693578	36693627	AGGCCCGAAAGATCCCCATCATCATTCGCCGTTACCTGCCAGATGGGAGC
7100066	0.00336345	0.000605173	up	2.1422	2.1422	1.0991	POLR2G	5436	Homo sapiens polymerase (RNA) II (DNA directed) polypeptide G (POLR2G), mRNA.	chr11	62289709	62289758	GATTCAGCAGGACGATGAGATCCGCTTAAAGATTGTGGGGACCCGTGTGG
1240221	0.00336345	0.000446533	up	2.39585	2.39585	1.26054	POLR2H	5437	Homo sapiens polymerase (RNA) II (DNA directed) polypeptide H (POLR2H), mRNA.	chr3	184086199	184086248	GGCGGCATCTTTAACTGGCCTCCACTCAATGGGAAACTGACTCGCCTGTG
1010347	0.00336345	0.000238563	up	2.38683	2.38683	1.25509	POLR2I	5438	Homo sapiens polymerase (RNA) II (DNA directed) polypeptide I, 14.5kDa (POLR2I), mRNA.	chr19	41296961	41297097	GATCACGCACGAAGTGGACGAACTGACCCAGATTATCGCCGACGTGTCCC
2750632	0.00336345	0.000605173	up	2.26215	2.26215	1.1777	POLR2J3	548644	Homo sapiens polymerase (RNA) II (DNA directed) polypeptide J3 (POLR2J3), mRNA.	chr7	102210333	102212929	CGAGGGCGAGAAGATCACCATTAACAAGGACACCAAGGTACCCAATGCCT
6130138	0.00336345	0.000238563	up	2.28656	2.28656	1.19318	POLR3C	10623	Homo sapiens polymerase (RNA) III (DNA directed) polypeptide C (62kD) (POLR3C), mRNA.	chr1	145592703	145592752	CCAGGTGGACGAAACCATCTTCCTGCTGGAGTCTTACATTGAGTGCACCA
5490703	0.00336345	0.000238563	up	2.35391	2.35391	1.23506	POLR3GL	84265	Homo sapiens polymerase (RNA) III (DNA directed) polypeptide G (32kD)-like (POLR3GL), mRNA.	chr1	145456331	145456380	GAAGAACTGGGGTTGTTAGAGCTGAGATGACTGTACACATACCCCTGCCC
4050452	0.00336345	0.000446533	up	2.70433	2.70433	1.43527	PPA1	5464	Homo sapiens pyrophosphatase (inorganic) 1 (PPA1), mRNA.	chr10	71966020	71966069	GAGAGCCCCTTCAAGTGTGATCCTGATGCTGCCAGAGCCATTGTGGATGC
460630	0.00336345	0.000238563	up	2.2148	2.2148	1.14718	PPA2	27068	Homo sapiens pyrophosphatase (inorganic) 2 (PPA2), nuclear gene encoding mitochondrial protein, transcript variant 3, mRNA.	chr4	106511478	106527220	TAGCCCTTTCCGTTGCACTCAAGAGGAAGCAAGATCATTAGTTGAATCGG
4490739	0.0208285	0.0143059	up	2.48712	2.48712	1.31448	PPAP2A	8611	Homo sapiens phosphatidic acid phosphatase type 2A (PPAP2A), transcript variant 2, mRNA.	chr5	54822617	54822666	GCCAGGATGAAGGGAGACTGGGCAAGACTCTTACGCCCCACACTGCAATT
6220097	0.00513245	0.0025191	up	2.66595	2.66595	1.41465	PPAP2B	8613	Homo sapiens phosphatidic acid phosphatase type 2B (PPAP2B), transcript variant 2, mRNA.	chr1	56960987	56961036	CCGTAAGTGTCCTTCCATGCAAGGTCCCACTCTAGGTGATAGACAGGGAC
1070195	0.00336345	0.000238563	up	2.19602	2.19602	1.13489	PPARBP	5469	Homo sapiens PPAR binding protein (PPARBP), mRNA.	chr17	34816549	34816598	GGGTTCAAAATGATGGAAGGCCGAAGAGCAAGGCTTATATGGTGGTAGGG
2230563	0.00513245	0.0025191	down	2.90995	-2.90995	-1.54099	PPBP	5473	Homo sapiens pro-platelet basic protein (chemokine (C-X-C motif) ligand 7) (PPBP), mRNA.	chr4	75071933	75072124	GAACCCATTGCAACCAAGTCGAAGTGATAGCCACACTGAAGGATGGGAGG
130608	0.00336345	0.000238563	up	2.55364	2.55364	1.35255	PPFIA1	8500	Homo sapiens protein tyrosine phosphatase, receptor type, f polypeptide (PTPRF), interacting protein (liprin), alpha 1 (PPFIA1), transcript variant 2, mRNA.	chr11	69907910	69907959	GACCATGGCGTGGTATTTATTGTGCAGCAGATCCAGAGACAGAGGCAGCC
7000114	0.00336345	0.000327414	up	2.79789	2.79789	1.48434	PPIC	5480	Homo sapiens peptidylprolyl isomerase C (cyclophilin C) (PPIC), mRNA.	chr5	122387265	122387314	CCGTCACCCTTTAGTTTGCTTGAACTTTAGTAAACCACCTGCTTAGGGAC
6200369	0.00336345	0.000327414	up	4.04336	4.04336	2.01555	PPP1CB	5500	Homo sapiens protein phosphatase 1, catalytic subunit, beta isoform (PPP1CB), transcript variant 3, mRNA.	chr2	28878805	28878854	GCTGCCCCTGAGAAGAGACTTAATCCAAGCCTGATTGTACTAGTGGCATC
2760292	0.00336345	0.000446533	up	2.16672	2.16672	1.11551	PPP1CC	5501	Homo sapiens protein phosphatase 1, catalytic subunit, gamma isoform (PPP1CC), mRNA.	chr12	109642280	109642329	ACGAGTGACCGATTATGCTTTCTTTGGCCTACATTCTTTATTCTGCGGTG
6020468	0.00349835	0.00109083	up	4.30549	4.30549	2.10618	PPP1R14A	94274	Homo sapiens protein phosphatase 1, regulatory (inhibitor) subunit 14A (PPP1R14A), mRNA.	chr19	43433736	43433785	TCTCCCTGCCCCCCGGACGCCGCCCAGCTTGCTTGTGTATAAGTTGTATT
4250343	0.00349835	0.00109083	up	2.10043	2.10043	1.07068	PPP1R2	5504	Homo sapiens protein phosphatase 1, regulatory (inhibitor) subunit 2 (PPP1R2), mRNA.	chr3	196722898	196722947	GCATGCCAAGCAGCATGCTCAGTGGGGTTTTAGGCTGTCACATGCAGCTG
6580593	0.00336345	0.00081504	up	4.49249	4.49249	2.16752	PPP1R3C	5507	Homo sapiens protein phosphatase 1, regulatory (inhibitor) subunit 3C (PPP1R3C), mRNA.	chr10	93388548	93388597	GCAAGAATCCAGTACCTTGCACATAGAAGTAGCAACCCATCCCTTGCCTA
3710594	0.00336345	0.000238563	up	1.99864	1.99864	0.999017	PPP2R2A	5520	Homo sapiens protein phosphatase 2 (formerly 2A), regulatory subunit B, alpha isoform (PPP2R2A), mRNA.	chr8	26227974	26228023	TACAGCTCATTCTTACTGTGGCTTGTAGCATTCCTCCTCTTCTGGCCTCC
6020523	0.00336345	0.000327414	up	2.91534	2.91534	1.54366	PPP2R2B	5521	Homo sapiens protein phosphatase 2 (formerly 2A), regulatory subunit B, beta isoform (PPP2R2B), transcript variant 4, mRNA.	chr5	145949378	145949427	GCCCAGTTTTCTCTGGTGGGTCCAGTGTTTTGTTCCTAGGTGTCTGCTGC
7400546	0.00336345	0.000238563	up	3.04957	3.04957	1.6086	PPP3CB	5532	Homo sapiens protein phosphatase 3 (formerly 2B), catalytic subunit, beta isoform (PPP3CB), mRNA.	chr10	74866705	74866754	TTGGTGGCCTGCTTCCCTCATGCCCTGGAATACAACTCAGAGCTCCAGGC
6200768	0.0061825	0.00328861	up	2.0469	2.0469	1.03344	PPP3R1	5534	Homo sapiens protein phosphatase 3 (formerly 2B), regulatory subunit B, alpha isoform (PPP3R1), mRNA.	chr2	68406296	68406345	CTGTTCCAGTGTCAACTGCCATGTGCTCTGCTTCAAGGGGGAACTAGCCT
670408	0.00336345	0.000446533	up	2.39071	2.39071	1.25744	PPP6C	5537	Homo sapiens protein phosphatase 6, catalytic subunit (PPP6C), mRNA.	chr9	126951295	126951344	TCAGTGGGCACGATGGACTCCAAATGCCTCAAGTTATGTATACCTGTCCC
6110386	0.00336345	0.000238563	up	3.06165	3.06165	1.61431	PRCP	5547	Homo sapiens prolylcarboxypeptidase (angiotensinase C) (PRCP), transcript variant 1, mRNA.	chr11	82535584	82535633	CTGCAAGCAGAGATTTCTCTTTGGTTTTGAGGTTGAAGTGTCTTTGGCCC
6250280	0.00336345	0.000327414	up	2.67318	2.67318	1.41856	PRDX1	5052	Homo sapiens peroxiredoxin 1 (PRDX1), transcript variant 2, mRNA.	chr1	45977046	45980187	CATGGGGAAGTGTGCCCAGCTGGCTGGAAACCTGGCAGTGATACCATCAA
5820020	0.00437045	0.00191772	up	2.29912	2.29912	1.20108	PRDX3	10935	Homo sapiens peroxiredoxin 3 (PRDX3), nuclear gene encoding mitochondrial protein, transcript variant 1, mRNA.	chr10	120928849	120931937	CCGAGACTACGGTGTGCTGTTAGAAGGTTCTGGTCTTGCACTAAGAGGTC
2650253	0.00336345	0.000446533	up	2.80348	2.80348	1.48722	PRDX4	10549	Homo sapiens peroxiredoxin 4 (PRDX4), mRNA.	chrX	23611710	23614338	CTGCCCTGCTGGCTGGAAACCTGGTAGTGAAACAATAATCCCAGATCCAG
2630056	0.00336345	0.000446533	up	1.95991	1.95991	0.970784	PRDX5	25824	Homo sapiens peroxiredoxin 5 (PRDX5), nuclear gene encoding mitochondrial protein, transcript variant 3, mRNA.	chr11	63845092	63845658	TCTTTGGGAATCGACGTCTCAAGAGGTTCTCCATGGTGGTACAGGATGGC
7550343	0.00336345	0.000238563	up	2.91372	2.91372	1.54286	PRDX6	9588	Homo sapiens peroxiredoxin 6 (PRDX6), mRNA.	chr1	171724337	171724386	TGGCTCCCAAGGAGGTGTAGCAGGTGTGAGCAATATTAGTGCCATGTGCC
7050021	0.00513245	0.0025191	up	2.8726	2.8726	1.52236	PRKAR1A	5573	Homo sapiens protein kinase, cAMP-dependent, regulatory, type I, alpha (tissue specific extinguisher 1) (PRKAR1A), transcript variant 1, mRNA.	chr17	64040350	64040399	CTGCTCTAGAAAGTATAGATGGCCAAAGGACCGTTTTGTATTGCTTCCTG
7550307	0.0170805	0.0113693	up	2.25358	2.25358	1.17222	PRKCDBP	112464	Homo sapiens protein kinase C, delta binding protein (PRKCDBP), mRNA.	chr11	6340362	6340411	AAATGGAGAGTGTAGCCTGAGGGCTGGTGTTGCCTGCCTCCCCTGTGCTT
1070184	0.00336345	0.000238563	up	2.34239	2.34239	1.22798	PRKD1	5587	Homo sapiens protein kinase D1 (PRKD1), mRNA.	chr14	30045822	30045871	AGACAATGCACCTAGCTGTGCAAGACCTAGTGCTCTTAAGCCTAAATGCC
770021	0.00336345	0.000605173	up	2.3575	2.3575	1.23726	PRKRA	8575	Homo sapiens protein kinase, interferon-inducible double stranded RNA dependent activator (PRKRA), mRNA.	chr2	179004648	179004697	CAAAGGAAGCCCTTTAGAATTAGAGTCTTGAGGGACAGCACTAACAGGCC
6400138	0.00336345	0.000238563	up	2.31174	2.31174	1.20898	PRMT1	3276	Homo sapiens protein arginine methyltransferase 1 (PRMT1), transcript variant 2, mRNA.	chr19	50189966	50191450	CCCAACGCCAAGAACAACCGGGACCTGGACTTCACCATCGACCTGGACTT
3170162	0.00336345	0.000327414	up	2.71704	2.71704	1.44203	PRNP	5621	Homo sapiens prion protein (PRNP), transcript variant 3, mRNA.	chr20	4630022	4630071	GTGGGAAACCCTTTTGCGTGGTCCTTAGGCTTACAATGTGCACTGAATCG
290181	0.00336345	0.00081504	up	2.20526	2.20526	1.14095	PROCR	10544	Homo sapiens protein C receptor, endothelial (EPCR) (PROCR), mRNA.	chr20	33228539	33228588	TGTGGAAAACAGATAATGGAGTTGGGGCAGGAAGCCTATGGCCCATCCTC
6420008	0.00336345	0.000238563	up	3.5173	3.5173	1.81447	PROS1	5627	Homo sapiens protein S (alpha) (PROS1), mRNA.	chr3	95074739	95074788	GGAGGTAAGATTGCCACGTGCCTGCTGGTACTGTGATGCATTTCAAGTGG
1050039	0.00513245	0.0025191	up	2.04132	2.04132	1.0295	PROSC	11212	Homo sapiens proline synthetase co-transcribed homolog (bacterial) (PROSC), mRNA.	chr8	37756037	37756086	CCTTGTCCTGAGGAGCACTTTCCAGGCATAGTTACAGCTTCCCCACTGTA
1190707	0.00336345	0.00081504	up	1.98837	1.98837	0.991583	PRPF31	26121	Homo sapiens PRP31 pre-mRNA processing factor 31 homolog (S. cerevisiae) (PRPF31), mRNA.	chr19	59326628	59326677	GCATGGCTGAGTTCCTCAAGGTCAAGGGCGAGAAGAGTGGCCTTATGTCC
6060349	0.00437045	0.00191772	up	2.01286	2.01286	1.00924	PRPF8	10594	Homo sapiens PRP8 pre-mRNA processing factor 8 homolog (S. cerevisiae) (PRPF8), mRNA.	chr17	1554068	1554117	ATCGGGAGGACCTGTATGCCTGACCGTTTCCCTGCCTCCTGCTTCAGCCT
130619	0.00336345	0.000238563	up	2.21759	2.21759	1.14899	PRPS2	5634	Homo sapiens phosphoribosyl pyrophosphate synthetase 2 (PRPS2), transcript variant 1, mRNA.	chrX	12751996	12752045	CTGAATGGGGGTGGACCTGGCATTTATCTGGCCAAAAACAGGAGCCAGAG
580431	0.0113869	0.00705073	up	2.55198	2.55198	1.35162	PRRX1	5396	Homo sapiens paired related homeobox 1 (PRRX1), transcript variant pmx-1a, mRNA.	chr1	168974817	168974866	GATGCCTTCTGGATCTTAAGCCAGTTGTCAGTGGAGGTCCTCAGGGCTGC
4150204	0.00336345	0.000238563	up	4.59895	4.59895	2.2013	PRRX2	51450	Homo sapiens paired related homeobox 2 (PRRX2), mRNA.	chr9	131524659	131524708	TTGGAGGGGTTGGGCCGGAAGGTGGAAGAGCCTGCCAAGGACCTCATTTA
2190184	0.0113869	0.00705073	up	2.58753	2.58753	1.37158	PRSS23	11098	Homo sapiens protease, serine, 23 (PRSS23), mRNA.	chr11	86199815	86199864	AGAGGTTCACATGCCTGTCTGCACATTAAAAGCTCTGGGAAGACCTGTTG
2140470	0.00336345	0.000238563	up	2.07351	2.07351	1.05207	PSMA2	5683	Homo sapiens proteasome (prosome, macropain) subunit, alpha type, 2 (PSMA2), mRNA.	chr7	42923170	42923219	TCCTAGGGTGCTCTATGAGATTGTACTAGGCCTATGAAGAGTGGTAAGCC
3460324	0.00336345	0.000238563	up	2.57913	2.57913	1.36689	PSMA3	5684	Homo sapiens proteasome (prosome, macropain) subunit, alpha type, 3 (PSMA3), transcript variant 2, mRNA.	chr14	57794401	57794450	TGCAGACAGAGTGGCCATGTATGTGCATGCATATACACTCTACAGTGCTG
5080451	0.00336345	0.000238563	up	2.21389	2.21389	1.14659	PSMA5	5686	Homo sapiens proteasome (prosome, macropain) subunit, alpha type, 5 (PSMA5), mRNA.	chr1	109944690	109952576	GGAGAAGCTGAATGCAACAAACATTGAGCTAGCCACAGTGCAGCCTGGCC
7040470	0.00336345	0.00081504	up	2.98702	2.98702	1.57871	PSMA6	5687	Homo sapiens proteasome (prosome, macropain) subunit, alpha type, 6 (PSMA6), mRNA.	chr14	34846980	34847029	GGCCTTACATCAGTAGCTGTCAGAGGGAAAGACTGTGCAGTAATTGTCAC
2760376	0.00336345	0.000238563	up	2.39293	2.39293	1.25878	PSMB1	5689	Homo sapiens proteasome (prosome, macropain) subunit, beta type, 1 (PSMB1), mRNA.	chr6	170686272	170686321	ACACTGGGGACGCACTCCGGATCTGCATAGTGACCAAAGAGGGCATCAGG
580494	0.00336345	0.000605173	up	2.18365	2.18365	1.12674	PSMB4	5692	Homo sapiens proteasome (prosome, macropain) subunit, beta type, 4 (PSMB4), mRNA.	chr1	149640358	149640407	TGGAGAAGCAGCCAGTGCTAAGCCAGACCGAGGCCCGCGACTTAGTAGAA
510315	0.00513245	0.0025191	up	2.00502	2.00502	1.00362	PSMB5	5693	Homo sapiens proteasome (prosome, macropain) subunit, beta type, 5 (PSMB5), mRNA.	chr14	22565209	22565258	ACAGAGATGCCTACTCAGGAGGTGCAGTCAACCTCTACCACGTGCGGGAG
2360682	0.00336345	0.000327414	up	2.12375	2.12375	1.08662	PSMB6	5694	Homo sapiens proteasome (prosome, macropain) subunit, beta type, 6 (PSMB6), mRNA.	chr17	4648625	4648674	TTGGGAGACCAGATACCCAAATTCGCCGTTGCCACTTTACCACCCGCCTG
1780543	0.00349835	0.00109083	up	2.27268	2.27268	1.18439	PSMB7	5695	Homo sapiens proteasome (prosome, macropain) subunit, beta type, 7 (PSMB7), mRNA.	chr9	127115986	127119089	GCTGGATTTTCTCCGCCCATACACAGTGCCCAACAAGAAGGGGACCAGGC
830608	0.00513245	0.0025191	up	2.02973	2.02973	1.02129	PSMC1	5700	Homo sapiens proteasome (prosome, macropain) 26S subunit, ATPase, 1 (PSMC1), mRNA.	chr14	89792690	89795298	GCAAGATGGGTCAAAGTCAGAGTGGTGGTCATGGTCCTGGAGGTGGCAAG
4230296	0.00336345	0.000238563	up	2.31446	2.31446	1.21068	PSMC2	5701	Homo sapiens proteasome (prosome, macropain) 26S subunit, ATPase, 2 (PSMC2), mRNA.	chr7	102795596	102795645	CGTCTGCACAGAGGCTGGTATGTTTGCCATCAGAGCACGGCGAAAAATTG
6580646	0.00336345	0.000238563	up	2.68511	2.68511	1.42498	PSMC5	5705	Homo sapiens proteasome (prosome, macropain) 26S subunit, ATPase, 5 (PSMC5), mRNA.	chr17	59262875	59263029	GGAGGACTTTGAGATGGCAGTAGCCAAGGTCATGCAGAAGGACAGTGAGA
5810070	0.00336345	0.000327414	up	2.355	2.355	1.23573	PSMD6	9861	Homo sapiens proteasome (prosome, macropain) 26S subunit, non-ATPase, 6 (PSMD6), mRNA.	chr3	63996601	63999133	GGTGTGGAATTCATTGATCAGGAACTGTCCAGGTTTATTGCTGCCGGGAG
650369	0.00336345	0.000238563	up	1.96803	1.96803	0.976749	PSMD8	5714	Homo sapiens proteasome (prosome, macropain) 26S subunit, non-ATPase, 8 (PSMD8), mRNA.	chr19	43566158	43566207	CATGGCCCCAGGTAGGGGGACTGTTCTAGCCAGCTGTGGACACATAGGAA
150047	0.00336345	0.000605173	up	2.07454	2.07454	1.05279	PSME1	5720	Homo sapiens proteasome (prosome, macropain) activator subunit 1 (PA28 alpha) (PSME1), transcript variant 1, mRNA.	chr14	23677566	23677790	ACCGGGACATCCGGCTGATGGTCATGGAGATCCGCAATGCTTATGCTGTG
3290369	0.00336345	0.000238563	up	2.53649	2.53649	1.34283	PSMF1	9491	Homo sapiens proteasome (prosome, macropain) inhibitor subunit 1 (PI31) (PSMF1), transcript variant 3, mRNA.	chr20	1095810	1095859	CTTCCTGGTCAAGCTTATGGTGCTTATTTTGATCTGGGCCACTTCCCTCC
1010168	0.00336345	0.000327414	up	2.16521	2.16521	1.11451	PSMG1	8624	Homo sapiens proteasome (prosome, macropain) assembly chaperone 1 (PSMG1), transcript variant 2, mRNA.	chr21	40550379	40550428	GCGTGTTGTCCATTGCTAGAACAACCGAATATAGTACACGACCTTCCTGC
4260022	0.00336345	0.000605173	up	2.15474	2.15474	1.10751	PSMG2	56984	Homo sapiens proteasome (prosome, macropain) assembly chaperone 2 (PSMG2), mRNA.	chr18	12706554	12706603	CTGCAGCTTCGTAGTACTCCCTTCCGGTACCTACTTACACCTTCCATGCA
6840072	0.00336345	0.000238563	up	2.21327	2.21327	1.14618	PTEN	5728	Homo sapiens phosphatase and tensin homolog (PTEN), mRNA.	chr10	89692811	89692860	TAATCTGGACATTCGAGGAATTGGCCGCTGTCACTGCTTGTTGTTTGCGC
7150762	0.00380157	0.00145086	up	2.6761	2.6761	1.42013	PTGIS	5740	Homo sapiens prostaglandin I2 (prostacyclin) synthase (PTGIS), mRNA.	chr20	48120702	48120751	CTTAAGGCCACACTGGCATCTCCCTGACCTTCTCCAGGGACAGAAGCAGG
6330593	0.0252556	0.0178923	up	2.00634	2.00634	1.00457	PTH1R	5745	Homo sapiens parathyroid hormone 1 receptor (PTH1R), mRNA.	chr3	46920057	46920106	GCGCTGGGGGCTGGACCTGCTGACATAGTGGATGGACAGATGGACCAAAA
460386	0.00336345	0.000605173	up	2.04773	2.04773	1.03403	PTMA	5757	Homo sapiens prothymosin, alpha (PTMA), transcript variant 1, mRNA.	chr2	232286266	232286315	CAATCTTATTCCGAGCATTCCAGTAACTTTTTTGTGTATGTACTTAGCTG
7330379	0.00513245	0.0025191	up	2.02251	2.02251	1.01615	PTMS	5763	Homo sapiens parathymosin (PTMS), mRNA.	chr12	6750146	6750195	CCTACCAGCCTCATTCTTCCTCCGGTAGCCTCTCCCACCTAACCTCTGCA
730221	0.00336345	0.000446533	up	3.65544	3.65544	1.87004	PTPLA	9200	Homo sapiens protein tyrosine phosphatase-like (proline instead of catalytic arginine), member A (PTPLA), mRNA.	chr10	17681355	17681404	AGAGAGTGTGGTGCTTTTTCTGGTCGCGTGGACTGTGACAGAGATCACTC
7150152	0.00336345	0.000605173	up	2.22172	2.22172	1.15168	PTPLAD1	51495	Homo sapiens protein tyrosine phosphatase-like A domain containing 1 (PTPLAD1), mRNA.	chr15	63657593	63657642	CGTGTAATTGGGCAGATCAGCTTTGCAGTAGATTATGCTGCATCCTCGTG
6980253	0.00349835	0.00109083	up	2.05565	2.05565	1.0396	PTPLB	201562	Homo sapiens protein tyrosine phosphatase-like (proline instead of catalytic arginine), member b (PTPLB), mRNA.	chr3	124693098	124693147	ATACTGATCTGTGTTGCATTTCAAAATAAACTGGTGTGTGCTCTGCCTGG
2030523	0.00336345	0.000327414	up	3.46715	3.46715	1.79375	PTPN11	5781	Homo sapiens protein tyrosine phosphatase, non-receptor type 11 (PTPN11), mRNA.	chr12	111431969	111432018	GTCTCCCCACCTATATTTATGGGTGTTAGCGCAACTGCTTTGCTAGTTGC
3140364	0.00336345	0.000446533	up	2.2219	2.2219	1.15179	PTPN12	5782	Homo sapiens protein tyrosine phosphatase, non-receptor type 12 (PTPN12), mRNA.	chr7	77107019	77107068	AAACTTGCTGGATTCATGCAGCCAGCTTTGCAGGTTATCAGAGATCAAAG
2340673	0.0139756	0.00898067	down	2.17962	-2.17962	-1.12407	PTPRE	5791	Homo sapiens protein tyrosine phosphatase, receptor type, E (PTPRE), transcript variant 2, mRNA.	chr10	129773583	129773632	CAGCCCCCAAACAGCCCAGTGCCGACACCATTGTTCCTTTCACACTTTCC
3060398	0.00336345	0.000446533	up	2.67934	2.67934	1.42188	PTPRF	5792	Homo sapiens protein tyrosine phosphatase, receptor type, F (PTPRF), transcript variant 1, mRNA.	chr1	43861719	43861768	GTCCCCAAACCTAGCTAGGCTAAGTCAAGATCAACATTCCAGGGTTGGTA
4850301	0.00336345	0.000605173	up	2.34387	2.34387	1.22889	PTRF	284119	Homo sapiens polymerase I and transcript release factor (PTRF), mRNA.	chr17	37808068	37808117	CTTGGTGCTGATGGCCTGAAGGGGCCTGAGCTGTGGGCAGATGCAGTTTT
1690500	0.00336345	0.000327414	up	2.58586	2.58586	1.37064	PUM1	9698	Homo sapiens pumilio homolog 1 (Drosophila) (PUM1), transcript variant 1, mRNA.	chr1	31405916	31405965	CTGAGACGGGCAAGTGGTTGCTCCAGGATTACTCCCTCCTCCAAAAAAGG
6290546	0.00336345	0.000446533	up	2.48207	2.48207	1.31154	PURB	5814	Homo sapiens purine-rich element binding protein B (PURB), mRNA.	chr7	44916162	44916211	GCAGAGTCCAGACGGGCTGTTGATCTCACTGCCTGTAGGTTGAAGCTCAG
540156	0.00336345	0.00081504	up	2.30526	2.30526	1.20493	PVRL3	25945	Homo sapiens poliovirus receptor-related 3 (PVRL3), mRNA.	chr3	110852706	110852755	CGGACGTTTCGTGGAGACTACTTTGCCAAGAACTACATTCCACCATCAGA
6400397	0.0061825	0.00328861	up	2.19958	2.19958	1.13723	PXDN	7837	Homo sapiens peroxidasin homolog (Drosophila) (PXDN), mRNA. XM_935183 XM_935184 XM_936786 XM_942966 XM_942982 XM_942986 XM_942994 XM_943000	chr2	1636557	1637220	GTGCGGTCTGGGCCAGTCACAAGGAATTGTGTTGTCTAAGCCAAAGGGGG
4540326	0.0113869	0.00705073	up	1.99843	1.99843	0.998867	PYGB	5834	Homo sapiens phosphorylase, glycogen; brain (PYGB), mRNA.	chr20	25226301	25226350	GGGAACAGGCTACTGTCCTTCCCTGTGGAATTGCCGAGAAATCTAGCACC
2710253	0.00336345	0.000605173	up	2.01658	2.01658	1.01191	QARS	5859	Homo sapiens glutaminyl-tRNA synthetase (QARS), mRNA.	chr3	49133429	49133478	GACCCAGGAAAGGTGTGAGCTGGAAGCACTGAACCTACCTCATCCTCCTG
6900450	0.00336345	0.000327414	up	2.08743	2.08743	1.06173	QDPR	5860	Homo sapiens quinoid dihydropteridine reductase (QDPR), mRNA.	chr4	17097498	17097547	GGTGTCATGTTGGATCGCTTTGTGACTGTTCATCTGTCCTTGACAGTGGC
5860279	0.00336345	0.000327414	up	2.50809	2.50809	1.32659	RAB10	10890	Homo sapiens RAB10, member RAS oncogene family (RAB10), mRNA.	chr2	26213635	26213684	AGGGCTTTGCCCCTTTTCTGTAAGTCTCTTGGGATCCTGTGTAGAAGCTG
780358	0.00336345	0.000238563	up	3.12974	3.12974	1.64604	RAB11A	8766	Homo sapiens RAB11A, member RAS oncogene family (RAB11A), mRNA.	chr15	63968615	63968664	TTGTCTCTTGCGGTGCTCATGATGTGTGGGGCACACGGAAGGCATTGCTG
4760630	0.00380157	0.00145086	up	1.97462	1.97462	0.981573	RAB11FIP2	22841	Homo sapiens RAB11 family interacting protein 2 (class I) (RAB11FIP2), mRNA.	chr10	119754684	119754733	CATGTGGGCCTGTTAGTCTTCGAAGCTTCCAGATGGTTTGTGTTTTGAGG
3610112	0.00336345	0.000238563	up	3.43803	3.43803	1.78158	RAB11FIP3	9727	Homo sapiens RAB11 family interacting protein 3 (class II) (RAB11FIP3), mRNA.	chr16	512383	512432	GTGTGGGAAACGCTCCTGCTTTAATTCCCCGAGAAACGGCTCTTCCTGCC
1260193	0.00336345	0.000238563	up	2.0338	2.0338	1.02418	RAB11FIP5	26056	Homo sapiens RAB11 family interacting protein 5 (class I) (RAB11FIP5), mRNA.	chr2	73300610	73300659	AGCCACACTTGGAGGAAAGTTGCAGGTGGGTTGGGCAGGGAGCAGGCATG
1770661	0.00336345	0.00081504	up	1.9881	1.9881	0.991392	RAB21	23011	Homo sapiens RAB21, member RAS oncogene family (RAB21), mRNA.	chr12	70467005	70467054	GATGGGTTCAGTGGTATGAGCAGAGGAAGAGATCCCAGATAGTAGCCAGT
7050136	0.00336345	0.000327414	up	2.43589	2.43589	1.28445	RAB22A	57403	Homo sapiens RAB22A, member RAS oncogene family (RAB22A), mRNA.	chr20	56375596	56375645	GCCTGGTTACCTGTCATGGAATGCTGCAGTGGTGGTTTGCCAAGCTTCTG
670609	0.00336345	0.000327414	up	2.2518	2.2518	1.17108	RAB2B	84932	Homo sapiens RAB2B, member RAS oncogene family (RAB2B), mRNA.	chr14	20997144	20997193	GCCAAACTTGCCTTTGCTTCACTCATCATGCAGCCTTCTGGGTTGGTTGC
6590341	0.00513245	0.0025191	up	2.098	2.098	1.06901	RAB31	11031	Homo sapiens RAB31, member RAS oncogene family (RAB31), mRNA.	chr18	9852301	9852350	CCCTGTAGTCCAGTGGTGCTGCCCTGTTGTGCAAACTGCTCCTTTTTCTC
5720136	0.00336345	0.00081504	up	2.45677	2.45677	1.29677	RAB34	83871	Homo sapiens RAB34, member RAS oncogene family (RAB34), mRNA.	chr17	24065672	24065721	GCTTGACCCCTGGACATTTGCACTGACTTTATCCAGACCAAAGAGCTGCC
3840079	0.00336345	0.000327414	up	2.96396	2.96396	1.56752	RAB3GAP1	22930	Homo sapiens RAB3 GTPase activating protein subunit 1 (catalytic) (RAB3GAP1), mRNA.	chr2	135643839	135643888	CATGGAGCTCAAGATGTCTTGTGTCTGTGTGGCTAGATGGCCTCTGCTTG
450164	0.00336345	0.000446533	up	3.6185	3.6185	1.85539	RAB5C	5878	Homo sapiens RAB5C, member RAS oncogene family (RAB5C), transcript variant 1, mRNA.	chr17	40277185	40277234	GCATTATTGTGACAGCCACGAACCCATTGCCCACAACCCCTCCACCCTCG
1740497	0.00336345	0.00081504	up	2.28225	2.28225	1.19046	RAB8B	51762	Homo sapiens RAB8B, member RAS oncogene family (RAB8B), mRNA.	chr15	61346835	61346884	TTGCTCCAATGGCTTAATGTGAAAAGCTCCTGCAGATAAGTGGACCTGTC
2940451	0.00513245	0.0025191	up	2.0616	2.0616	1.04376	RAB9A	9367	Homo sapiens RAB9A, member RAS oncogene family (RAB9A), mRNA.	chrX	13637511	13637560	GTTGCTGCTTCATTAGTTGGTGGGAGAAGGGACACATCCACTCTTGGAGG
70634	0.00336345	0.000446533	up	2.32742	2.32742	1.21873	RABAC1	10567	Homo sapiens Rab acceptor 1 (prenylated) (RABAC1), mRNA.	chr19	47152867	47152916	TGGTGGTCATCGGCTCCCACGCTGCCTTCCACCAGATTGAGGCTGTGGAC
460519	0.00336345	0.000238563	up	2.47477	2.47477	1.30729	RABEPK	10244	Homo sapiens Rab9 effector protein with kelch motifs (RABEPK), mRNA.	chr9	127035977	127036026	CACATGAGGAAAGCCAGACTGCTACACTGCTCTGTTTGGTGTTTGGTGGG
2850538	0.00336345	0.000238563	up	3.76327	3.76327	1.91199	RABGAP1	23637	Homo sapiens RAB GTPase activating protein 1 (RABGAP1), mRNA.	chr9	124906350	124906399	GACTGAGTTGCGTGTCTGTAAATGTCTGCGCAGGGTGCACATGCTGCGAG
3990482	0.00336345	0.000446533	up	2.16686	2.16686	1.11561	RABGGTB	5876	Homo sapiens Rab geranylgeranyltransferase, beta subunit (RABGGTB), mRNA.	chr1	76033192	76033241	ACTCTAGGTTTCTACTTGATTTTTCCCCCATGTATACCTTTCATCTGTTC
6040487	0.00336345	0.000446533	up	2.07049	2.07049	1.04997	RAD21	5885	Homo sapiens RAD21 homolog (S. pombe) (RAD21), mRNA.	chr8	117932155	117933384	CCAGAGCCTGTGATGCCTCCTCAGCAGGTAGAGCAGATGGAAATACCACC
6100703	0.00437045	0.00191772	up	1.98232	1.98232	0.987186	RAF1	5894	Homo sapiens v-raf-1 murine leukemia viral oncogene homolog 1 (RAF1), mRNA.	chr3	12600320	12600369	CAGGGAGCAGTCTTCCATCATGCTGAATTTTGTCTTCCAGGAGCTGCCCC
7000474	0.00336345	0.000238563	up	2.33424	2.33424	1.22295	RALGAPA1	253959	Homo sapiens Ral GTPase activating protein, alpha subunit 1 (catalytic) (RALGAPA1), transcript variant 2, mRNA.	chr14	36007697	36007746	TGGGCATCTCCTGAGGAAATGTAGCATGACATTGGTACTAACTGCATGTG
7050064	0.00336345	0.000446533	up	3.81777	3.81777	1.93273	RAMP1	10267	Homo sapiens receptor (G protein-coupled) activity modifying protein 1 (RAMP1), mRNA.	chr2	238485302	238485351	GAGTCCAGAGTAGCCGAGGCTCTGGTATTAACCTGGAAGCCCCCCTGGCT
60400	0.00336345	0.000238563	up	2.0972	2.0972	1.06846	RARS	5917	Homo sapiens arginyl-tRNA synthetase (RARS), mRNA.	chr5	167878685	167878734	TGTGGCGTATGCTGCTATGTGAAGCAGTAGCTGCTGTCATGGCCAAGGGG
3370129	0.00437045	0.00191772	up	2.1431	2.1431	1.0997	RASL11B	65997	Homo sapiens RAS-like, family 11, member B (RASL11B), mRNA.	chr4	53427559	53427608	GGCAATGACGTTGGGTTGCTTCCTAGGCCTGGCTGAGTTGTGCCTAAGGG
4480731	0.00437045	0.00191772	up	5.05496	5.05496	2.3377	RASL12	51285	Homo sapiens RAS-like, family 12 (RASL12), mRNA.	chr15	65345797	65345846	CTTGCAGTCCTACAGGCTTCCCGACCCACAGGCCAGCTACGGATTTTGCA
6370039	0.00336345	0.000238563	up	2.03895	2.03895	1.02783	RAVER2	55225	Homo sapiens ribonucleoprotein, PTB-binding 2 (RAVER2), mRNA.	chr1	65071254	65071303	CAAAGGTGTCTGGACTACAGCACAGTGGACATGCCATCCATACTGGCCTG
3890092	0.00336345	0.000238563	up	2.66338	2.66338	1.41326	RB1CC1	9821	Homo sapiens RB1-inducible coiled-coil 1 (RB1CC1), transcript variant 2, mRNA.	chr8	53698199	53698248	CAGTGGATTGGTCATCTGGGTTCTAAAGGGAAGAGTCTGTGCTACTAACC
2100292	0.00336345	0.000238563	up	2.23521	2.23521	1.16041	RBBP7	5931	Homo sapiens retinoblastoma binding protein 7 (RBBP7), mRNA.	chrX	16773066	16773115	GTCACGACATCCGAACTGGAGGGACAAGGATCTTAAACCCAAAGTACGAG
10612	0.00336345	0.000327414	up	1.95301	1.95301	0.965701	RBM17	84991	Homo sapiens RNA binding motif protein 17 (RBM17), mRNA.	chr10	6198597	6198646	ACTGCATGTGACTTTCCTAAGCGGCAGCTGAAAGACTCGAGCCCGTGCTG
4880551	0.00513245	0.0025191	up	1.96229	1.96229	0.972539	RBM42	79171	Homo sapiens RNA binding motif protein 42 (RBM42), mRNA.	chr19	36128371	36128420	AGCTTCGCAAGAGCATGTGGAAGGACCGGAATCTGGACGTGGTCCGCAAG
1260139	0.00380157	0.00145086	up	2.62471	2.62471	1.39216	RBM9	23543	Homo sapiens RNA binding motif protein 9 (RBM9), transcript variant 3, mRNA.	chr22	36140281	36142003	TTGCCCCTGCCGCTAGCTATGGAGTTGGCGCTGTGGCGAGTTTATACCGA
6650731	0.0061825	0.00328861	up	2.13116	2.13116	1.09164	RBP1	5947	Homo sapiens retinol binding protein 1, cellular (RBP1), mRNA.	chr3	140719986	140720035	CAGTGAGCTGGGACGGAGACAAGCTCCAGTGTGTGCAGAAGGGTGAGAAG
5960682	0.00336345	0.000446533	up	4.04063	4.04063	2.01458	RBPMS2	348093	Homo sapiens RNA binding protein with multiple splicing 2 (RBPMS2), mRNA.	chr15	65032145	65032194	GGCCATTTCAGACTTGGGAGATGAGGCGGCTGTTGTCATTGCTGATCCTG
2070746	0.00336345	0.000238563	up	2.49707	2.49707	1.32024	RBX1	9978	Homo sapiens ring-box 1 (RBX1), mRNA.	chr22	39679580	39690042	CTTTGCATAGAATGTCAAGCTAACCAGGCGTCCGCTACTTCAGAAGAGTG
630161	0.00349835	0.00109083	up	4.84184	4.84184	2.27555	RCAN2	10231	Homo sapiens regulator of calcineurin 2 (RCAN2), mRNA.	chr6	46296586	46296635	AGTGTTGCAAGGGAACCTCCTAGCACTGTGAAAGTCAGAATCGCCTCAGC
1500168	0.00336345	0.00081504	up	2.22394	2.22394	1.15312	RCN1	5954	Homo sapiens reticulocalbin 1, EF-hand calcium binding domain (RCN1), mRNA.	chr11	32083535	32083584	GGAATGAGGACAAGGTGATACTCTGAGCTGTGGACTGAACTGGCAGACAC
6960411	0.00336345	0.000238563	up	2.8284	2.8284	1.49999	RCN2	5955	Homo sapiens reticulocalbin 2, EF-hand calcium binding domain (RCN2), mRNA.	chr15	75028536	75028585	CCCGGACTTGTTTCTCACCAGTGAAGCCACAGATTATGGCAGACAGCTCC
3800431	0.00336345	0.00081504	up	2.27352	2.27352	1.18493	RCOR3	55758	Homo sapiens REST corepressor 3 (RCOR3), mRNA.	chr1	209555716	209555765	CTCTTCTATCCCAGACATGGGCCAAGGTGCTGTATCTGAGGGATGTGCTG
6110739	0.00336345	0.000238563	up	2.66303	2.66303	1.41307	RDH14	57665	Homo sapiens retinol dehydrogenase 14 (all-trans/9-cis/11-cis) (RDH14), mRNA.	chr2	18599505	18599554	CAATGTTTGGTGTTTGTGTGGAAATTATCTGCCTGGTGTGTGCACACAAG
6110291	0.00336345	0.000238563	up	2.22465	2.22465	1.15358	RDX	5962	Homo sapiens radixin (RDX), mRNA.	chr11	110100702	110100751	CTGGTTAACCTTGAAGTGACTGTTGTACCATGGTTGTGCACATGCTTCAG
3390487	0.00336345	0.000327414	up	2.96612	2.96612	1.56858	RECK	8434	Homo sapiens reversion-inducing-cysteine-rich protein with kazal motifs (RECK), mRNA.	chr9	36114327	36114376	AAGCTTTCAGAATATGTCAGTGCTGATGTAGCATGCTTGTTGCAATTGCC
1340192	0.0369212	0.0274863	up	1.97343	1.97343	0.980708	REEP1	65055	Homo sapiens receptor accessory protein 1 (REEP1), mRNA.	chr2	86294886	86294935	GTGCTTGTCAACCATGACCATCTTTGAGCCTTCCTAGTCCTCCACCTGGC
520324	0.00336345	0.00081504	up	2.65548	2.65548	1.40897	REEP5	7905	Homo sapiens receptor accessory protein 5 (REEP5), mRNA.	chr5	112240434	112240483	TGGATCAACAACTGCTACTCTCGGGAAGACTCCTCTACTCACAGCTGAAG
2940646	0.00336345	0.000446533	up	2.53174	2.53174	1.34013	REPIN1	29803	Homo sapiens replication initiator 1 (REPIN1), transcript variant 2, mRNA.	chr7	149701858	149701907	GGTGACAGGAACTTCCGCACCTCCTGAGGCCCTGGATGATTCTAATTGTT
4880201	0.0061825	0.00328861	up	2.76917	2.76917	1.46945	RERG	85004	Homo sapiens RAS-like, estrogen-regulated, growth inhibitor (RERG), mRNA.	chr12	15261480	15261529	GAGCTTAACCATGCCTCCATTGGGAAGTCTAGACTTTGAGCCAGGTACAG
4230554	0.00336345	0.000327414	up	2.41838	2.41838	1.27404	REXO2	25996	Homo sapiens REX2, RNA exonuclease 2 homolog (S. cerevisiae) (REXO2), mRNA.	chr11	113825968	113826017	TCTCACGCTGATGGCTTGGCAGAGCACCTTCGGTTAACTTGCATCTCCAG
1260497	0.00380157	0.00145086	up	2.43789	2.43789	1.28564	RFTN1	23180	Homo sapiens raftlin, lipid raft linker 1 (RFTN1), mRNA.	chr3	16368299	16368348	CTGGCGAACCTTGGAGAGGGAATGCTGATTGTCTTGACCAAACCCACAGC
1090722	0.00336345	0.000605173	up	2.26737	2.26737	1.18102	RFTN2	130132	Homo sapiens raftlin family member 2 (RFTN2), mRNA.	chr2	198143958	198144007	CTTGCTTTTCTTTCCCCTTCTAATAGAGGTGGCTTTGCCTTGACCCAGCC
3180039	0.00437045	0.00191772	up	2.16688	2.16688	1.11562	RGL1	23179	Homo sapiens ral guanine nucleotide dissociation stimulator-like 1 (RGL1), mRNA.	chr1	182164150	182164199	GTTTCCTGGTGGACAGCCGGGTAATGCTTTTAGCTGCTCGCATGCTTGTC
4670082	0.0369212	0.0274863	up	3.66478	3.66478	1.87373	RGS5	8490	Homo sapiens regulator of G-protein signaling 5 (RGS5), mRNA.	chr1	163112291	163112340	ATGTTGCAACTAGCAACTCATCTTCGGAAGACACAGCCAGGAGAATGAAG
5870474	0.00336345	0.000238563	up	5.11318	5.11318	2.35422	RHOBTB3	22836	Homo sapiens Rho-related BTB domain containing 3 (RHOBTB3), mRNA.	chr5	95128767	95128816	ATTGGGACCCCATACCGTTAGCCCTTGTATGTATACCAACACTGCCAAAG
5050519	0.00336345	0.000327414	up	3.40168	3.40168	1.76625	RHOQ	23433	Homo sapiens ras homolog gene family, member Q (RHOQ), mRNA.	chr2	46662811	46662860	ATACCGGCTTCCAGAGACCCCTTTTCTCCAGCCATATTACATCAGGCTAG
4010411	0.00336345	0.000327414	up	2.47521	2.47521	1.30755	RHOT1	55288	Homo sapiens ras homolog gene family, member T1 (RHOT1), transcript variant 2, mRNA.	chr17	27576400	27576449	GTGGTAGGCCAGCCTTGAAGCCATCGCACAGTCTAGAAACTTGTGTAGCT
4040189	0.00336345	0.000327414	up	2.21218	2.21218	1.14547	RIMS3	9783	Homo sapiens regulating synaptic membrane exocytosis 3 (RIMS3), mRNA.	chr1	41086475	41086524	GTGCAGCATCTTTCCTAACTTGTTGTGGTTCCCGGGTGGCAGGTGCACAG
2340452	0.00336345	0.000238563	down	2.16353	-2.16353	-1.11338	RN7SL1	6029	Homo sapiens RNA, 7SL, cytoplasmic 1 (RN7SL1), small cytoplasmic RNA.	chr14	49123075	49123124	TCCCAGCTACTCGGGAGGCTGAGGCTGGAGGATCGCTTGAGTCCAGGAGT
6590041	0.0061825	0.00328861	up	2.50231	2.50231	1.32326	RNASE4	6038	Homo sapiens ribonuclease, RNase A family, 4 (RNASE4), transcript variant 3, mRNA.	chr14	20238251	20238300	CCAGTGTAGCTGGCCACTTATCCAGGGCTTTTTCTACTTCATCACAAGGA
1510661	0.00336345	0.000238563	up	3.3884	3.3884	1.7606	RNASEH1	246243	Homo sapiens ribonuclease H1 (RNASEH1), mRNA.	chr2	3592934	3592983	CCGTCCAGTTGACAGGTTTGAGTCTCCTGCTTGTATAGGTGACTTGTGCC
4280725	0.00336345	0.000238563	up	2.103	2.103	1.07245	RNF14	9604	Homo sapiens ring finger protein 14 (RNF14), transcript variant 3, mRNA.	chr5	141348550	141348599	TGGGAATTTGGCTTCATACTCTTTCTTTGCAACAGCAGTGTTCTGGGTGA
3440133	0.00380157	0.00145086	up	2.71616	2.71616	1.44157	RNF150	57484	Homo sapiens ring finger protein 150 (RNF150), mRNA.	chr4	142007352	142007401	GGAGGTCCTGCTGCAAACCCCCTGAGCCTTTGCCATTCACTACTTACCAA
3440338	0.00349835	0.00109083	up	2.20745	2.20745	1.14238	RNF181	51255	Homo sapiens ring finger protein 181 (RNF181), mRNA.	chr2	85677765	85678080	GAGCTGCCCACTGATGACGACACTTATGAGGAGCACAGACGAGATAAGGC
130403	0.00513245	0.0025191	down	2.13196	-2.13196	-1.09218	RNF19B	127544	Homo sapiens ring finger protein 19B (RNF19B), mRNA.	chr1	33175018	33175067	GCCCATATGAACCTCTCTGCCCTAGCCGAGGGACAAACTGTCTTGAAGCC
2630619	0.00336345	0.000238563	up	2.24539	2.24539	1.16697	RNF20	56254	Homo sapiens ring finger protein 20 (RNF20), mRNA.	chr9	103365243	103365292	AGAGGTTGAGTCAGGACTGAGCTGGTGAAGAAATCTTGTGGGTATTCTGG
4070044	0.00336345	0.000446533	up	2.80736	2.80736	1.48921	RNF38	152006	Homo sapiens ring finger protein 38 (RNF38), transcript variant 1, mRNA.	chr9	36338131	36338180	GTCCCCCTGTTGGTACATTTGGTTACCTCATTTTGCCGTTTCAGATTGTG
460376	0.00336345	0.000327414	up	2.73176	2.73176	1.44983	RNF7	9616	Homo sapiens ring finger protein 7 (RNF7), transcript variant 3, mRNA.	chr3	141464329	141464378	TAAAGGTGGTCCTTCCTACCTCTGTGGTGTGTGTCGCGCACACAGCTTAG
6520494	0.00336345	0.000238563	up	2.33476	2.33476	1.22328	ROCK1	6093	Homo sapiens Rho-associated, coiled-coil containing protein kinase 1 (ROCK1), mRNA.	chr18	18546971	18547020	GTGCACATAGGAATGAGCTTCAGATGCAGTTGGCCAGCAAAGAGAGTGAT
5670333	0.00336345	0.000238563	up	3.06831	3.06831	1.61744	ROCK2	9475	Homo sapiens Rho-associated, coiled-coil containing protein kinase 2 (ROCK2), mRNA.	chr2	11323063	11323112	GTACCGGGTTAAGAAAACTGGCAACTGGGAAGAAGTGGCCTCAAAGGCAC
1510440	0.00336345	0.00081504	up	2.171	2.171	1.11836	RPA1	6117	Homo sapiens replication protein A1, 70kDa (RPA1), mRNA.	chr17	1747890	1747939	CTTGCTGTCCCCTAAGGAAATCCGAGCGGCTACAAAGCGTTTCTTTACTT
3420561	0.00336345	0.000446533	up	2.34448	2.34448	1.22927	RPA2	6118	Homo sapiens replication protein A2, 32kDa (RPA2), mRNA.	chr1	28218125	28218174	TGACGTGTGTTTCTGTGAACATGAAGTTCTGCGGTAGTGCCTCCAGGGGC
4150458	0.00336345	0.000238563	up	2.04836	2.04836	1.03447	RPA3	6119	Homo sapiens replication protein A3, 14kDa (RPA3), mRNA.	chr7	7680227	7680276	TCTCTGGAATTGTGGAAGTGGTTGGAAGAGTAACCGCCAAGGCCACCATC
770164	0.00336345	0.000238563	up	2.11379	2.11379	1.07983	RPAIN	84268	Homo sapiens RPA interacting protein (RPAIN), transcript variant 2, mRNA.	chr17	5272253	5276632	CTGGCCTGTGATACTTGGGCTGTGATCCTCTAGAGCCAGCTTGGACTCAC
2600397	0.00336345	0.000238563	up	4.27491	4.27491	2.09589	RPESP	157869	Homo sapiens RPE-spondin (RPESP), mRNA.	chr8	74141845	74141894	CCTTTCAACTGGAGTCCTCTCATTCAGCAGGTGGCCCGTGAGACACAGAA
2350368	0.00336345	0.000238563	up	2.46114	2.46114	1.29933	RPF2	84154	Homo sapiens ribosome production factor 2 homolog (S. cerevisiae) (RPF2), mRNA.	chr6	111345439	111345488	TGGGACCCTCATTGGATCTGGTTCTGAGGAGGACACACCTGGCATCGGAT
4040100	0.00336345	0.000238563	up	9.32837	9.32837	3.22162	RPL10A	4736	Homo sapiens ribosomal protein L10a (RPL10A), mRNA.	chr6	35436179	35436587	GTCTCTTTTCCGGTTAGCGCGGCGTGAGAAGCCATGAGCAGCAAAGTCTC
7040095	0.00336345	0.000238563	up	4.57007	4.57007	2.19222	RPL17	6139	Homo sapiens ribosomal protein L17 (RPL17), transcript variant 2, mRNA.	chr18	47017791	47017926	ACTTGACCCGGAGAACCCCACGAAATCATGCAAATCAAGAGGTTCCAATC
4920070	0.00336345	0.000238563	up	15.7272	15.7272	3.97519	RPL21	6144	Homo sapiens ribosomal protein L21 (RPL21), mRNA.	chr13	26723694	26725922	TCCTTTCGGCCGGAACCGCCATCTTCCAGTAATTCGCCAAAATGACGAAC
380575	0.00349835	0.00109083	up	1.99958	1.99958	0.999697	RPL23	9349	Homo sapiens ribosomal protein L23 (RPL23), mRNA.	chr17	37006674	37006723	TCCAGCAGTGGTCATTCGACAACGAAAGTCATACCGTAGAAAAGATGGCG
1940546	0.00336345	0.000238563	up	14.4435	14.4435	3.85235	RPL24	6152	Homo sapiens ribosomal protein L24 (RPL24), mRNA.	chr3	102888068	102888231	GTCTTTCCGTGGAGCTGTCGCCATGAAGGTCGAGCTGTGCAGTTTTAGCG
1230309	0.00336345	0.000238563	up	25.573	25.573	4.67655	RPL26	6154	Homo sapiens ribosomal protein L26 (RPL26), mRNA.	chr17	8285618	8286508	CTTCCCTTTTGCGGCCATCACCGAAGCGGGAGCGGCCAAAATGAAGTTTA
510195	0.00336345	0.000238563	up	2.21448	2.21448	1.14697	RPL27	6155	Homo sapiens ribosomal protein L27 (RPL27), mRNA.	chr17	38405503	38405552	CCCTACAGCCATGCTCTGGTGGCTGGAATTGACCGCTACCCCCGCAAAGT
4920193	0.00336345	0.000238563	up	2.93871	2.93871	1.55518	RPL27A	6157	Homo sapiens ribosomal protein L27a (RPL27A), mRNA.	chr11	8661326	8661375	CATCCAGACTGAGGAAGACCCGGAAACTTAGGGGCCACGTGAGCCACGGC
6660554	0.00349835	0.00109083	up	2.4982	2.4982	1.32089	RPL30	6156	Homo sapiens ribosomal protein L30 (RPL30), mRNA.	chr8	99126752	99126801	TTGGGGGCCGTCCCGCTCCTAAGGCAGGAAGATGGTGGCCGCAAAGAAGA
430593	0.00336345	0.000238563	up	11.1628	11.1628	3.48063	RPL31	6160	Homo sapiens ribosomal protein L31 (RPL31), transcript variant 1, mRNA.	chr2	100985192	100985627	CAACTTGGACGCTGCAGAATGGCTCCCGCAAAGAAGGGTGGCGAGAAGAA
2650524	0.00336345	0.000238563	up	2.17583	2.17583	1.12156	RPL34	6164	Homo sapiens ribosomal protein L34 (RPL34), transcript variant 2, mRNA.	chr4	109541818	109541867	AGCTGAGGAAGCCTAGAGCTCTCAGAAGCAGTCCTTTGAGCTGGTGTAGG
6370504	0.00336345	0.000238563	up	12.9671	12.9671	3.69678	RPL35A	6165	Homo sapiens ribosomal protein L35a (RPL35A), mRNA.	chr3	197677074	197677837	CATCTTGGCTCCTGTGGAGGCCTGCTGGGAACGGGACTTCTAAAAGGAAC
5220161	0.00336345	0.000238563	up	3.60202	3.60202	1.84881	RPL36AL	6166	Homo sapiens ribosomal protein L36a-like (RPL36AL), mRNA.	chr14	50085787	50085836	AGCCCTGCTGCAAAGATGGTCAACGTACCTAAAACCCGAAGAACCTTCTG
990273	0.00336345	0.000238563	up	2.93539	2.93539	1.55355	RPL37A	6168	Homo sapiens ribosomal protein L37a (RPL37A), mRNA.	chr2	217071842	217072283	CATGGCCAAACGTACCAAGAAAGTCGGGATCGTCGGTAAATACGGGACCC
1850338	0.00336345	0.000238563	up	10.3008	10.3008	3.36469	RPL39	6170	Homo sapiens ribosomal protein L39 (RPL39), mRNA.	chrX	118925541	118925590	CTCCTCTTCCTTTCTCCGCCATCGTGGTGTGTTCTTGACTCCGCTGCTCG
830609	0.00349835	0.00109083	up	1.98686	1.98686	0.990487	RPL5	6125	Homo sapiens ribosomal protein L5 (RPL5), mRNA.	chr1	93079989	93080038	GGAGCGGGCTGCTGAGAGCTAAACCCAGCAATTTTCTATGATTTTTTCAG
4890615	0.00336345	0.000446533	up	2.10563	2.10563	1.07425	RPL6	6128	Homo sapiens ribosomal protein L6 (RPL6), transcript variant 1, mRNA.	chr12	112843829	112844134	CCTGAAGCAGCTGGCTAGTGGCTTATTACTTGTGACTGGACCTCTGGTCC
2680082	0.00336345	0.000238563	up	2.8524	2.8524	1.51217	RPL7	6129	Homo sapiens ribosomal protein L7 (RPL7), mRNA.	chr8	74366409	74366569	TGCATGGGGGTACCCCAATCTGAAGTCAGTAAATGAACTAATCTACAAGC
4640095	0.00336345	0.000605173	up	2.14092	2.14092	1.09823	RPL9	6133	Homo sapiens ribosomal protein L9 (RPL9), transcript variant 2, mRNA.	chr4	39460070	39460119	GCGTAGTTTGGTGGAAAAACGGGCCTTGCGTCGGCCTCACCCCCAGTGTT
1340689	0.00336345	0.00081504	up	2.19359	2.19359	1.13329	RPN1	6184	Homo sapiens ribophorin I (RPN1), mRNA.	chr3	129821839	129821888	CAGATTGGGTGGTAGTGGGAGGTTGTGCATGGAGGCCAGTGAAAGCTGAC
3120717	0.00336345	0.000238563	up	2.9169	2.9169	1.54444	RPS13	6207	Homo sapiens ribosomal protein S13 (RPS13), mRNA.	chr11	17097152	17098745	GGCCAAGAAGGGCCTTACTCCTTCACAGATCGGTGTAATCCTGAGAGATT
5260682	0.00336345	0.000238563	up	2.82777	2.82777	1.49966	RPS14	6208	Homo sapiens ribosomal protein S14 (RPS14), transcript variant 2, mRNA.	chr5	149826402	149826451	TGTTGGCTGCCCAGGATGTGGCCCAGAGGTGCAAGGAGCTGGGTATCACC
3360608	0.00336345	0.000238563	up	7.08029	7.08029	2.82381	RPS15A	6210	Homo sapiens ribosomal protein S15a (RPS15A), transcript variant 1, mRNA.	chr16	18800396	18801636	GCGCCGCCACAATGGTGCGCATGAATGTCCTGGCAGATGCTCTCAAGAGT
460445	0.00336345	0.000238563	up	16.2496	16.2496	4.02233	RPS17	6218	Homo sapiens ribosomal protein S17 (RPS17), mRNA.	chr15	82824521	82824863	TTTCCTCTTTTACCAAGGACCCGCCAACATGGGCCGCGTTCGCACCAAAA
7570131	0.00336345	0.000238563	up	3.11091	3.11091	1.63734	RPS18	6222	Homo sapiens ribosomal protein S18 (RPS18), mRNA.	chr6	33243968	33244017	CTGGACAACAAGCTCCGTGAAGACCTGGAGCGACTGAAGAAGATTCGGGC
2690338	0.00336345	0.000238563	up	5.10965	5.10965	2.35322	RPS21	6227	Homo sapiens ribosomal protein S21 (RPS21), mRNA.	chr20	60395522	60395571	CGCCGATATCTCTGCCGGGTGACTAGCTGCTTCCTTTCTCTCTCGCGCGC
3800332	0.00336345	0.000238563	up	4.88282	4.88282	2.28771	RPS25	6230	Homo sapiens ribosomal protein S25 (RPS25), mRNA.	chr11	118888747	118889024	CGGTGTCTGCTGCTATTCTCCGAGCTTCGCAATGCCGCCTAAGGACGACA
4670048	0.0061825	0.00328861	up	2.11356	2.11356	1.07968	RPS26L	400156	Homo sapiens 40S ribosomal protein S26-like (RPS26L), non-coding RNA.	chr13	99990206	99990255	TCGATCTCGTGAAGCCCGCAAGGACCGAACACCCCCACCTCGATTTAGAC
3940220	0.00437045	0.00191772	up	2.14409	2.14409	1.10037	RPS27	6232	Homo sapiens ribosomal protein S27 (metallopanstimulin 1) (RPS27), mRNA.	chr1	152229888	152230249	CACGAGAACATGCCTCTCGCAAAGGATCTCCTTCATCCCTCTCCAGAAGA
3780528	0.00336345	0.000238563	up	7.05387	7.05387	2.81842	RPS27A	6233	Homo sapiens ribosomal protein S27a (RPS27A), mRNA.	chr2	55313346	55313494	GCGGTGGAGCCGCCACCAAAATGCAGATTTTCGTGAAAACCCTTACGGGG
5570678	0.00336345	0.000446533	up	2.67069	2.67069	1.41721	RPS27L	51065	Homo sapiens ribosomal protein S27-like (RPS27L), mRNA.	chr15	63447886	63448616	GTCCAGGTTGCTACAAGATCACCACGGTTTTCAGCCATGCTCAGACAGTG
7510482	0.00336345	0.00081504	up	3.33758	3.33758	1.7388	RPS4X	6191	Homo sapiens ribosomal protein S4, X-linked (RPS4X), mRNA.	chrX	71412256	71412737	TGTGTTTGCTCCTCGTCCATCCACCGGTCCCCACAAGTTGAGAGAGTGTC
620754	0.00336345	0.000238563	up	3.252	3.252	1.70133	RPS5	6193	Homo sapiens ribosomal protein S5 (RPS5), mRNA.	chr19	58904510	58904732	CGTCAAGCATGCCTTCGAGATCATACACCTGCTCACAGGCGAGAACCCTC
1410035	0.00336345	0.000605173	up	2.27332	2.27332	1.1848	RPS6	6194	Homo sapiens ribosomal protein S6 (RPS6), mRNA.	chr9	19378416	19378465	CCTGGGCCCCAAAAGAGCTAGCAGAATCCGCAAACTTTTCAATCTCTCTA
5360424	0.00336345	0.00081504	up	2.08644	2.08644	1.06104	RPS6KA2	6196	Homo sapiens ribosomal protein S6 kinase, 90kDa, polypeptide 2 (RPS6KA2), transcript variant 2, mRNA.	chr6	166823992	166824041	GCAGCATCTGTGTCGTTCTACTGAGCACGCTTCTCTGCCTCGCTCCTGAC
1940576	0.00336345	0.00081504	up	2.15619	2.15619	1.10848	RPS6KB1	6198	Homo sapiens ribosomal protein S6 kinase, 70kDa, polypeptide 1 (RPS6KB1), mRNA.	chr17	55382430	55382479	ATTCTTCAGCTGCCTTATTAGGAGTGCTATGAGGGTAACACCTGTTCTGC
5900110	0.00336345	0.00081504	up	2.02979	2.02979	1.02133	RPS9	6203	Homo sapiens ribosomal protein S9 (RPS9), mRNA.	chr19	54705393	54705442	GTCAAATTTACCCTGGCCAAGATCCGCAAGGCCGCCCGGGAACTGCTGAC
2100608	0.00336345	0.000446533	up	1.97119	1.97119	0.979066	RPUSD4	84881	Homo sapiens RNA pseudouridylate synthase domain containing 4 (RPUSD4), mRNA.	chr11	125577538	125577587	GGCTTGGAGATGGCTTTGGTTGGTCCGTGAATGTAGTTATGAGAGTGCTG
6020564	0.00437045	0.00191772	up	2.10727	2.10727	1.07538	RRAGA	10670	Homo sapiens Ras-related GTP binding A (RRAGA), mRNA.	chr9	19040692	19040741	GGGCTTTGAAGTGTGTGCTGCTTACTCCTTTCATCTTTCTCCCCGCTTCC
2850575	0.00336345	0.000238563	up	2.53548	2.53548	1.34226	RRM1	6240	Homo sapiens ribonucleotide reductase M1 polypeptide (RRM1), mRNA.	chr11	4116255	4116304	TAGTGGGTTTGCTTGAGGTGGTAAGGCTTTGCTGGACCCTGTTGCAGGCA
6370215	0.00336345	0.000605173	up	2.10106	2.10106	1.07112	RSBN1	54665	Homo sapiens round spermatid basic protein 1 (RSBN1), mRNA.	chr1	114304660	114304709	ATTTGCCTGGCGGACTATTTGCGTTGTGTGGCCTTAGTTTGTTTATTGAC
3420451	0.00336345	0.000605173	up	2.81737	2.81737	1.49435	RSL24D1	51187	Homo sapiens ribosomal L24 domain containing 1 (RSL24D1), mRNA.	chr15	55473613	55473662	CCAGCATTGATCTAGAAGCAGAGGAATCCCAGCGCCTTTTAAAAGTTGTT
6510427	0.00336345	0.000238563	up	2.11679	2.11679	1.08188	RSPRY1	89970	Homo sapiens ring finger and SPRY domain containing 1 (RSPRY1), mRNA.	chr16	55830293	55830342	GACCTGTGCATGGATTGTGCCTTGCAGCTGGAGACCTGCCCATTGTGTCG
6110209	0.00336345	0.000327414	up	2.93071	2.93071	1.55125	RSU1	6251	Homo sapiens Ras suppressor protein 1 (RSU1), transcript variant 1, mRNA.	chr10	16673664	16673713	AAGGATGGTCCCAGCTGTGTCAAAAGGAAGCTTGTTTGTAATACGTGTGC
1510202	0.00336345	0.000238563	up	3.05173	3.05173	1.60963	RWDD1	51389	Homo sapiens RWD domain containing 1 (RWDD1), transcript variant 3, mRNA.	chr6	116914227	116914276	ATAATCCTGCTGACCCAGAGAGTGACTCAGCTGACTAATGGACTGTCCCC
5670164	0.00336345	0.000446533	up	1.95936	1.95936	0.970385	RWDD4A	201965	Homo sapiens RWD domain containing 4A (RWDD4A), mRNA.	chr4	184797910	184797959	TGTAGGGGTTCTGGTGATGGTGGTACCTCTTATTACCTTATGTAAAACAC
840554	0.00437045	0.00191772	up	2.28849	2.28849	1.1944	RYBP	23429	Homo sapiens RING1 and YY1 binding protein (RYBP), mRNA.	chr3	72508786	72508835	TTCTCAATCCCCTGCTGTGGTAGGAACTCCAGTGGTGAACGGCTTGCGCG
1090523	0.00336345	0.000238563	up	2.66263	2.66263	1.41285	RYK	6259	Homo sapiens RYK receptor-like tyrosine kinase (RYK), transcript variant 1, mRNA.	chr3	135358930	135358979	GGCAGAAATTAGCCTTTCTGTGAACCAGATGTGGTTTGGGGCAGATCTGT
5290270	0.00336345	0.000446533	up	3.4253	3.4253	1.77623	S100A4	6275	Homo sapiens S100 calcium binding protein A4 (S100A4), transcript variant 2, mRNA.	chr1	153517235	153517284	ATCCTGACTGCTGTCATGGCGTGCCCTCTGGAGAAGGCCCTGGATGTGAT
5570187	0.00513245	0.0025191	up	4.08466	4.08466	2.03022	S1PR3	1903	Homo sapiens sphingosine-1-phosphate receptor 3 (S1PR3), mRNA.	chr9	90809345	90809394	CAGCCTTCATCCATTAACTCTACTAGGGAGCCCACAGCCACCATTTCCAC
1690563	0.0252556	0.0178923	up	1.95899	1.95899	0.970108	SAA1	6288	Homo sapiens serum amyloid A1 (SAA1), transcript variant 2, mRNA.	chr11	18247897	18247946	TGATCAGGCTGCCAATGAATGGGGCAGGAGTGGCAAAGACCCCAATCACT
7160753	0.00336345	0.000238563	up	2.20229	2.20229	1.13901	SAE1	10055	Homo sapiens SUMO1 activating enzyme subunit 1 (SAE1), mRNA.	chr19	52405148	52405197	TGCGGCTCAAGTCACTCAGAGGCTGTTGCATTTCAGGGCTATGTTGGTCC
1780673	0.00336345	0.00081504	up	2.04514	2.04514	1.0322	SAP30	8819	Homo sapiens Sin3A-associated protein, 30kDa (SAP30), mRNA.	chr4	174298447	174298496	CAGATCTCAAGGTTGATAGTGGTGTTCACTAGGAGACGTGGAATTGAGAC
3140553	0.00336345	0.00081504	up	2.31809	2.31809	1.21294	SAR1A	56681	Homo sapiens SAR1 gene homolog A (S. cerevisiae) (SAR1A), mRNA.	chr10	71580139	71580188	GCCCCACGGAACACTATTCCTATAAGATAGCTGAAAGAAGCTGCTGTGAG
5390102	0.0061825	0.00328861	up	1.95221	1.95221	0.965108	SASH1	23328	Homo sapiens SAM and SH3 domain containing 1 (SASH1), mRNA.	chr6	148871542	148871591	GCAGCAAAAAAGGTCAACTTGCCAAGTCACTGCTGCCATGTGTGTACTGT
50170	0.00380157	0.00145086	up	2.80187	2.80187	1.48639	SBDS	51119	Homo sapiens Shwachman-Bodian-Diamond syndrome (SBDS), mRNA.	chr7	66453039	66453088	CCTTGATAGCTTTCCAAAATGAAAGTTACTTGAGGCAGCTCTTGTGGGTG
1050544	0.00336345	0.000446533	up	2.66164	2.66164	1.41232	SCAMP1	9522	Homo sapiens secretory carrier membrane protein 1 (SCAMP1), mRNA.	chr5	77773178	77773227	GCCATCATGGTGACTGTCATGGTTCTACAGAAATGCCCTCCATGTGTCCC
6420630	0.0170805	0.0113693	up	2.09198	2.09198	1.06487	SCARA3	51435	Homo sapiens scavenger receptor class A, member 3 (SCARA3), transcript variant 1, mRNA.	chr8	27530318	27530367	TCCACCGCCCGCAAGGTTAGGGCATAGAGTTGTCTCCTTCCCAACACGGA
4810435	0.00336345	0.000327414	up	2.20431	2.20431	1.14033	SCARB2	950	Homo sapiens scavenger receptor class B, member 2 (SCARB2), mRNA.	chr4	77299074	77299123	GCTCGAGATATGAGTTCTGCAAAAGGTGGTCCGCATCCTTGGCCCTCTGG
2140128	0.0139756	0.00898067	up	2.84345	2.84345	1.50764	SCD	6319	Homo sapiens stearoyl-CoA desaturase (delta-9-desaturase) (SCD), mRNA.	chr10	102113442	102113491	TAGGAATGTCCACCATGAACTTGATACGTCCGTGTGTCCCAGATGCTGTC
430168	0.00336345	0.000327414	up	2.03362	2.03362	1.02405	SCMH1	22955	Homo sapiens sex comb on midleg homolog 1 (Drosophila) (SCMH1), transcript variant 1, mRNA.	chr1	41492926	41492975	GTCCACAGGCTTCCTTGTAAGCAAGTCAGCAGCACAGCTACTCACGCTGC
4040482	0.00336345	0.000238563	up	2.9095	2.9095	1.54077	SCOC	60592	Homo sapiens short coiled-coil protein (SCOC), mRNA.	chr4	141522664	141522713	GGTCTCTAAGTTGATTTGTACCCAGTGGGTCAACTTCTGCAAAATTCCGT
1110048	0.00336345	0.000327414	up	6.51494	6.51494	2.70375	SCRG1	11341	Homo sapiens scrapie responsive protein 1 (SCRG1), mRNA.	chr4	174549060	174549109	GGGCTAACTTTGCTGCTAGGAGTTCAAGCCATGCCTGCAAATCGCCTCTC
1580093	0.00336345	0.000605173	up	2.0331	2.0331	1.02368	SCYL1	57410	Homo sapiens SCY1-like 1 (S. cerevisiae) (SCYL1), transcript variant A, mRNA.	chr11	65062691	65062740	CCGGCCCAGCCAGGCCATCTCACGTGTACATAATCAGAGCCACAATAAAT
2690026	0.00336345	0.00081504	up	2.19238	2.19238	1.13249	SDC2	6383	Homo sapiens syndecan 2 (SDC2), mRNA.	chr8	97623107	97623156	AGCTTTCTAAAGCCACGCTGTGTCCCTCAATTACAGAGGGTAGGAATGGG
2650193	0.0139756	0.00898067	up	2.22494	2.22494	1.15377	SDC4	6385	Homo sapiens syndecan 4 (SDC4), mRNA.	chr20	43954284	43954333	ACTGGCTTAACGAGTCACAGCCTCAGCTGTGCTGGGACGACCCTTGTCTC
3180470	0.00349835	0.00109083	up	1.99813	1.99813	0.998653	SDHA	6389	Homo sapiens succinate dehydrogenase complex, subunit A, flavoprotein (Fp) (SDHA), nuclear gene encoding mitochondrial protein, mRNA.	chr5	309499	309548	CTGTGCCACCATCCCGCCAGCCATTCGCTCCTACTGATGAGACAAGATGT
3390139	0.00336345	0.000238563	up	2.65729	2.65729	1.40996	SDHD	6392	Homo sapiens succinate dehydrogenase complex, subunit D, integral membrane protein (SDHD), nuclear gene encoding mitochondrial protein, mRNA.	chr11	111471354	111471403	TCCCTCTCTAGACAGTAGATACCACCTACTGATGGTTACATATACTAGGG
6290114	0.0113869	0.00705073	up	1.98268	1.98268	0.987452	SDPR	8436	Homo sapiens serum deprivation response (phosphatidylserine binding protein) (SDPR), mRNA.	chr2	192407481	192407530	GGCCCAGGAAGCAAATCCCCTGCCTTTAGTATGAACCACTATAAGTAACC
10068	0.0305949	0.0222431	down	2.06664	-2.06664	-1.04729	SDS	10993	Homo sapiens serine dehydratase (SDS), mRNA.	chr12	113830308	113830357	TTGAGGAACCATCTCAGCCATCCTCCCAGGAAGCCCACCCCTGACCCTTA
2570088	0.00336345	0.00081504	up	2.10405	2.10405	1.07317	SEC11A	23478	Homo sapiens SEC11 homolog A (S. cerevisiae) (SEC11A), mRNA.	chr15	85213060	85213109	TTTCCATGCCAGAGTTTGTGTGGGCGGGCGCATGTGCACCACAGAGTGCA
150082	0.0092708	0.00550172	up	2.0518	2.0518	1.03689	SEC11C	90701	Homo sapiens SEC11 homolog C (S. cerevisiae) (SEC11C), mRNA.	chr18	54973975	54975824	CCAGAACTGGCTGGAAAAGAAGGACGTGGTGGGAAGAGCAAGAGGGTTTT
5560180	0.007533	0.00426672	up	1.96698	1.96698	0.975985	SEC31A	22872	Homo sapiens SEC31 homolog A (S. cerevisiae) (SEC31A), transcript variant 1, mRNA.	chr4	83959226	83959275	CCCAGGCCAATAAGCTGGGTGTCTAAAAGGACAGCTTCTCTTCCACTCAA
6290367	0.00336345	0.000605173	up	2.44533	2.44533	1.29003	SEC61G	23480	Homo sapiens Sec61 gamma subunit (SEC61G), transcript variant 1, mRNA.	chr7	54825217	54825266	GCAGTTTGTTGAGCCAAGTCGGCAGTTTGTAAAGGACTCCATTCGGCTGG
6940358	0.00336345	0.000446533	down	2.46694	-2.46694	-1.30272	SELL	6402	Homo sapiens selectin L (SELL), mRNA.	chr1	169660297	169660346	GACCATCCTATTTAACTGGCTTCAGCCTCCCCACCTTCTTCAGCCACCTC
6400148	0.00380157	0.00145086	up	3.63286	3.63286	1.8611	SELM	140606	Homo sapiens selenoprotein M (SELM), mRNA.	chr22	31500832	31500881	GAATACTTCTCTTGCTGAGAGCCGATGCCCGTCCCCGGGCCAGCAGGGAT
6020474	0.00380157	0.00145086	up	2.26654	2.26654	1.18049	SELS	55829	Homo sapiens selenoprotein S (SELS), transcript variant 2, mRNA.	chr15	101812966	101813015	GACCTGGACGCAGAGGCCCGTCATCTGGCGGATGAGGCTAAGAATCTTGT
6380296	0.00336345	0.000446533	up	2.11179	2.11179	1.07847	SELT	51714	Homo sapiens selenoprotein T (SELT), mRNA.	chr3	150347737	150347786	GCCAGCAGGTTGGCTAATGCTATGGGGGTTTTTACCACAGTTGCCATTGT
2850576	0.00336345	0.000238563	down	2.35424	-2.35424	-1.23526	SEMA4A	64218	Homo sapiens sema domain, immunoglobulin domain (Ig), transmembrane domain (TM) and short cytoplasmic domain, (semaphorin) 4A (SEMA4A), mRNA.	chr1	154413847	154413896	TGCCGCTTTGGACACCAACACTCCCTTCTCCCAGGGTCATGCAGGGATCT
5700612	0.00336345	0.000238563	up	2.44381	2.44381	1.28913	SEPHS1	22929	Homo sapiens selenophosphate synthetase 1 (SEPHS1), mRNA.	chr10	13400190	13400239	TCAGCAGCTGTTTGGCCTAATTCTTAGCATTATTTTGTCCTTTGCGCCAG
1440243	0.00336345	0.00081504	up	2.17678	2.17678	1.12219	SEPX1	51734	Homo sapiens selenoprotein X, 1 (SEPX1), mRNA.	chr16	1988340	1988389	GGAGGCCCTTCCCAAGGTGTGGTGACTGTGCCTTACTGTACATGCTCGGA
4210754	0.00336345	0.000446533	up	2.17921	2.17921	1.12381	SERBP1	26135	Homo sapiens SERPINE1 mRNA binding protein 1 (SERBP1), transcript variant 3, mRNA.	chr1	67874017	67874066	GTTCCTTTTGCTGCCCATTTGGGAGTATGTGGCAATTCCTAGTGCTCTTG
1580309	0.00349835	0.00109083	up	2.36528	2.36528	1.24201	SERF2	10169	Homo sapiens small EDRK-rich factor 2 (SERF2), mRNA.	chr15	41872465	41872514	GCGGTAACCAGCGTGAGCTCGCCCGCCAGAAGAATATGAAAAAGCAGAGC
6580437	0.00336345	0.000446533	up	2.14891	2.14891	1.1036	SERGEF	26297	Homo sapiens secretion regulating guanine nucleotide exchange factor (SERGEF), mRNA.	chr11	17984815	17984864	AAAGCCGGTGCAGGCTCTGCTGTCATCGTCAGGACTCCTTGTGGGCTGTG
2680487	0.00349835	0.00109083	up	2.67101	2.67101	1.41738	SERINC1	57515	Homo sapiens serine incorporator 1 (SERINC1), mRNA.	chr6	122806526	122806575	GGATTGCTGGTGTCCAGCATGACCCATAAACAGGTCAGAAGAATGATGGA
6280168	0.00336345	0.000238563	up	8.27376	8.27376	3.04854	SERPINA3	12	Homo sapiens serpin peptidase inhibitor, clade A (alpha-1 antiproteinase, antitrypsin), member 3 (SERPINA3), mRNA.	chr14	94160006	94160055	TGGCATGTGTGGCCCTGTCTGCTTATCCTTGGAAGGTGACAGCGATTCCC
7650017	0.0208285	0.0143059	up	2.07418	2.07418	1.05254	SERPINH1	871	Homo sapiens serpin peptidase inhibitor, clade H (heat shock protein 47), member 1, (collagen binding protein 1) (SERPINH1), mRNA.	chr11	74961166	74961215	GCTGCCTCCCCAGCTCTATCCCAACCTCTCCCAACTATAAAACTAGGTGC
1240553	0.00336345	0.000605173	up	2.10046	2.10046	1.07071	SESN1	27244	Homo sapiens sestrin 1 (SESN1), mRNA.	chr6	109414902	109414951	CCTGACACTGGAGGGCAGCTGTCTTGTGCATTACTTGTGTTCCCAGCACC
4230224	0.00336345	0.000238563	up	2.75938	2.75938	1.46434	SET	6418	Homo sapiens SET translocation (myeloid leukemia-associated) (SET), mRNA.	chr9	130498156	130498205	CCATGTGAATCTGGGTGGGATAATGGACTCAGCTCTGTCTGCTCAATGCC
5310079	0.00336345	0.000605173	up	2.65276	2.65276	1.40749	SETBP1	26040	Homo sapiens SET binding protein 1 (SETBP1), mRNA.	chr18	40898685	40898734	GAAACCCCAGACCCACCAGAAAGACAAGTGTCTAGCAATGCCTTGGTACC
7610097	0.00336345	0.000605173	up	2.1992	2.1992	1.13698	SETMAR	6419	Homo sapiens SET domain and mariner transposase fusion gene (SETMAR), mRNA.	chr3	4333618	4333667	GGGCCCAATTCTTCTCCACGACAATGCCCGACCGCATGTTGCACAACCCA
2000500	0.00336345	0.000238563	up	3.25729	3.25729	1.70367	SF3B14	51639	Homo sapiens splicing factor 3B, 14 kDa subunit (SF3B14), mRNA.	chr2	24297061	24299115	TTCATCAGCCCGCCAAGATGGCGATGCAAGCGGCCAAGAGGGCGAACATT
2490181	0.00336345	0.000605173	up	2.38591	2.38591	1.25454	SFRS10	6434	Homo sapiens splicing factor, arginine/serine-rich 10 (transformer 2 homolog, Drosophila) (SFRS10), mRNA.	chr3	187117247	187117296	CAGGTCCTTTGCTTACCAAAGGAGGCCCAATTTCACTCAAATGTTTTGAG
3940414	0.00336345	0.000327414	up	2.09754	2.09754	1.0687	SFRS2	6427	Homo sapiens splicing factor, arginine/serine-rich 2 (SFRS2), mRNA.	chr17	74730507	74730556	CCCGATTGCTCCTGTGTAAAGATGCCTTGTCGTGCAGAAACAAATGGCTG
4490133	0.00336345	0.000238563	up	2.05863	2.05863	1.04168	SFRS2B	10929	Homo sapiens splicing factor, arginine/serine-rich 2B (SFRS2B), mRNA.	chr11	94441533	94441582	GCTGAGCTGCTTCCTGTTTTCTTCTGATTGCTCCTGGGGAAAACACGCCT
5360521	0.00336345	0.000605173	up	2.3817	2.3817	1.25199	SFT2D1	113402	Homo sapiens SFT2 domain containing 1 (SFT2D1), mRNA.	chr6	166738045	166739630	CCCTGTGTGCTGCTCTTTGGTGGCATAAGAAGGGACTGGCTGTGTTATTC
2690088	0.0113869	0.00705073	up	3.00441	3.00441	1.58708	SGCA	6442	Homo sapiens sarcoglycan, alpha (50kDa dystrophin-associated glycoprotein) (SGCA), mRNA.	chr17	45607808	45608119	AGTGGTTCCAGGTCCAGCCCTGACTTCATCCTCCCTTCTCTGTCCACACC
5290348	0.0061825	0.00328861	up	2.58249	2.58249	1.36876	SGCE	8910	Homo sapiens sarcoglycan, epsilon (SGCE), transcript variant 3, mRNA.	chr7	94228155	94228204	GAGATAGCATGGCCCCTGTCAACGCTTCCTGTGTTCCACCCTGTGACTGG
7200044	0.0061825	0.00328861	up	2.30691	2.30691	1.20596	SH3BGRL2	83699	Homo sapiens SH3 domain binding glutamic acid-rich protein like 2 (SH3BGRL2), mRNA.	chr6	80413030	80413079	CCCTGTCTGATAGAGGGAACCCCTGTACTGAACTTTGTGTTGACCATAGC
4050441	0.00336345	0.000238563	up	2.0774	2.0774	1.05478	SH3RF3	344558	Homo sapiens SH3 domain containing ring finger 3 (SH3RF3), mRNA.	chr2	109619453	109746009	GGGGGGCCACAGAGATTTCCTTTGAGGAGCATGGTAGAGTCCACAGCCAT
4860692	0.00336345	0.000238563	up	3.13294	3.13294	1.64751	SHFM1	7979	Homo sapiens split hand/foot malformation (ectrodactyly) type 1 (SHFM1), mRNA.	chr7	96324172	96339017	GAAGAGTTCCCTGCCGAAGACTGGGCTGGCTTAGATGAAGATGAAGATGC
3800307	0.00336345	0.00081504	down	2.11823	-2.11823	-1.08286	SHKBP1	92799	Homo sapiens SH3KBP1 binding protein 1 (SHKBP1), mRNA.	chr19	45788891	45788940	TCCAGCGGTCTCGGCACTCCCCTCACACCTCCCAAGATGAAGCTCAATGA
10341	0.00336345	0.000327414	up	2.35106	2.35106	1.23331	SHMT2	6472	Homo sapiens serine hydroxymethyltransferase 2 (mitochondrial) (SHMT2), nuclear gene encoding mitochondrial protein, mRNA.	chr12	55914669	55914718	CGCGTCCTCTTTCTTGGGGAAGTTGAGGAGTGCCCTTCAGAGCCAGTAGC
6520561	0.0170805	0.0113693	up	2.27961	2.27961	1.18878	SHRM	57619	Homo sapiens shroom (SHRM), mRNA.	chr4	77919520	77919569	CCTTCCTGATTGATCTTCTGAGAGCTCGAATGCTGCTGGACACGTACCCC
2940528	0.00336345	0.000327414	up	2.05433	2.05433	1.03867	SIGMAR1	10280	Homo sapiens sigma non-opioid intracellular receptor 1 (SIGMAR1), transcript variant 1, mRNA.	chr9	34634915	34634964	CCCCATTCTTCCTTTGGGGGTATGATGTGGAAGCTGGTTTCAGCCCAGGA
1690678	0.00349835	0.00109083	down	2.30296	-2.30296	-1.20349	SIK1	150094	Homo sapiens salt-inducible kinase 1 (SIK1), mRNA.	chr21	44834826	44834875	CCATCTTGGGGCAGCCAGGCCCTTGCCTTCATTTTTACAGAGGTAGCACA
5550673	0.00336345	0.00081504	up	2.00853	2.00853	1.00614	SIVA	10572	Homo sapiens CD27-binding (Siva) protein (SIVA), transcript variant 1, mRNA.	chr14	104293138	104293187	CACGTGGGCAGATGCTGATTGGACCAGACGGCCGCCTGATCAGGAGCCTT
2480739	0.00336345	0.000605173	up	2.59708	2.59708	1.37689	SKP1A	6500	Homo sapiens S-phase kinase-associated protein 1A (p19A) (SKP1A), transcript variant 1, mRNA.	chr5	133520816	133520865	GGAGCTACTAGGATGTCTTCCAGCCTCCTGCAGTCAAGGAGTACCACTGT
1820037	0.0113869	0.00705073	up	2.02462	2.02462	1.01765	SLC11A2	4891	Homo sapiens solute carrier family 11 (proton-coupled divalent metal ion transporters), member 2 (SLC11A2), mRNA.	chr12	49666112	49666161	GCTCTTGGCTCCCTTGAGGTTCTGCTAGTGGTGTTAGGAGTGGTTACAAC
6650465	0.00336345	0.000238563	up	1.9667	1.9667	0.975776	SLC15A4	121260	Homo sapiens solute carrier family 15, member 4 (SLC15A4), mRNA.	chr12	127844496	127844545	TATCCAAAGGAGCTTGGTAAGTGCCTTACTGCAGCGTGTCTCCTGGCACG
4210403	0.0113869	0.00705073	up	3.00862	3.00862	1.5891	SLC1A3	6507	Homo sapiens solute carrier family 1 (glial high affinity glutamate transporter), member 3 (SLC1A3), mRNA.	chr5	36724057	36724106	TATGGAAAGGTCCTGTGGGGAGCCCATCATCTCGCCAAGCCATCACAGGC
6590037	0.00336345	0.000605173	up	2.27107	2.27107	1.18337	SLC20A2	6575	Homo sapiens solute carrier family 20 (phosphate transporter), member 2 (SLC20A2), mRNA.	chr8	42393426	42393475	TCTGAGGCCCACACAAAGCTGGACACCCCCAGGCTCTACTCCATCCCATT
6200333	0.00336345	0.000238563	up	2.36815	2.36815	1.24376	SLC22A3	6581	Homo sapiens solute carrier family 22 (extraneuronal monoamine transporter), member 3 (SLC22A3), mRNA.	chr6	160795123	160795172	CTGAGATCTGGGTTTAACGATCTGGGCTTTGTCATGGTGTTTTACGTTCG
150309	0.00380157	0.00145086	up	2.62379	2.62379	1.39165	SLC24A3	57419	Homo sapiens solute carrier family 24 (sodium/potassium/calcium exchanger), member 3 (SLC24A3), mRNA.	chr20	19650435	19650484	GGTTGAATGTTTCTGTCTGTGGTGCGAACCAGCATTAACGGATGGGGCAC
6280092	0.00336345	0.000327414	up	2.63866	2.63866	1.39981	SLC25A23	79085	Homo sapiens solute carrier family 25 (mitochondrial carrier; phosphate carrier), member 23 (SLC25A23), nuclear gene encoding mitochondrial protein, mRNA.	chr19	6440113	6440162	TCCTTCGACCTCCACTGCGCCCCACCTCCCTGCCTGTGTGTGTTATTTCA
6840747	0.00380157	0.00145086	up	3.76617	3.76617	1.9131	SLC25A4	291	Homo sapiens solute carrier family 25 (mitochondrial carrier; adenine nucleotide translocator), member 4 (SLC25A4), nuclear gene encoding mitochondrial protein, mRNA.	chr4	186303977	186304026	CGCAGGGCTGGTGTCCTACCCCTTTGACACTGTTCGTCGTAGAATGATGA
1850021	0.00336345	0.000238563	up	2.21907	2.21907	1.14996	SLC25A43	203427	Homo sapiens solute carrier family 25, member 43 (SLC25A43), mRNA.	chrX	118472026	118472075	ATCCCCCCAAAGACCTTCTGATTGAAGTCATGTACAGTTCAGTGGCCTAA
1440300	0.00349835	0.00109083	up	1.97123	1.97123	0.979097	SLC27A3	11000	Homo sapiens solute carrier family 27 (fatty acid transporter), member 3 (SLC27A3), mRNA.	chr1	152019144	152019193	GGTGGGGGCCGTTGCAGGTGTACTGGGCTGTCAGGGATCTTTTCTATACC
4590370	0.00336345	0.000238563	up	2.69521	2.69521	1.4304	SLC2A1	6513	Homo sapiens solute carrier family 2 (facilitated glucose transporter), member 1 (SLC2A1), mRNA.	chr1	43164575	43164624	AGGGCCTGTGGGAGCCTGCAAACTCACTGCTCAAGAAGACATGGAGACTC
1230730	0.00336345	0.000238563	up	2.04333	2.04333	1.03092	SLC30A5	64924	Homo sapiens solute carrier family 30 (zinc transporter), member 5 (SLC30A5), transcript variant 1, mRNA.	chr5	68400476	68400525	CATGCAGTTGCTGGGTGTATTATTTCACTCTTGTGGTTTTTTGGCCTCAC
1500132	0.0092708	0.00550172	up	2.02752	2.02752	1.01971	SLC35A5	55032	Homo sapiens solute carrier family 35, member A5 (SLC35A5), mRNA.	chr3	112302749	112302798	GGGTCATGCAGCTGGGTGATGATAGAAGAGTGGGCTTTAACTGGCAGGCC
5390403	0.00336345	0.000238563	up	2.26226	2.26226	1.17776	SLC35E1	79939	Homo sapiens solute carrier family 35, member E1 (SLC35E1), mRNA.	chr19	16524097	16524146	CCAAGTTCCCACTGGTGATGCCTGTCTGACACGTTTTGGTATTTAGTAGG
7380152	0.00336345	0.000238563	up	1.98423	1.98423	0.988582	SLC35E3	55508	Homo sapiens solute carrier family 35, member E3 (SLC35E3), mRNA.	chr12	67445934	67445983	AGGAAGGACACACAGTAGCTCTCTGCTTGCTGATAGATGGTTTCCCAGTG
7320382	0.00336345	0.000605173	up	2.4485	2.4485	1.2919	SLC38A1	81539	Homo sapiens solute carrier family 38, member 1 (SLC38A1), transcript variant 1, mRNA.	chr12	46581916	46581965	CTCTGGTCTGAGTCAACTTTCGCTGGGGAAAACCTATGGAACCTACTGCA
1740136	0.00336345	0.000238563	up	3.83588	3.83588	1.93956	SLC38A2	54407	Homo sapiens solute carrier family 38, member 2 (SLC38A2), mRNA.	chr12	45038302	45038351	GTTAGAGGCCAACAATTCTAGTATGGCTTGTTGGCAAAGAGTGCTACACC
5670368	0.00336345	0.000238563	up	2.54181	2.54181	1.34586	SLC39A1	27173	Homo sapiens solute carrier family 39 (zinc transporter), member 1 (SLC39A1), mRNA.	chr1	153931812	153931861	GCTGGGGTAGGAGGAAGGTTGTTGCAGCCATCTACTGCTGCTGTACCCTA
2630563	0.00336345	0.000605173	up	3.03803	3.03803	1.60314	SLC39A14	23516	Homo sapiens solute carrier family 39 (zinc transporter), member 14 (SLC39A14), mRNA.	chr8	22335693	22335742	TGTCACGTGCAGGAACAGTGAGGCAGGGACAGGGGTTCTGCTCCTTCTCA
940373	0.00336345	0.000327414	up	2.27926	2.27926	1.18857	SLC41A3	54946	Homo sapiens solute carrier family 41, member 3 (SLC41A3), transcript variant 1, mRNA.	chr3	127208050	127208648	TCGGTTCAAGCTCCGTGGGCCACACTGCTGCTGTGCCAAGAAGGTGTACA
4290605	0.00336345	0.00081504	up	2.73425	2.73425	1.45114	SLC44A1	23446	Homo sapiens solute carrier family 44, member 1 (SLC44A1), mRNA.	chr9	107193306	107193355	CCCTGCATCATGGACTGTTGCTGCTCCCTGTTCCATATGCTCGCAATCTC
1240241	0.00336345	0.00081504	down	2.10648	-2.10648	-1.07483	SLCO3A1	28232	Homo sapiens solute carrier organic anion transporter family, member 3A1 (SLCO3A1), mRNA.	chr15	90198184	90198233	GAGCGGCGAGCTGCAGGGGGACGAGGCGCAGAGGAACAAGAAAAAGAAAA
4560592	0.0139756	0.00898067	up	1.98274	1.98274	0.987498	SLIT2	9353	Homo sapiens slit homolog 2 (Drosophila) (SLIT2), mRNA.	chr4	20229660	20229709	CTGACGGCTCCTCCTTTGTGGACGAGGTTGAGAAAGTGGTGAAGTGCGGC
270243	0.00336345	0.00081504	up	3.93663	3.93663	1.97696	SLMAP	7871	Homo sapiens sarcolemma associated protein (SLMAP), mRNA.	chr3	57888082	57888131	CTGTTGCAGGAAGCCACTCCACCACAGAATGCTAATATGCCAGTGGTACC
1570291	0.00336345	0.000238563	up	2.56494	2.56494	1.35893	SLTM	79811	Homo sapiens SAFB-like, transcription modulator (SLTM), transcript variant 1, mRNA.	chr15	59171462	59171511	CCTTGGCCATGAGGTTTGTTTCACAAGGTTCTTAGACCGAGTTGTGCAGG
1030289	0.00336345	0.000327414	up	2.34785	2.34785	1.23134	SMAD4	4089	Homo sapiens SMAD family member 4 (SMAD4), mRNA.	chr18	46859706	46859755	GCAGCGTCACTCTACCTAATGTCTCACTGTTCTGCAAAGGTGGCAATGCT
7560367	0.00336345	0.000446533	up	2.61903	2.61903	1.38903	SMAD5	4090	Homo sapiens SMAD family member 5 (SMAD5), transcript variant 1, mRNA.	chr5	135517986	135518035	CATATACAGATAATGAAGACCAAGCTAGTGGCTGCACTGTAGGTCTGCTG
6860300	0.00336345	0.000238563	up	2.43113	2.43113	1.28163	SMARCA4	6597	Homo sapiens SWI/SNF related, matrix associated, actin dependent regulator of chromatin, subfamily a, member 4 (SMARCA4), mRNA.	chr19	11033836	11033885	CCGTCCACTCCTCCTACTGTATTTTATTGGACAGGTCAGACTCGCCGGGG
620458	0.00336345	0.000327414	up	1.95268	1.95268	0.965457	SMARCC1	6599	Homo sapiens SWI/SNF related, matrix associated, actin dependent regulator of chromatin, subfamily c, member 1 (SMARCC1), mRNA.	chr3	47602736	47602785	CCCCTGGAGTCCGAGAAGGAAAATGGAATTCTGGTTCATACTGTGGTCCC
5910632	0.00380157	0.00145086	up	1.96101	1.96101	0.971598	SMARCD3	6604	Homo sapiens SWI/SNF related, matrix associated, actin dependent regulator of chromatin, subfamily d, member 3 (SMARCD3), transcript variant 2, mRNA.	chr7	150936151	150936200	GCGCAACACCTAGGAGCCCAAAAATAAGCAGCACGACGGAACTTTCAGCC
2650064	0.00336345	0.000327414	up	2.26369	2.26369	1.17868	SMARCE1	6605	Homo sapiens SWI/SNF related, matrix associated, actin dependent regulator of chromatin, subfamily e, member 1 (SMARCE1), mRNA.	chr17	38784120	38784169	TCAGAACATCCAAACCTCAAGGCTCAGGATCCCATAGACCAGAGCCCACC
2230411	0.00336345	0.000238563	up	2.22973	2.22973	1.15687	SMEK2	57223	Homo sapiens SMEK homolog 2, suppressor of mek1 (Dictyostelium) (SMEK2), mRNA.	chr2	55629253	55629302	TCCTTAGATCACCCTTGTAATGTGTTACGGGTCCATTTTTCCTGGAATCG
6520605	0.00336345	0.000327414	up	2.05342	2.05342	1.03803	SMNDC1	10285	Homo sapiens survival motor neuron domain containing 1 (SMNDC1), mRNA.	chr10	112042919	112042968	CAGGTTGTCTGCATTTGTTGGTGTAAGTGAACATCATCACAGTTATCCTG
2630437	0.00349835	0.00109083	up	4.13611	4.13611	2.04827	SMOC2	64094	Homo sapiens SPARC related modular calcium binding 2 (SMOC2), mRNA.	chr6	168810229	168810278	AGGGCACCCAGTGTCTTAAGGAACCATTTGGAGGACAGTCTGAGAGCAGG
1050386	0.00336345	0.000238563	up	1.99729	1.99729	0.998046	SMUG1	23583	Homo sapiens single-strand-selective monofunctional uracil-DNA glycosylase 1 (SMUG1), mRNA.	chr12	54575334	54575383	GGGAGGCTGCAGCTGGATCAGAGGAAAAATCCAGTGTGACAGAGTGCAAG
6330730	0.00336345	0.00081504	up	2.45272	2.45272	1.29438	SNAI2	6591	Homo sapiens snail homolog 2 (Drosophila) (SNAI2), mRNA.	chr8	49993471	49993520	AGGATTTCCCATAGGAAGAGATCTGCCAGACGCGAACTCAGGTGCCTTAA
6520059	0.00336345	0.000238563	up	1.97258	1.97258	0.980082	SNF8	11267	Homo sapiens SNF8, ESCRT-II complex subunit, homolog (S. cerevisiae) (SNF8), mRNA.	chr17	47007765	47007814	GCAGCAGGCAGGGAGGAGGCGGAGGTGGCAAATAAACCTGGGCAATTTTG
1050475	0.00336345	0.000238563	up	6.387	6.387	2.67514	SNHG5	387066	Homo sapiens small nucleolar RNA host gene (non-protein coding) 5 (SNHG5) on chromosome 6.	chr6	86444592	86445146	GTCTGGGCGGGTGGTAGGAACAATGGCGCTGTCTTCAGTGGCACAGTGGA
2690270	0.00336345	0.000238563	up	2.24608	2.24608	1.16741	SNIP1	79753	Homo sapiens Smad nuclear interacting protein 1 (SNIP1), mRNA.	chr1	38002333	38002382	CCCAAGGTTGGAAAGCAGGGGAATTTCCCAGTGTCCTAGTTTTCCACCAG
2060095	0.00349835	0.00109083	up	2.30398	2.30398	1.20413	SNRK	54861	Homo sapiens SNF related kinase (SNRK), mRNA.	chr3	43367511	43367560	CAACTGATTTGGTCAGTTGCTTCCAATGCTGGTTGATTTCCCTCATTGTG
2260632	0.00336345	0.000327414	up	2.12946	2.12946	1.09049	SNRNP27	11017	Homo sapiens small nuclear ribonucleoprotein 27kDa (U4/U6.U5) (SNRNP27), mRNA.	chr2	69985620	69985669	CCAGGCTTCTTTGGGTTGATCCCACCTATGAGATCAGAATATGTATGCAG
5080605	0.00336345	0.000327414	up	1.97959	1.97959	0.985201	SNRPA1	6627	Homo sapiens small nuclear ribonucleoprotein polypeptide A' (SNRPA1), mRNA.	chr15	101821888	101821937	CGGGTCCTGAGCAGTGAGGCAGATGTATAATAATAGGCCCTCTTGGAACA
6270288	0.00336345	0.000238563	up	2.3836	2.3836	1.25314	SNRPB2	6629	Homo sapiens small nuclear ribonucleoprotein polypeptide B'' (SNRPB2), transcript variant 1, mRNA.	chr20	16658734	16658783	GCTGTTTCGGTTTTCCTGGCTCCTCGGCCCTTTTCTCCCCTGTTGCAGCT
460114	0.00336345	0.000238563	up	2.46346	2.46346	1.30069	SNRPF	6636	Homo sapiens small nuclear ribonucleoprotein polypeptide F (SNRPF), mRNA.	chr12	94776956	94779096	GTAGCCTGCAACATTCGGCCGTGGTTTACATGAGTTTACCCCTCAATCCC
2940168	0.00336345	0.000446533	up	2.22384	2.22384	1.15305	SNRPG	6637	Homo sapiens small nuclear ribonucleoprotein polypeptide G (SNRPG), mRNA.	chr2	70508710	70508759	GGCTGTTCAGCAGAGAAACCCATGTCCTCTCTCCATAGGGCCTGTTTTAC
1240750	0.00336345	0.000238563	up	3.37601	3.37601	1.75532	SNTB2	6645	Homo sapiens syntrophin, beta 2 (dystrophin-associated protein A1, 59kDa, basic component 2) (SNTB2), transcript variant 1, mRNA.	chr16	67891156	67892262	TTGGTGGTCCCGAGGGAGAACTGACCATGGACCTGCACTCTTGTCCGAAG
1050408	0.00336345	0.000605173	up	2.44842	2.44842	1.29185	SNURF	8926	Homo sapiens SNRPN upstream reading frame (SNURF), transcript variant 1, mRNA.	chr15	22751231	22751280	AGTGGAGCGGCCGCCGGAGATGCCTGACGCATCTGTCTGAGGAGCGGTCA
5550736	0.0061825	0.00328861	up	2.18223	2.18223	1.1258	SNX2	6643	Homo sapiens sorting nexin 2 (SNX2), mRNA.	chr5	122163296	122163289	CAAGCTGCATGTCCTGACCCTCTTTGAATTAAGTGGACTGTGGCATGACA
6770673	0.0369212	0.0274863	up	2.05549	2.05549	1.03948	SOCS2	8835	Homo sapiens suppressor of cytokine signaling 2 (SOCS2), mRNA.	chr12	92493848	92493897	GTAGGTATAGGCATTCTACCCTTTGAAATAGCTGTGTCCCAACCTGTTGC
5260630	0.00336345	0.000327414	down	1.98935	-1.98935	-0.992295	SOCS3	9021	Homo sapiens suppressor of cytokine signaling 3 (SOCS3), mRNA.	chr17	76353307	76353356	TGCCTGGGTGGGGGAGGCTGGAGGTCATTGGAGAGGCTGGACTGCTGCCA
5420367	0.00336345	0.000238563	up	2.89736	2.89736	1.53474	SOD1	6647	Homo sapiens superoxide dismutase 1, soluble (SOD1), mRNA.	chr21	31961545	31962689	GGCCGCACACTGGTGGTCCATGAAAAAGCAGATGACTTGGGCAAAGGTGG
2750170	0.00513245	0.0025191	up	2.80599	2.80599	1.48851	SORBS2	8470	Homo sapiens sorbin and SH3 domain containing 2 (SORBS2), transcript variant 1, mRNA.	chr4	186743943	186743992	CATCGTTGAGTAGCCTACCTTGATTTCTGTCAAGTTCATAACCAGCTTCA
160019	0.0113869	0.00705073	up	2.17816	2.17816	1.12311	SORT1	6272	Homo sapiens sortilin 1 (SORT1), mRNA.	chr1	109852530	109852579	GGTCCCCATGTGCCTGTTGTTCAGCCCTCTCTCTTGTTCCCTTTCTGAGC
6100433	0.0113869	0.00705073	up	3.19255	3.19255	1.67471	SOX18	54345	Homo sapiens SRY (sex determining region Y)-box 18 (SOX18), mRNA.	chr20	62679220	62679269	TTTTCCAGGAAGCCCGAGCCCAGGACCTGTTGGCAGAGTTGCCAGGGTTA
5050382	0.0444142	0.033763	up	2.76389	2.76389	1.4667	SPARC	6678	Homo sapiens secreted protein, acidic, cysteine-rich (osteonectin) (SPARC), mRNA.	chr5	151041412	151041461	CGCAGCTCCCCAATCACACTAGCAACATTTCAAGTGCTTGAGAGCCATGC
1030021	0.00349835	0.00109083	up	5.41645	5.41645	2.43735	SPARCL1	8404	Homo sapiens SPARC-like 1 (mast9, hevin) (SPARCL1), mRNA.	chr4	88619687	88619736	ACTTGCTCCTCTGCGAGCATCTCTGGTGCCCATGGAACACTGCATAACCC
1300497	0.00336345	0.000605173	up	2.54234	2.54234	1.34616	SPCS1	28972	Homo sapiens signal peptidase complex subunit 1 homolog (S. cerevisiae) (SPCS1), mRNA.	chr3	52716751	52716800	TCCTCCATGGCCCATCTATCGCCGGCATCCTCTCAAGTGGTTACCTGTTC
1430010	0.00336345	0.000238563	up	2.76192	2.76192	1.46567	SPCS2	9789	Homo sapiens signal peptidase complex subunit 2 homolog (S. cerevisiae) (SPCS2), mRNA.	chr11	74358344	74365550	CAGGAATGGATCCTGATGATATTTGGCAGCTGTCCTCCAGTCTTAAAAGG
840402	0.00513245	0.0025191	up	2.00423	2.00423	1.00305	SPEN	23013	Homo sapiens spen homolog, transcriptional regulator (Drosophila) (SPEN), mRNA.	chr1	16139309	16139358	TGCCCACTCATTTGTATAAGTGCGCTTCGGTACAGCACGGGTCCTGCTCC
3420075	0.00336345	0.000238563	up	2.11628	2.11628	1.08153	SPIN4	139886	Homo sapiens spindlin family, member 4 (SPIN4), mRNA.	chrX	62567183	62567232	TATTGCTGATTGTACTGGTTGTTGCTTGTTGACTGTACTATTCAGATGGC
1240730	0.0113869	0.00705073	up	2.2231	2.2231	1.15257	SPINT2	10653	Homo sapiens serine peptidase inhibitor, Kunitz type, 2 (SPINT2), mRNA.	chr19	43474613	43474662	GGCTGCTTCCTGGTCTGGCAGGGATGGGTTTGCTTTGGAAATCCTCTAGG
5690246	0.00336345	0.000446533	up	2.25757	2.25757	1.17477	SPIRE1	56907	Homo sapiens spire homolog 1 (Drosophila) (SPIRE1), transcript variant 2, mRNA.	chr18	12448231	12448280	CTAGGCTTCCTGCGTGTGTAAAAGTCGAGGTATTGCTGGCATTCAGGGTG
6370341	0.00513245	0.0025191	up	3.38234	3.38234	1.75802	SPOP	8405	Homo sapiens speckle-type POZ protein (SPOP), transcript variant 5, mRNA.	chr17	47677464	47677513	TGGCCTGGCTGAGTTTGATACTGTGGGGATTCAGTTTAGGCGCTGGCCCG
6590575	0.00437045	0.00191772	up	3.33569	3.33569	1.73799	SPRY2	10253	Homo sapiens sprouty homolog 2 (Drosophila) (SPRY2), mRNA.	chr13	80910157	80910206	GCCCCTTTTATGAGGATGTGATAGTTGCTGCAAATGAGGGGTTACAGATG
3180521	0.00336345	0.000238563	up	2.24893	2.24893	1.16924	SPRYD3	84926	Homo sapiens SPRY domain containing 3 (SPRYD3), mRNA.	chr12	53458439	53458488	CTGCTGGGCCTCCCTTTGGCCCTCGCTTCCCACCCTACGATGTATGAAAT
620731	0.00336345	0.000238563	up	2.14939	2.14939	1.10393	SPTLC1	10558	Homo sapiens serine palmitoyltransferase, long chain base subunit 1 (SPTLC1), transcript variant 1, mRNA.	chr9	94793851	94793900	GGTGGGTTTGCCTAGGGACGTGTAACTACAGGCTTTTACTAAGCCAAGGA
20022	0.00437045	0.00191772	up	2.19164	2.19164	1.13201	SRF	6722	Homo sapiens serum response factor (c-fos serum response element-binding transcription factor) (SRF), mRNA.	chr6	43149009	43149058	TATGTGCAGCGACCCTTGGTGTTTCCCTTCCTCGGTGGCTCTGGGGTATG
5900379	0.00349835	0.00109083	up	2.54436	2.54436	1.3473	SRP14	6727	Homo sapiens signal recognition particle 14kDa (homologous Alu RNA binding protein) (SRP14), mRNA.	chr15	38118395	38118588	AGCAGTTCCTGACGGAGCTGACCAGACTTTTCCAGAAGTGCCGGACGTCG
1300072	0.00336345	0.00081504	up	2.24261	2.24261	1.16518	SRP14P1	390284	Homo sapiens signal recognition particle 14kDa (homologous Alu RNA binding protein) pseudogene 1 (SRP14P1), non-coding RNA.	chr12	6417983	6418032	TGCCGGACGTTGGGCAGCGTCTATATCACCTTGAAGAAGTATGATGGTCG
4210431	0.00336345	0.000446533	up	1.97633	1.97633	0.982826	SRP19	6728	Homo sapiens signal recognition particle 19kDa (SRP19), mRNA.	chr5	112200344	112200393	GAATCGTGATGTCCAATACAGAGGCAGAGTCCGGGTCCAGCTCAAACAGG
520209	0.00437045	0.00191772	up	2.09105	2.09105	1.06422	SRP9	6726	Homo sapiens signal recognition particle 9kDa (SRP9), mRNA.	chr1	224044502	224044551	TGACACCCCTGCCCATTTTCTGTCTTTAATTAACCAAGGTGTTAGGTGTG
4480224	0.00336345	0.000238563	up	2.49993	2.49993	1.32189	SRPRB	58477	Homo sapiens signal recognition particle receptor, B subunit (SRPRB), mRNA.	chr3	133539347	133539396	TCTGCTGCTCTGGATGGCTGAAGGCTCCTGGGCCATCTTCATGTGCTGCT
4900133	0.0092708	0.00550172	up	3.93801	3.93801	1.97747	SRPX	8406	Homo sapiens sushi-repeat-containing protein, X-linked (SRPX), mRNA.	chrX	38008942	38008991	CCGAAATGAGCCAGACCTGTAACACCTGACATGATGGTTCCTCTCTTGGC
4760564	0.00336345	0.000446533	up	2.02711	2.02711	1.01943	SS18L2	51188	Homo sapiens synovial sarcoma translocation gene on chromosome 18-like 2 (SS18L2), mRNA.	chr3	42611400	42611449	ACTGTGTGCTCCTTCCTATCAGTTTGTAAATGTGGTCCCCCTGACTGCTG
1230044	0.00336345	0.000238563	up	2.33569	2.33569	1.22385	SSBP1	6742	Homo sapiens single-stranded DNA binding protein 1 (SSBP1), mRNA.	chr7	141089933	141090182	GATGTGGCGATCAGGGGATAGTGAAGTTTACCAACTGGGTGATGTCAGTC
3360373	0.0208285	0.0143059	up	2.40429	2.40429	1.26561	SSPN	8082	Homo sapiens sarcospan (Kras oncogene-associated gene) (SSPN), mRNA.	chr12	26276985	26277034	GGCCTTCCTACACATTAGCTCCAGCTAAAAAGACACATTGGAGAGCTTAG
110451	0.00336345	0.000327414	up	2.5736	2.5736	1.36379	SSR1	6745	Homo sapiens signal sequence receptor, alpha (translocon-associated protein alpha) (SSR1), mRNA.	chr6	7233047	7233096	CCTCAGATGCCAGGGGTCTGCTCTAGCATCAGTAAGTATTTAGCAGAAAC
7570243	0.00336345	0.00081504	up	3.12113	3.12113	1.64207	SSR4	6748	Homo sapiens signal sequence receptor, delta (translocon-associated protein delta) (SSR4), mRNA.	chrX	152716744	152716985	TCCATCATCCCGCCTCTGTTTACAGTCAGCGTGGACCATCGGGGCACTTG
1500768	0.00336345	0.000605173	up	2.23506	2.23506	1.16031	SSU72	29101	Homo sapiens SSU72 RNA polymerase II CTD phosphatase homolog (S. cerevisiae) (SSU72), mRNA.	chr1	1480268	1480317	GTTTGTGTGCACTTCCCGACATACCTGTGTCTTCGTGTGCCTGCCTTCCC
4560762	0.00336345	0.000605173	up	2.39881	2.39881	1.26232	ST13	6767	Homo sapiens suppression of tumorigenicity 13 (colon carcinoma) (Hsp70 interacting protein) (ST13), mRNA.	chr22	41220705	41220754	GTGTAGAGTTCTCCTTTCTCGAAATTGCCAGTGTGTACTTGGCTTAACTC
1300601	0.00336345	0.000605173	up	2.62021	2.62021	1.38968	ST3GAL1	6482	Homo sapiens ST3 beta-galactoside alpha-2,3-sialyltransferase 1 (ST3GAL1), transcript variant 1, mRNA.	chr8	134540672	134540721	CGAAGCCTGGCCTCTTGCTTGGCGTGATAACCCTGTCATCTTCCCAAAGC
5720360	0.00336345	0.00081504	up	2.18762	2.18762	1.12936	STARD7	56910	Homo sapiens START domain containing 7 (STARD7), transcript variant 2, mRNA.	chr2	96214964	96215013	CACTGTTCAGATAAGGTCACAATCTGATGCTGTCAGTTTGACCGAGCTGG
5090619	0.00336345	0.000446533	up	2.04717	2.04717	1.03363	STAT3	6774	Homo sapiens signal transducer and activator of transcription 3 (acute-phase response factor) (STAT3), transcript variant 3, mRNA.	chr17	40465690	40465739	GGGCGAGGGTTCAGGGCTTCTCTGGAGCAGATATTGTCAAGTTCATGGCC
5890349	0.00336345	0.000238563	up	2.31663	2.31663	1.21203	STAU1	6780	Homo sapiens staufen, RNA binding protein, homolog 1 (Drosophila) (STAU1), transcript variant T1, mRNA.	chr20	47730151	47730200	GCTCTGCGTGTGGTCCGTATGGAAAGCCTGGTAGCCCTGCGAGTTAAGTA
2510551	0.00437045	0.00191772	up	1.9977	1.9977	0.998339	STK3	6788	Homo sapiens serine/threonine kinase 3 (STE20 homolog, yeast) (STK3), mRNA.	chr8	99539131	99560231	TGCATTGGGACCAGTCATTTCCTAAGCTACATATGGCCATCTTGACAGTG
6420161	0.00336345	0.000605173	up	1.98898	1.98898	0.992032	STK36	27148	Homo sapiens serine/threonine kinase 36, fused homolog (Drosophila) (STK36), mRNA.	chr2	219275622	219275671	GGCTCAACCCCTCTTTCAGCTTCTATGTGGTGTTGGAGGTGCTGGTATCG
2060291	0.00336345	0.000238563	up	2.48678	2.48678	1.31428	STOM	2040	Homo sapiens stomatin (STOM), transcript variant 1, mRNA.	chr9	124101420	124101469	TCACTTGGGAGGGACGCATAGAAGGAGCTCTAGGAACACAGTGCCAGTGC
4200672	0.00437045	0.00191772	up	1.97391	1.97391	0.981055	STRAP	11171	Homo sapiens serine/threonine kinase receptor associated protein (STRAP), mRNA.	chr12	15947359	15947408	CAAGTGTCAGATGAAGGGAGGTGGAGTTATCCTCTTATAGTACAGTGGCC
2570692	0.0092708	0.00550172	up	2.17101	2.17101	1.11837	STT3A	3703	Homo sapiens STT3, subunit of the oligosaccharyltransferase complex, homolog A (S. cerevisiae) (STT3A), mRNA.	chr11	124993663	124995161	GCCAAGCGTCCTCCAGGCTTTGACCGTGTCCGAAATGCTGAGATTGGGAA
5910619	0.00336345	0.00081504	up	2.07033	2.07033	1.04986	STX2	2054	Homo sapiens syntaxin 2 (STX2), transcript variant 2, mRNA.	chr12	131274514	131274563	GGGACCTGCCTCCCGTGATGTCCCACCTTTCCTTCAAGGTCTGTCATATG
3130379	0.00336345	0.000238563	up	2.4616	2.4616	1.2996	STX8	9482	Homo sapiens syntaxin 8 (STX8), mRNA.	chr17	9419890	9419939	GCCAGAGGAGACCAGAGGCTTGGGTTTTGATGAAATCCGGCAACAGCAGC
1660661	0.00336345	0.000327414	up	2.39645	2.39645	1.2609	SUB1	10923	Homo sapiens SUB1 homolog (S. cerevisiae) (SUB1), mRNA.	chr5	32637621	32637670	CATGGCTTGTGTGAAAACTGAGCAGGTGTTTGTTTACCCATAGTGTTCTG
4060692	0.00336345	0.000605173	up	2.04567	2.04567	1.03257	SUCLG2	8801	Homo sapiens succinate-CoA ligase, GDP-forming, beta subunit (SUCLG2), mRNA.	chr3	67507966	67508015	ACTCCTCATCCTCCCAGAATCTACCAGTTTATGGTAGAAAGATGGGAACC
5490626	0.00349835	0.00109083	up	2.18225	2.18225	1.12581	SUMF1	285362	Homo sapiens sulfatase modifying factor 1 (SUMF1), mRNA.	chr3	4378017	4378066	GGGCAGTCATAAGCTCTGTTTCCCCCTCTCCCCAAAGCCTTCAGCGAACG
630110	0.00336345	0.000446533	up	2.29794	2.29794	1.20034	SUOX	6821	Homo sapiens sulfite oxidase (SUOX), nuclear gene encoding mitochondrial protein, transcript variant 1, mRNA.	chr12	54685480	54685529	TCTCCAGGTTGCCAGAGAGTTGCGAGGAGAGCAAGGGGCACAACCGTCTC
110592	0.00336345	0.000605173	up	2.65563	2.65563	1.40905	SUSD2	56241	Homo sapiens sushi domain containing 2 (SUSD2), mRNA.	chr22	22915000	22915049	CGAACTCTTCTGGAAGGTCACTCAGGAACACCCTCCCTGCCTGTGCAAAG
4920619	0.00336345	0.000327414	up	2.55878	2.55878	1.35546	SUZ12	23512	Homo sapiens suppressor of zeste 12 homolog (Drosophila) (SUZ12), mRNA.	chr17	27351688	27351737	CTCTGATTTTTGCCTCTGGATAGTAGATCTCGAGCGTTTATCTCGGGCTT
1500647	0.00336345	0.00081504	up	2.25529	2.25529	1.17331	SYF2	25949	Homo sapiens SYF2 homolog, RNA splicing factor (S. cerevisiae) (SYF2), transcript variant 1, mRNA.	chr1	25549231	25549280	TCATGGCGGCCTGTGACCAAGGTCGGGGAGGAGTGGAGCTATCCTTCCAT
5220452	0.00336345	0.000605173	up	3.03014	3.03014	1.59938	SYNC1	81493	Homo sapiens syncoilin, intermediate filament 1 (SYNC1), mRNA.	chr1	32918884	32918933	TGGACAACAACTGTCATCTGAAGGACTCTTCTAGAAGCCAGAGACTGGTG
2760735	0.0113869	0.00705073	up	3.32221	3.32221	1.73214	SYNM	23336	Homo sapiens synemin, intermediate filament protein (SYNM), transcript variant B, mRNA.	chr15	97493060	97493109	CAGTCACTCTGCACACAAGAGAAATCAACTTCGTGGTTGGATGGGGCCGG
7610292	0.00336345	0.000605173	up	3.8259	3.8259	1.9358	SYNPO2	171024	PREDICTED: Homo sapiens synaptopodin 2, transcript variant 4 (SYNPO2), mRNA.				GTGCTCTCCCTACAGTACCACATGGTTTCCACAGTCTCATCAGACCCCGG
5910500	0.00336345	0.000238563	up	2.87984	2.87984	1.52599	SYT11	23208	Homo sapiens synaptotagmin XI (SYT11), mRNA.	chr1	154121345	154121394	CCATGACAGTGACATTGCCCTCACCATGATCCCTCTCCAAAGTGGTTGTC
2680064	0.00336345	0.000327414	up	3.39781	3.39781	1.7646	SYVN1	84447	Homo sapiens synovial apoptosis inhibitor 1, synoviolin (SYVN1), transcript variant 1, mRNA.	chr11	64894911	64894960	GCCAGACTCCTGGTCTTTCCAGTTTAGAAAAGGCTCTGTGCCAAGGAGGG
2940373	0.00336345	0.000327414	up	2.78493	2.78493	1.47764	TACC1	6867	Homo sapiens transforming, acidic coiled-coil containing protein 1 (TACC1), mRNA.	chr8	38829434	38829483	CATCTGCTTCCACTGTGTTCCCACGGGTGCCATGAAGTGTGTGAGGAGCC
10176	0.00349835	0.00109083	up	2.09755	2.09755	1.0687	TAF15	8148	Homo sapiens TAF15 RNA polymerase II, TATA box binding protein (TBP)-associated factor, 68kDa (TAF15), transcript variant 1, mRNA.	chr17	31198110	31198159	TTGCCAGAGTTTTGCCTGCTGCTTTCCTCGTGGCCTCTTCTTGGGTAGTG
2360326	0.0444142	0.033763	up	3.18635	3.18635	1.67191	TAGLN	6876	Homo sapiens transgelin (TAGLN), transcript variant 2, mRNA.	chr11	116579329	116579378	CAGGTGGCTCAGTTCCTGAAGGCGGCTGAGGACTATGGGGTCATCAAGAC
2710195	0.00336345	0.000327414	up	2.42117	2.42117	1.2757	TARS	6897	Homo sapiens threonyl-tRNA synthetase (TARS), mRNA.	chr5	33467825	33467874	CCCAGATTGGCTCCATGGAAAAGGAGGAACAGCGTTTCCGTAAAATTGAC
4920739	0.00336345	0.000238563	up	2.34554	2.34554	1.22992	TAX1BP1	8887	Homo sapiens Tax1 (human T-cell leukemia virus type I) binding protein 1 (TAX1BP1), transcript variant 2, mRNA.	chr7	27800527	27800576	GTCTGCAGCCAGCCTGCTCGAAACTTTAGTCGGCCTGATGGCTTAGAGGA
7550411	0.00513245	0.0025191	up	1.95876	1.95876	0.969941	TBC1D9B	23061	Homo sapiens TBC1 domain family, member 9B (with GRAM domain) (TBC1D9B), transcript variant 2, mRNA.	chr5	179289210	179289259	CCCTTATCCACAGGGGATACAGTGGATATCTAAAACCAGACCCCCAGTGG
5960093	0.00336345	0.000238563	up	2.8684	2.8684	1.52025	TBCA	6902	Homo sapiens tubulin folding cofactor A (TBCA), mRNA.	chr5	77039906	77072055	GATGATGATCCCAGATTGCCAGCGCAGGTTGGAAGCCGCATATTTGGATC
2470070	0.00380157	0.00145086	up	2.07519	2.07519	1.05324	TBL1X	6907	Homo sapiens transducin (beta)-like 1X-linked (TBL1X), mRNA.	chrX	9647618	9647667	GTTCAGATGACAGCGACCGCCTTTTCATTCCCCCCGCCACCTGTACTCAC
2360753	0.00336345	0.000446533	up	2.25967	2.25967	1.17611	TBX2	6909	Homo sapiens T-box 2 (TBX2), mRNA.	chr17	56841035	56841084	CTTGGGCCTAGACCGCGTGATAAAACTGGGTTGAGGGATGCTGGAACCAG
1850300	0.00336345	0.00081504	up	2.00811	2.00811	1.00584	TC2N	123036	Homo sapiens tandem C2 domains, nuclear (TC2N), mRNA.	chr14	91316536	91316585	GCAGTACTCCTAGGGAAATGGCCTCTGAAGTATATCAGTTTCATCTCTTA
4050491	0.0092708	0.00550172	up	2.40561	2.40561	1.2664	TCEA3	6920	Homo sapiens transcription elongation factor A (SII), 3 (TCEA3), mRNA.	chr1	23710865	23713769	ACCAGGTGCAGACACGCAGTGCTGATGAGCCCATGACTACCTTTGTCTTA
3940424	0.00349835	0.00109083	up	4.22032	4.22032	2.07735	TCEAL2	140597	Homo sapiens transcription elongation factor A (SII)-like 2 (TCEAL2), mRNA.	chrX	101269209	101269258	CCTCCTGCTACCAGTAGCGTTTTGACCCACCTGCCAGTGTTTGCTTGCTC
730739	0.00380157	0.00145086	up	2.69016	2.69016	1.42769	TCEAL3	85012	Homo sapiens transcription elongation factor A (SII)-like 3 (TCEAL3), transcript variant 2, mRNA.	chrX	102751281	102751330	GATGAGAATATTGCTGGCCCTGCTTTCCCTGGTAGGTATTTGCCAGGCCC
4920487	0.00349835	0.00109083	up	2.75167	2.75167	1.46031	TCEAL4	79921	Homo sapiens transcription elongation factor A (SII)-like 4 (TCEAL4), transcript variant 4, mRNA.	chrX	102728969	102729018	GCATCCCTCCTGTTGCTAGCAGCCTTTTGACCTATCTGCAATGCAGTGTT
7380138	0.00336345	0.000605173	up	1.99837	1.99837	0.998824	TCEAL8	90843	Homo sapiens transcription elongation factor A (SII)-like 8 (TCEAL8), transcript variant 1, mRNA.	chrX	102509537	102509586	CGCGACACAAATCGAGGTGAGGGAAGAGAGAGGAAAATCCCCTGAATCCC
2340092	0.00336345	0.000238563	up	2.72777	2.72777	1.44772	TCEB1	6921	Homo sapiens transcription elongation factor B (SIII), polypeptide 1 (15kDa, elongin C) (TCEB1), mRNA.	chr8	75021590	75030729	GGCACGATAAAAGCCATGTTGAGTGGCCCAGGTCAGTTTGCTGAGAACGA
4730743	0.00336345	0.000327414	up	2.38689	2.38689	1.25513	TCEB2	6923	Homo sapiens transcription elongation factor B (SIII), polypeptide 2 (18kDa, elongin B) (TCEB2), transcript variant 1, mRNA.	chr16	2822054	2822103	GATGACACCTTTGAGGCCCTGTGCATCGAGCCGTTTTCCAGCCCGCCAGA
4670398	0.00336345	0.000238563	up	2.78573	2.78573	1.47806	TEAD2	8463	Homo sapiens TEA domain family member 2 (TEAD2), mRNA.	chr19	54535779	54535828	AGTGGGTGCTAGGGTCTTGACTTTATCTCCGCTGCACAAGCAGTGTGTTG
2350333	0.00336345	0.00081504	up	2.3189	2.3189	1.21344	TEX2	55852	Homo sapiens testis expressed 2 (TEX2), mRNA.	chr17	62224960	62225009	TTTCGTTGTGTAGGCCGATCTGCCTGTCAGAGTCCACGTGTCCTGGTCAC
1340039	0.00336345	0.000327414	up	2.25127	2.25127	1.17074	TFPI	7035	Homo sapiens tissue factor pathway inhibitor (lipoprotein-associated coagulation inhibitor) (TFPI), transcript variant 1, mRNA.	chr2	188348856	188348905	CAATGCTGTGAATAACTCCCTGACTCCGCAATCAACCAAGGTTCCCAGCC
7330142	0.00336345	0.000446533	up	4.15841	4.15841	2.05603	TGFB1I1	7041	Homo sapiens transforming growth factor beta 1 induced transcript 1 (TGFB1I1), transcript variant 2, mRNA.	chr16	31396652	31396701	AGCCCCCTTACTGGGGGAGGGTCCTTGCAATTCCAGCGAATCGGAGGCCA
5490070	0.00336345	0.000327414	up	3.00691	3.00691	1.58828	TGFBR2	7048	Homo sapiens transforming growth factor, beta receptor II (70/80kDa) (TGFBR2), transcript variant 1, mRNA.	chr3	30710194	30710243	GCCCATTGACCTCTAGTGGTGAGTTTCTAGAATACTGGTCCATTCATGAG
3190379	0.00380157	0.00145086	up	4.47411	4.47411	2.1616	TGFBR3	7049	Homo sapiens transforming growth factor, beta receptor III (TGFBR3), mRNA.	chr1	91920750	91920799	TGCATGGCAAATCCTGTCGGTCTCCAGTTGGTTATCTGAATAGTGTCACC
1580435	0.00336345	0.00081504	up	2.94737	2.94737	1.55943	TGM2	7052	Homo sapiens transglutaminase 2 (C polypeptide, protein-glutamine-gamma-glutamyltransferase) (TGM2), transcript variant 1, mRNA.	chr20	36757130	36757179	CTCCTGCTCTTTCTACATGACTGGGCCTCCCTTGGGCTGGAAGAATTGGG
6580370	0.00336345	0.000238563	up	2.40137	2.40137	1.26386	THAP11	57215	Homo sapiens THAP domain containing 11 (THAP11), mRNA.	chr16	66435351	66435400	GGTGCAGCCTGTGATTCTGATGGGGACTGGTAAATCTGTGCCTCTGCCTC
2600164	0.00349835	0.00109083	up	3.22495	3.22495	1.68928	THBS2	7058	Homo sapiens thrombospondin 2 (THBS2), mRNA.	chr6	169616127	169616176	GACTGTCAACAGCGTGCAGGTTTTCTGTTTCTGTGTTGTGGGGTCAACCG
2490397	0.00349835	0.00109083	up	1.95295	1.95295	0.965656	THOC2	57187	Homo sapiens THO complex 2 (THOC2), transcript variant 2, mRNA.	chrX	122573034	122574965	GAGAAGATGGATAAAATCTCCTCCGGTGGCAAAAAGGAGTCCAGGCATGA
5870113	0.00336345	0.000327414	up	2.3671	2.3671	1.24312	THOC7	80145	Homo sapiens THO complex 7 homolog (Drosophila) (THOC7), mRNA.	chr3	63794820	63794869	TGGAATCAGATCCTAAGCCATAGACAGGCTAATTGCCCACCACTCCCAGG
1740204	0.00336345	0.000238563	up	2.90393	2.90393	1.53801	THUMPD1	55623	Homo sapiens THUMP domain containing 1 (THUMPD1), mRNA.	chr16	20745357	20745406	CACAAGCTGTTCTTTCCCAGTTACAAAATCCTGTGTTCGGTTGTAACCTG
1230646	0.0061825	0.00328861	up	2.12961	2.12961	1.09059	THUMPD2	80745	Homo sapiens THUMP domain containing 2 (THUMPD2), mRNA.	chr2	39817233	39817282	CCAAGTAACCAAATTCCCCCAAAGACAGGAGGTGTGGCTGATGGGTACAC
150441	0.00336345	0.000605173	up	2.56994	2.56994	1.36174	TIGA1	114915	Homo sapiens TIGA1 (TIGA1), mRNA.	chr5	111524884	111525340	CCCTACAGGTGGAAGATGGATGCCTGAAGTGTAGACTGCTGCTAGCTGAA
3310376	0.00349835	0.00109083	up	2.08475	2.08475	1.05987	TIMM10	26519	Homo sapiens translocase of inner mitochondrial membrane 10 homolog (yeast) (TIMM10), nuclear gene encoding mitochondrial protein, mRNA.	chr11	57296016	57296065	TCCCGGAGTGGTAGCGCTGTCTCCTGGTGAAGGAGTATTTGTCACACTGG
3390373	0.00336345	0.000327414	up	2.27166	2.27166	1.18375	TIMM22	29928	Homo sapiens translocase of inner mitochondrial membrane 22 homolog (yeast) (TIMM22), nuclear gene encoding mitochondrial protein, mRNA.	chr17	852018	852067	TCGCTGAGGGGCTGTTCACCACCATCCTCGTTCTCCAGGGTCAAGGAAGT
1090326	0.00336345	0.000327414	up	5.08489	5.08489	2.34622	TIMP4	7079	Homo sapiens TIMP metallopeptidase inhibitor 4 (TIMP4), mRNA.	chr3	12194911	12194960	CTCCTTCCCTGCAGAGCTTTGGCCATTACCACCTGACCTCTTGCTGCCAG
7400358	0.00336345	0.000327414	up	2.53826	2.53826	1.34384	TINP1	10412	Homo sapiens TGF beta-inducible nuclear protein 1 (TINP1), mRNA.	chr5	74105495	74105544	GCCACCTTTTGCCTACCAATACTTGGTGTAAAGAAGAATCCCTCATCCCC
6760546	0.0061825	0.00328861	up	1.97598	1.97598	0.982565	TIPARP	25976	Homo sapiens TCDD-inducible poly(ADP-ribose) polymerase (TIPARP), mRNA.	chr3	156424319	156424368	CCTGTTGTTTGCTGCCATTGGCATGAAATGGCCAACTGTGGCTGTTACAG
6420180	0.00349835	0.00109083	up	2.56841	2.56841	1.36088	TJAP1	93643	Homo sapiens tight junction associated protein 1 (peripheral) (TJAP1), mRNA.	chr6	43582165	43582214	GCCTGGCCCCCACTCCCAACCTTGGCTCTAGACTGTTACTCTTAAGCTTT
6860202	0.0113869	0.00705073	up	1.96314	1.96314	0.973161	TKT	7086	Homo sapiens transketolase (Wernicke-Korsakoff syndrome) (TKT), mRNA.	chr3	53234945	53235818	TTATGAAGGTGGCATTGGTGAGGCTGTGTCCAGTGCAGTAGTGGGCGAGC
4610543	0.00336345	0.000446533	up	3.14102	3.14102	1.65123	TLE1	7088	Homo sapiens transducin-like enhancer of split 1 (E(sp1) homolog, Drosophila) (TLE1), mRNA.	chr9	84198856	84198905	CAAGGCCAAGCGGACAGAGGGGCCATGGGTTGTAGGATTGAGGAACGGAA
10386	0.00336345	0.000605173	up	2.33196	2.33196	1.22154	TM2D1	83941	Homo sapiens TM2 domain containing 1 (TM2D1), mRNA.	chr1	62146820	62146869	TAGGACTTCCTTTGAAAGCTGTATAATAGTGTTTCTCGGGCTTCTGTCTC
5870632	0.00349835	0.00109083	up	2.08683	2.08683	1.06131	TM9SF2	9375	Homo sapiens transmembrane 9 superfamily member 2 (TM9SF2), mRNA.	chr13	99012992	99013041	CAGTGTGGTGAAGGTTGACTGAAGAAGTCCAGTGTGTCCAGTTAAAACAG
2030270	0.00336345	0.000446533	up	2.0678	2.0678	1.0481	TM9SF3	56889	Homo sapiens transmembrane 9 superfamily member 3 (TM9SF3), mRNA.	chr10	98270468	98270517	ATCTGTTCAGGTTGGTGTACCGTGTAAAGTGGGGATGGGGTAAAAGTGGT
2680128	0.00437045	0.00191772	up	2.26182	2.26182	1.17749	TMBIM4	51643	Homo sapiens transmembrane BAX inhibitor motif containing 4 (TMBIM4), mRNA.	chr12	66531873	66531922	GGAGTTGGTCTTAGCCGCTGCAGGAGCCCTTCTTTTCTGTGGATTCATCA
1470209	0.00336345	0.000327414	up	2.64319	2.64319	1.40228	TMCO1	54499	Homo sapiens transmembrane and coiled-coil domains 1 (TMCO1), mRNA.	chr1	163963529	163963578	CGACTCTCAAGGCACTGTGTATGCCCTGCAAGTTGGCTGTCTATGAGCAT
1260129	0.00336345	0.000238563	up	3.72768	3.72768	1.89828	TMED10P	286102	Homo sapiens transmembrane emp24-like trafficking protein 10 (yeast) pseudogene (TMED10P), non-coding RNA.	chr8	146192013	146192062	CCAAAGTCAGCACTTGTCCTGGGTTCCCTTGTGTGATCTGTTTGAACCAG
4290537	0.0139756	0.00898067	up	2.05921	2.05921	1.04209	TMED2	10959	Homo sapiens transmembrane emp24 domain trafficking protein 2 (TMED2), mRNA.	chr12	122648119	122648168	GGCCTTTGGGCCACTGTTCAGGGTACTGACCATCAGTGTCAGCATTAGGG
5550408	0.00336345	0.000238563	up	2.11122	2.11122	1.07807	TMED3	23423	Homo sapiens transmembrane emp24 protein transport domain containing 3 (TMED3), mRNA.	chr15	77402125	77402174	CAGCCATGCAAGCAGGACAGAATGGTGACTGGGTGCCCTTGGTGAGCTGT
5220682	0.00336345	0.000238563	up	2.9513	2.9513	1.56135	TMED4	222068	Homo sapiens transmembrane emp24 protein transport domain containing 4 (TMED4), mRNA.	chr7	44619131	44619180	GGGTCCTATGGTGGTCCATTGCTCAGACTGTCATCCTCATCCTCACTGGC
4210309	0.00336345	0.000446533	up	2.30834	2.30834	1.20685	TMED5	50999	Homo sapiens transmembrane emp24 protein transport domain containing 5 (TMED5), mRNA.	chr1	93617762	93617811	GGCCCAACCGATTTCCATAATGTAGCAGTTACCGTGTTCACCTCACACTA
6560162	0.00380157	0.00145086	up	2.17736	2.17736	1.12258	TMED7	51014	Homo sapiens transmembrane emp24 protein transport domain containing 7 (TMED7), mRNA.	chr5	114977361	114977410	TAAACAAATGGTTTGTGGTTCACAGCTTTCATCCAAGCTTGGTGATAATC
5390202	0.00437045	0.00191772	up	2.08755	2.08755	1.06181	TMED9	54732	Homo sapiens transmembrane emp24 protein transport domain containing 9 (TMED9), mRNA.	chr5	176955426	176955475	ACCCACCTGCCACCCTGGGAACCTCACTGTTCTCTCTTTCAGCCTAGACC
1430537	0.00336345	0.000446533	up	2.45133	2.45133	1.29357	TMEM106C	79022	Homo sapiens transmembrane protein 106C (TMEM106C), mRNA.	chr12	46648846	46648895	ATGTGGGGCTTGATTCACCCTTCATCCATTGGCTGGAACATGGATTGGGG
6130193	0.00336345	0.000446533	up	2.29741	2.29741	1.20001	TMEM109	79073	Homo sapiens transmembrane protein 109 (TMEM109), mRNA.	chr11	60447102	60447151	CTTCTCTCCCCATCGCTCCACAACCTGAAACCGAGAAGGAGTTGCTGACC
6270634	0.00380157	0.00145086	up	2.4909	2.4909	1.31666	TMEM120A	83862	Homo sapiens transmembrane protein 120A (TMEM120A), mRNA.	chr7	75454418	75454467	CCACAAGTTTCACAGTCAGCGGCACGGGAGCAAGAAGGATTGAGGCTGGG
7560092	0.00336345	0.000238563	up	2.10536	2.10536	1.07407	TMEM126A	84233	Homo sapiens transmembrane protein 126A (TMEM126A), mRNA.	chr11	85042843	85042892	AATGTGACAAAGGCTCGCATAGCTGCTGGCTTACCAATGGCAGGGATACC
2750600	0.00336345	0.000238563	up	3.25962	3.25962	1.7047	TMEM126B	55863	Homo sapiens transmembrane protein 126B (TMEM126B), mRNA.	chr11	85025102	85025151	ACACGTAAGATACAGGTCTTATCTCCTGATGGTGTGTCCATTTTGCCTGG
2940044	0.00336345	0.000238563	up	3.93575	3.93575	1.97664	TMEM14B	81853	Homo sapiens transmembrane protein 14B (TMEM14B), mRNA.	chr6	10864910	10864959	CCCTACAGAGGTGGTGAGCATGTAACATGAGCTTATTGAGACCATCATAG
2000431	0.00349835	0.00109083	up	2.50086	2.50086	1.32243	TMEM159	57146	Homo sapiens transmembrane protein 159 (TMEM159), mRNA.	chr16	21098577	21098626	CAGCAGAGAAATGCGATGGTTCAACAGCTCGCCCTGCCCCAAGTATGCAG
6420025	0.00336345	0.000605173	up	3.56855	3.56855	1.83534	TMEM16A	55107	Homo sapiens transmembrane protein 16A (TMEM16A), mRNA.	chr11	69713026	69713075	CCCTTTAATCTGCCAACTGTGGTCAAAGTTCATAGGTGTCGTACATTTCC
5670181	0.00336345	0.000327414	up	3.04621	3.04621	1.60702	TMEM181	57583	Homo sapiens transmembrane protein 181 (TMEM181), mRNA.	chr6	158975841	158975890	AGGAGAGATAGAGCCATGTGTTCAGTTGTGGACCTGTCCGTGGGGCACAG
940754	0.00336345	0.000446533	up	1.99422	1.99422	0.995822	TMEM183A	92703	Homo sapiens transmembrane protein 183A (TMEM183A), mRNA.	chr1	201259001	201259050	GCATTTAAAAGGAGTGGCCCTGTTTTCTGTGTTAAAACCCCATTTGGTGC
5910338	0.00336345	0.000605173	up	2.41265	2.41265	1.27062	TMEM203	94107	Homo sapiens transmembrane protein 203 (TMEM203), mRNA.	chr9	140098777	140098826	GAACTCTGCTGTCCAGGCACTGCTTGGCTTACTATCCCAGCAAAGACTGC
520376	0.00336345	0.000446533	up	2.02095	2.02095	1.01504	TMEM216	51259	Homo sapiens transmembrane protein 216 (TMEM216), mRNA.	chr11	60922728	60922777	TGAGCACGGAGAGCCTCATGTTGGTGGGTTTCCAGAGTGATGTGAAAGCC
1240039	0.00336345	0.000238563	up	2.37348	2.37348	1.247	TMEM30A	55754	Homo sapiens transmembrane protein 30A (TMEM30A), mRNA.	chr6	76019500	76019549	GGAGGGTGGAGGGAGTAGGGAAGTGGTCCTTTTACAAGAATTTTGATGCA
1510564	0.00336345	0.000327414	up	2.27127	2.27127	1.1835	TMEM4	10330	Homo sapiens transmembrane protein 4 (TMEM4), mRNA.	chr12	54991379	54991428	GCTGCTGGAGGAGATATGTGACCGGATGAAGGAGTATGGGGAACAGATTG
2510392	0.00336345	0.000327414	up	2.92501	2.92501	1.54844	TMEM43	79188	Homo sapiens transmembrane protein 43 (TMEM43), mRNA.	chr3	14159787	14159836	CTGAAACCAGAGATCTGTAATCATCTCTATTGGCCTGGGGTGCCTGTGCT
2570730	0.00380157	0.00145086	up	5.23153	5.23153	2.38723	TMEM47	83604	Homo sapiens transmembrane protein 47 (TMEM47), mRNA.	chrX	34555202	34555251	GTCATCTGGGGGAAAACCTGTTTATCACTCCAGTGATTTTGAGTTTGCAG
10725	0.00336345	0.000605173	up	2.27886	2.27886	1.18831	TMEM59	9528	Homo sapiens transmembrane protein 59 (TMEM59), mRNA.	chr1	54497493	54497542	GAGCTGATCATTGCTCCTTCTCACCTCCTGCCATGATACTGTCAGTTACC
5220187	0.00336345	0.000238563	up	2.44173	2.44173	1.2879	TMEM85	51234	Homo sapiens transmembrane protein 85 (TMEM85), mRNA.	chr15	32308062	32309274	GCCTTCATTGAGCCCCCTGAGAGAATGGAGTTCAGTGGTGGAGGACTGCT
7150196	0.00336345	0.000446533	up	2.08176	2.08176	1.0578	TMEM87A	25963	Homo sapiens transmembrane protein 87A (TMEM87A), mRNA.	chr15	40290188	40290237	GCGTGGAGGCCCTGGACTGCTGCTCGTTCTTTAGGATGGACTGTTCTGGT
3140520	0.00349835	0.00109083	up	2.57744	2.57744	1.36594	TMOD1	7111	Homo sapiens tropomodulin 1 (TMOD1), mRNA.	chr9	99402093	99402142	AGCCCCAGGAGCCCAGTTTCAATGGCCTTGCTGTGTGGTGTTTCAAGTGC
7050669	0.00336345	0.000327414	down	2.32327	-2.32327	-1.21616	TMSB4X	7114	Homo sapiens thymosin, beta 4, X-linked (TMSB4X), mRNA.	chrX	12905142	12905191	GGCCCAAGGTGTCCTGCAGGCTGTAATGCAGTTTAATCAGAGTGCCATTT
4880324	0.00336345	0.000327414	up	3.07802	3.07802	1.622	TMX1	81542	Homo sapiens thioredoxin-related transmembrane protein 1 (TMX1), mRNA.	chr14	50792307	50792356	CAATTTCTGTAATGTCCCCTTCTTTCTAGGCTCTGTTGCTGTGTGAATCC
6940102	0.0170805	0.0113693	up	2.02908	2.02908	1.02082	TNC	3371	Homo sapiens tenascin C (hexabrachion) (TNC), mRNA.	chr9	116822907	116822956	ATGGGAGAGGGGTAGGATGTACAGGGGTAGTTTGTTTTAGAACCAGCCGT
5820474	0.00336345	0.000446533	up	3.14808	3.14808	1.65447	TNFAIP8L3	388121	Homo sapiens tumor necrosis factor, alpha-induced protein 8-like 3 (TNFAIP8L3), mRNA.	chr15	51348887	51348936	GGGGCATGGAGCTCAGGGAGGCTTTATTCCATATGCACGGGAGAATCAGG
6250110	0.00513245	0.0025191	up	1.98256	1.98256	0.987364	TNS1	7145	Homo sapiens tensin 1 (TNS1), mRNA.	chr2	218375994	218376043	TGTCACCCTTTCTGCCTTGGTTTCCCTAGCTGAGCCACGCTGCCCATGCA
3460121	0.0113869	0.00705073	up	1.98374	1.98374	0.988223	TOMM20	9804	Homo sapiens translocase of outer mitochondrial membrane 20 homolog (yeast) (TOMM20), nuclear gene encoding mitochondrial protein, mRNA.	chr1	233339819	233339868	GTAATCAGCTTGTTGTAGTGATGCTGGCCAAATGGTGCTCAGCAGGTGAG
5310241	0.00336345	0.000238563	up	2.6368	2.6368	1.39879	TOMM5	401505	Homo sapiens translocase of outer mitochondrial membrane 5 homolog (yeast) (TOMM5), nuclear gene encoding mitochondrial protein, transcript variant 1, mRNA.	chr9	37592457	37592506	CGCCGAAGCTGGACCCGGAGGAGATGAAACGGAAGATGCGCGAGGATGTG
3310477	0.00336345	0.00081504	up	2.23232	2.23232	1.15855	TPI1	7167	Homo sapiens triosephosphate isomerase 1 (TPI1), mRNA.	chr12	6850022	6850071	CTAAACGTCACCAAGGTGGCTTCTCCTTGGCTGAGAGATGGAAGGCGTGG
3390128	0.0170805	0.0113693	up	2.68565	2.68565	1.42527	TPM2	7169	Homo sapiens tropomyosin 2 (beta) (TPM2), transcript variant 2, mRNA.	chr9	35684288	35684509	AACTGTTGGAGGAGAAGCTGAAGGAGGCTGAGACCCGAGCAGAGTTTGCC
4260722	0.00336345	0.000238563	up	2.30054	2.30054	1.20197	TPRG1L	127262	Homo sapiens tumor protein p63 regulated 1-like (TPRG1L), mRNA.	chr1	3536433	3536482	TGCAGGGCTGCCTCAGAAGCTGGCTGGGGACTCTAGCCTCTGTGTTCATA
5810386	0.0369212	0.0274863	down	2.10714	-2.10714	-1.07529	TPSAB1	7177	Homo sapiens tryptase alpha/beta 1 (TPSAB1), mRNA.	chr16	1232163	1232212	AGCCCAACCGGCCTGGCATCTACACCCGTGTCACCTACTACTTGGACTGG
110075	0.00336345	0.000238563	up	2.64925	2.64925	1.40558	TRAK2	66008	Homo sapiens trafficking protein, kinesin binding 2 (TRAK2), mRNA.	chr2	201950317	201950366	CAGTGTGATAACTGAGCGGTCGCATGGCAGAGGACATCCCCCTCAGAGTG
110167	0.00336345	0.000238563	up	2.58905	2.58905	1.37242	TRAM1	23471	Homo sapiens translocation associated membrane protein 1 (TRAM1), mRNA.	chr8	71648458	71648507	GTTCACATCTTGTTCCCCATTTCTCACTTGTGTCACCAGCTGTTTGTGCC
1230639	0.00336345	0.000327414	up	2.33368	2.33368	1.22261	TRAPPC4	51399	Homo sapiens trafficking protein particle complex 4 (TRAPPC4), mRNA.	chr11	118399296	118399345	TGGACCTGGGTCATAGGCTGAACCTGTTATGGACCCCCAAATTCTGAGAG
2600184	0.00336345	0.000238563	up	1.99467	1.99467	0.996152	TRIAP1	51499	Homo sapiens TP53 regulated inhibitor of apoptosis 1 (TRIAP1), mRNA.	chr12	120881849	120881898	TGCTGCATCTGGTTAAATGTCGGGGTAGGGGGGAAGCTGAAGGTGCTCGC
7150240	0.00336345	0.000238563	up	2.3058	2.3058	1.20526	TRIM2	23321	Homo sapiens tripartite motif-containing 2 (TRIM2), mRNA.	chr4	154479738	154479787	GAACGCTGTGCATCAAAGTGTTTGTATGTTCGTAGCTACATACGTACCAC
2810674	0.00336345	0.000605173	up	2.29882	2.29882	1.20089	TRIM4	89122	Homo sapiens tripartite motif-containing 4 (TRIM4), transcript variant beta, mRNA.	chr7	99488696	99488745	CCTCAGTCTACCCTTCTGCTCTAGATTGTCTGGACTCAGGAGATTGTGGC
1300239	0.00336345	0.000238563	up	2.59938	2.59938	1.37817	TRIM44	54765	Homo sapiens tripartite motif-containing 44 (TRIM44), mRNA.	chr11	35786070	35786119	CCTGCCTGTCTGCCTGTGACCTGTGTACGTATTACAGGCTTTAGGACCAG
60397	0.00336345	0.000238563	up	3.58215	3.58215	1.84083	TRK1	7206	Homo sapiens tRNA lysine 1 (TRK1) on chromosome 17.				GCATCAGACTTTTAATCTGAGGGTCCAGGGTTCAAGTCCCTGTTCGGGCG
5420398	0.00336345	0.000238563	up	2.77224	2.77224	1.47105	TRMT112	51504	Homo sapiens tRNA methyltransferase 11-2 homolog (S. cerevisiae) (TRMT112), mRNA.	chr11	64084767	64084816	CCCTGTGGAATTCAACCCCAACTTCGTGGCGCGTATGATACCTAAAGTGG
5960253	0.00349835	0.00109083	up	2.03609	2.03609	1.0258	TRMT5	57570	Homo sapiens TRM5 tRNA methyltransferase 5 homolog (S. cerevisiae) (TRMT5), mRNA.	chr14	60508300	60508349	ATCCCCTTAAGCCCAGACATCTGTTGGGACCTGACCCCCGGTCATTGGTT
4180008	0.00336345	0.000327414	up	2.48134	2.48134	1.31112	TRPC1	7220	Homo sapiens transient receptor potential cation channel, subfamily C, member 1 (TRPC1), mRNA.	chr3	142526352	142526401	CCACAGGGTGCAGGTAACCCTTGGTCTGTAAGCACCACCGATCCAGGGAT
2450082	0.0444142	0.033763	up	2.13817	2.13817	1.09638	TSC22D2	9819	Homo sapiens TSC22 domain family, member 2 (TSC22D2), mRNA.	chr3	150177447	150177496	CTGTCTAGCATGATCTGCATGACCTATAATCTTTGAACCACTTTCGTACC
6350446	0.00336345	0.000605173	up	3.31194	3.31194	1.72768	TSC22D3	1831	Homo sapiens TSC22 domain family, member 3 (TSC22D3), transcript variant 2, mRNA.	chrX	106956982	106957031	AGGGCCTAACCAGCCTTGGGAGTATTGACTGGTCCCTTACCTCTTATGGC
830201	0.0113869	0.00705073	up	2.16549	2.16549	1.11469	TSKU	25987	Homo sapiens tsukushin (TSKU), mRNA.	chr11	76186749	76186798	CACAGGGCAGTGAGCTCTGTCTTCCCCCACCTGCCTAGCCCATCATCTAT
4490615	0.00336345	0.00081504	up	2.05081	2.05081	1.0362	TSPAN3	10099	Homo sapiens tetraspanin 3 (TSPAN3), transcript variant 1, mRNA.	chr15	77338722	77338771	GGAAACCAGCTTTCTGGTTAAGGTTAACACCAGATGGTGCCCCTCATTGG
460010	0.0305949	0.0222431	up	2.4826	2.4826	1.31185	TSPAN7	7102	Homo sapiens tetraspanin 7 (TSPAN7), mRNA.	chrX	38432724	38432773	GAAGGAAACTGAACTTGAGGTGGCCTCCTTGCTTGTTACATACCTGGGTA
7570196	0.00336345	0.000327414	up	2.43764	2.43764	1.28548	TSPAN9	10867	Homo sapiens tetraspanin 9 (TSPAN9), mRNA.	chr12	3265746	3265795	CTTTCTGCTTGCATTGCCGTATCTGTGCGTTCCTTCATCCTGGTCCTGGC
3780689	0.00349835	0.00109083	up	2.3302	2.3302	1.22046	TSPYL1	7259	Homo sapiens TSPY-like 1 (TSPYL1), mRNA.	chr6	116705218	116705267	GAGGCATGGGCCAGGTAAAAATTGGGCCTAGAGTGAAGACTGTGCTGTCG
2230288	0.00336345	0.00081504	up	2.18965	2.18965	1.1307	TST	7263	Homo sapiens thiosulfate sulfurtransferase (rhodanese) (TST), nuclear gene encoding mitochondrial protein, mRNA.	chr22	37406987	37407036	GGCCGGTTTAGTGACCCCATGACTTACAGCCGGTTCTTACCTCTTAGGTG
7210075	0.00336345	0.000238563	up	1.97458	1.97458	0.981544	TTC1	7265	Homo sapiens tetratricopeptide repeat domain 1 (TTC1), mRNA.	chr5	159424892	159424941	CTGGCTGTCCTATGTCCAGGAAGAAGCCCATTTGTTGAGGCTGACCTTCC
3290044	0.00336345	0.000238563	up	2.20488	2.20488	1.1407	TTC27	55622	Homo sapiens tetratricopeptide repeat domain 27 (TTC27), mRNA.	chr2	32865347	32865396	GCTATGGACACCTTAGTGACAGAGCTCCAAGACCTAAGCAACCAGTTTCG
6660709	0.00336345	0.000238563	up	2.97993	2.97993	1.57528	TTC37	9652	Homo sapiens tetratricopeptide repeat domain 37 (TTC37), mRNA.	chr5	94864405	94864454	GGGCAAGAGAGACACGGCGTCTTTTGGAAAGAGTGGTATATCAGCCTGGG
4490577	0.0208285	0.0143059	up	2.02552	2.02552	1.01829	TUBA1A	7846	Homo sapiens tubulin, alpha 1a (TUBA1A), mRNA.	chr12	49579422	49579471	ACCTGAATAGGTTAATAGGTCAAATTGTGTCCTCCATCACTGCTTCCCTG
1050347	0.00336345	0.000238563	down	2.49957	-2.49957	-1.32168	TUBB1	81027	Homo sapiens tubulin, beta 1 (TUBB1), mRNA.	chr20	57034856	57034905	GACTTACAGCCTGCGATTATACAAGGATTTACACATGCTTCCTCTGGTGC
6370097	0.00336345	0.000327414	up	2.47995	2.47995	1.31031	TUFM	7284	Homo sapiens Tu translation elongation factor, mitochondrial (TUFM), nuclear gene encoding mitochondrial protein, mRNA.	chr16	28761848	28761897	CAGCGTTTCACCCTGCGAGATGGCAACCGGACTATTGGCACCGGTCTAGT
4290543	0.00336345	0.000238563	up	3.23914	3.23914	1.69561	TXN	7295	Homo sapiens thioredoxin (TXN), mRNA.	chr9	113013737	113018735	CGTCAGACTCCAGCAGCCAAGATGGTGAAGCAGATCGAGAGCAAGACTGC
5560594	0.00336345	0.000238563	up	2.41337	2.41337	1.27105	TXNDC17	84817	Homo sapiens thioredoxin domain containing 17 (TXNDC17), mRNA.	chr17	6486367	6487042	CACCTCAAAAACTGGTAGAATCTGAGTGTCTTCAGGCCAACCTGGTGGAA
5050053	0.00349835	0.00109083	up	2.77726	2.77726	1.47366	TXNDC5	81567	Homo sapiens thioredoxin domain containing 5 (endoplasmic reticulum) (TXNDC5), transcript variant 1, mRNA.	chr6	7882063	7882112	CCACTTTGCATCCAACACTCTTCACCCACCTCCCATACGCAAGGGGATGT
4290521	0.00336345	0.000238563	up	2.00737	2.00737	1.0053	TXNDC9	10190	Homo sapiens thioredoxin domain containing 9 (TXNDC9), mRNA.	chr2	99935637	99935686	CATTCTGGACACTGCATGTTGATGTTGAATCAACTGATGCCAGCAGAAAG
1240440	0.0113869	0.00705073	up	2.09228	2.09228	1.06508	TXNIP	10628	Homo sapiens thioredoxin interacting protein (TXNIP), mRNA.	chr1	144153759	144153808	CAGCCATAGCACTTTGTTCACTGTCCTGTGTCAGAGCACTGAGCTCCACC
730286	0.0092708	0.00550172	up	2.15969	2.15969	1.11082	TXNRD1	7296	Homo sapiens thioredoxin reductase 1 (TXNRD1), transcript variant 5, mRNA.	chr12	103267749	103267798	AGGGAACCCATGCATCTGCCTGGCATTTAGGCAGCAGAGCCCCTGACCGT
2850112	0.00336345	0.000605173	up	2.13415	2.13415	1.09366	UBAC1	10422	Homo sapiens UBA domain containing 1 (UBAC1), mRNA.	chr9	138824937	138824986	TCCAGTGCTCCTCTGGGCTCTTGAGTTGCTGCTTGAATTGCCGTGTAGAC
6590463	0.00336345	0.000238563	up	5.26462	5.26462	2.39633	UBB	7314	Homo sapiens ubiquitin B (UBB), mRNA.	chr17	16225155	16225204	GTGAGCTTGTTTGTGTCCCTGTGGGTGGACGTGGTTGGTGATTGGCAGGA
3460148	0.00336345	0.000327414	up	2.45842	2.45842	1.29773	UBE2D3	7323	Homo sapiens ubiquitin-conjugating enzyme E2D 3 (UBC4/5 homolog, yeast) (UBE2D3), transcript variant 6, mRNA.	chr4	103936529	103936578	CTGGCAGCCCTAGAGTTCATAGATGGACTTTTGGGACCCAGCAGTTTTGA
5260632	0.00336345	0.000238563	up	1.98011	1.98011	0.98558	UBE2D4	51619	Homo sapiens ubiquitin-conjugating enzyme E2D 4 (putative) (UBE2D4), mRNA.	chr7	43959533	43959582	GGGTCATGTTACTCCATTTGATGAAGATTCTCACTACCGCCCGCTCCTCC
2060465	0.00336345	0.000238563	up	3.04255	3.04255	1.60528	UBE2E1	7324	Homo sapiens ubiquitin-conjugating enzyme E2E 1 (UBC4/5 homolog, yeast) (UBE2E1), transcript variant 2, mRNA.	chr3	23907374	23907423	CTGTAAGGCGTGGAATAGGAGTTGCTCAGTGGATTGGTTCTATGTTGTGG
5270021	0.00336345	0.000238563	up	2.63896	2.63896	1.39997	UBE2E2	7325	Homo sapiens ubiquitin-conjugating enzyme E2E 2 (UBC4/5 homolog, yeast) (UBE2E2), mRNA.	chr3	23606887	23606936	GAGACTCTGTTTATCACTAGCCTTCTGTCCCTCCCGCAGAAGACTGTTGG
5080020	0.00336345	0.000446533	up	2.62534	2.62534	1.39251	UBE2J1	51465	Homo sapiens ubiquitin-conjugating enzyme E2, J1 (UBC6 homolog, yeast) (UBE2J1), mRNA.	chr6	90093122	90093171	AGGTTTTATGGGAGGCTGTGCATTGCTCAAAAGCTGTTGGGAACGCCTTC
270156	0.00336345	0.000327414	up	2.59975	2.59975	1.37837	UBE2N	7334	Homo sapiens ubiquitin-conjugating enzyme E2N (UBC13 homolog, yeast) (UBE2N), mRNA.	chr12	93802263	93802312	CGGGTTGCAACCTTGTCTCTTGCAGTTTAAGGTAATGGATATTGTAGCCC
830369	0.00336345	0.000238563	up	2.73395	2.73395	1.45099	UBE2Q2	92912	Homo sapiens ubiquitin-conjugating enzyme E2Q family member 2 (UBE2Q2), mRNA.	chr15	73980293	73980342	TCTTTAATATCCTGATGGCAAGCAGACTGATAGCTGCACATTTGGCATGC
5340050	0.00336345	0.000238563	up	2.23805	2.23805	1.16224	UBE2V2	7336	Homo sapiens ubiquitin-conjugating enzyme E2 variant 2 (UBE2V2), mRNA.	chr8	48973657	48973706	CAAGATGAAAGCGTGTGGAGAAGTGTCAGATGGCAGTGGAAGCATGTGTG
1690709	0.00336345	0.000446533	up	2.22538	2.22538	1.15405	UBE3C	9690	Homo sapiens ubiquitin protein ligase E3C (UBE3C), mRNA.	chr7	156754389	156754438	TCTCTTCTATGTCTAGTATTTTACTGTCACTGGAGGCTCTGTGGGCTGTC
6620538	0.00336345	0.000605173	up	1.95947	1.95947	0.970466	UBL3	5412	Homo sapiens ubiquitin-like 3 (UBL3), mRNA.	chr13	29236843	29236892	GCCTGAATGATGAGCCTATGTCCCTGCCTAACACTGGTGTCTCACTCATC
6420541	0.00336345	0.000238563	up	4.30986	4.30986	2.10764	UBL5	59286	Homo sapiens ubiquitin-like 5 (UBL5), transcript variant 2, mRNA.	chr19	9800531	9801670	CCACGTGTCTCTGGGGGACTATGAAATCCACGATGGGATGAACCTGGAGC
10278	0.00336345	0.000446533	up	2.30288	2.30288	1.20344	UBLCP1	134510	Homo sapiens ubiquitin-like domain containing CTD phosphatase 1 (UBLCP1), mRNA.	chr5	158645456	158645505	GCAATGCTTAAGCCTGCAGATACGTAATGTGACCACTGTTTTGTGTTGAC
7160674	0.00336345	0.000327414	up	2.54994	2.54994	1.35046	UBQLN1	29979	Homo sapiens ubiquilin 1 (UBQLN1), transcript variant 1, mRNA.	chr9	85464933	85464982	GCTTGCTATTAAAAAGGTTAAGAGGCCAGGTTACCCACCAGTCCTTGCAC
5560482	0.00336345	0.000327414	up	2.33443	2.33443	1.22307	UBQLN2	29978	Homo sapiens ubiquilin 2 (UBQLN2), mRNA.	chrX	56593109	56593158	GTGCAGCCTGAAGGATCAGTGTAGTAATGCCAGGAAAGTGCTTTTTACCT
7160180	0.00336345	0.000238563	up	2.15234	2.15234	1.10591	UCHL3	7347	Homo sapiens ubiquitin carboxyl-terminal esterase L3 (ubiquitin thiolesterase) (UCHL3), mRNA.	chr13	75041597	75067053	GCCATCCGAGTTACTCATGAGACCAGTGCCCATGAAGGTCAGACTGAGGC
1090370	0.00336345	0.000327414	up	2.26588	2.26588	1.18007	UCHL5IP	55559	Homo sapiens UCHL5 interacting protein (UCHL5IP), transcript variant 1, mRNA.	chrX	152366416	152366465	GATCGAGTTGGCCGAGGATGGATGATTGTGGCAGCAGAAGCCGTTGCAGC
6580059	0.0139756	0.00898067	down	3.73515	-3.73515	-1.90117	UCP2	7351	Homo sapiens uncoupling protein 2 (mitochondrial, proton carrier) (UCP2), nuclear gene encoding mitochondrial protein, mRNA.	chr11	73686015	73686064	AGGCTCCCTTCTGAGCCTCTCCTGCTGCTGACCTGATCACCTCTGGCTTT
4780136	0.00336345	0.000327414	up	2.03774	2.03774	1.02697	UFC1	51506	Homo sapiens ubiquitin-fold modifier conjugating enzyme 1 (UFC1), mRNA.	chr1	159394968	159395017	GTGCATCACACTTAACTCATCTAACTGCTTCCCCGGACACCCTCCACCTC
4250288	0.00336345	0.000238563	up	2.62445	2.62445	1.39201	UFSP2	55325	Homo sapiens UFM1-specific peptidase 2 (UFSP2), mRNA.	chr4	186558611	186561675	CCGGTGCTGAAGACCTGCAAGTTATTTTGGAAAAGGGCTGGTGCGGATGG
4010187	0.00336345	0.000446533	up	2.216	2.216	1.14796	UGCGL2	55757	Homo sapiens UDP-glucose ceramide glucosyltransferase-like 2 (UGCGL2), mRNA.	chr13	95251945	95251994	CCTGCTGGGGAAGTCTGGAGCCCCTGCTGAGACGATTTGGAAGTCTCGTT
4780050	0.007533	0.00426672	up	2.33242	2.33242	1.22182	UGDH	7358	Homo sapiens UDP-glucose dehydrogenase (UGDH), mRNA.	chr4	39500448	39500497	CCCAGGTCTCATCCTTCAGGAATTTTGCAGTTCAATGAGAAGAGGGAGAC
150706	0.00336345	0.000446533	up	2.3913	2.3913	1.2578	UGP2	7360	Homo sapiens UDP-glucose pyrophosphorylase 2 (UGP2), transcript variant 1, mRNA.	chr2	63970755	63970804	GATATGCTTGAATTGGATCACCTCACAGTTTCAGGAGATGTGACATTTGG
5390561	0.00336345	0.000238563	up	2.85988	2.85988	1.51595	UNC50	25972	Homo sapiens unc-50 homolog (C. elegans) (UNC50), mRNA.	chr2	98601096	98601145	GTATCCATTTGCACCTCTGATTCTGCTCTACGGGCTTTCCCTGGCACTGG
2640411	0.00336345	0.000238563	up	3.70966	3.70966	1.89129	UNC84B	25777	Homo sapiens unc-84 homolog B (C. elegans) (UNC84B), mRNA.	chr22	39130814	39130863	CTCCATCCCGAGGCAGCCAGGGTTTGTTTTGCGCTCTCCTGTCACAAATG
3830746	0.00336345	0.000238563	up	2.88618	2.88618	1.52916	UQCRB	7381	Homo sapiens ubiquinol-cytochrome c reductase binding protein (UQCRB), mRNA.	chr8	97314630	97316963	CAGAAGGCAACGCTTCTCTTTCTGGTCAAAATGGCTGGTAAGCAGGCCGT
1170600	0.0092708	0.00550172	up	1.96591	1.96591	0.975198	UQCRC1	7384	Homo sapiens ubiquinol-cytochrome c reductase core protein I (UQCRC1), mRNA.	chr3	48637119	48637520	TGGCTGAATGGGAAAGCCGGATTGCGGAGGTGGATGCCAGTGTGGTACGT
7510014	0.00336345	0.000327414	up	2.62014	2.62014	1.38964	UQCRFS1	7386	Homo sapiens ubiquinol-cytochrome c reductase, Rieske iron-sulfur polypeptide 1 (UQCRFS1), mRNA.	chr19	34390316	34390365	GGGTCCTGCTCCTCTCAACCTTGAAGTCCCCACGTATGAGTTCACCAGTG
2710240	0.00336345	0.000238563	up	10.7551	10.7551	3.42694	UQCRH	7388	Homo sapiens ubiquinol-cytochrome c reductase hinge protein (UQCRH), mRNA.	chr1	46541967	46542016	CTGAACTGGGTTAGGTGCCGCTGTTGCTGCTCGTGTTGAATCTAGAACCG
1070731	0.00336345	0.000446533	up	2.16936	2.16936	1.11727	UQCRHL	440567	Homo sapiens ubiquinol-cytochrome c reductase hinge protein-like (UQCRHL), mRNA.	chr1	16133728	16133777	GTAACTGTAAGTTCACATGAACCTCGTGGGTTTTGGCTTAGGCTGGTAGC
4210041	0.00336345	0.000238563	up	2.98091	2.98091	1.57575	UQCRQ	27089	Homo sapiens ubiquinol-cytochrome c reductase, complex III subunit VII, 9.5kDa (UQCRQ), nuclear gene encoding mitochondrial protein, mRNA.	chr5	132202646	132202695	CGCGCCTATCCGCACGTCTTCACTAAAGGAATCCCCAATGTTCTGCGCCG
6280333	0.00336345	0.000238563	up	3.0508	3.0508	1.60919	USF1	7391	Homo sapiens upstream transcription factor 1 (USF1), transcript variant 2, mRNA.	chr1	161009199	161009248	GAGGGAAGGATGTTTAGCAGTGGCTGGTGCCCATGAAGAGGAGATTGGCC
110669	0.00336345	0.000327414	up	2.68707	2.68707	1.42603	USO1	8615	Homo sapiens USO1 homolog, vesicle docking protein (yeast) (USO1), mRNA.	chr4	76735132	76735181	GCTGCATTCCATACCTCAGTGAAGAAGCCGAAGGATGCTGACACACAGTG
2490382	0.00336345	0.000238563	up	2.37214	2.37214	1.24619	USP14	9097	Homo sapiens ubiquitin specific peptidase 14 (tRNA-guanine transglycosylase) (USP14), transcript variant 2, mRNA.	chr18	201256	201305	GCTGAATGCAGTGATGTTATCAGTCAGATTCTTTCCTTGGCTCAGTTGTG
7000379	0.00336345	0.000238563	up	2.24076	2.24076	1.16399	USP38	84640	Homo sapiens ubiquitin specific peptidase 38 (USP38), mRNA.	chr4	144361774	144361823	CAGGGAGTATATCTTCTGTGGTTTTGAAGGAGGTGAGTTCTGTATGTGCC
4570411	0.00336345	0.000446533	up	2.12462	2.12462	1.08721	USP9X	8239	Homo sapiens ubiquitin specific peptidase 9, X-linked (USP9X), transcript variant 4, mRNA.	chrX	40977286	40977335	CCCAGTGACGTGGAAGTCATCAGAACCCCACGGTACTTGGAGTACCTCTC
2710196	0.00336345	0.000238563	up	2.26765	2.26765	1.1812	UTP6	55813	Homo sapiens UTP6, small subunit (SSU) processome component, homolog (yeast) (UTP6), mRNA.	chr17	30190420	30190469	CAGATCTACTGGCGAGCGATGAAAATGTTGCAGGGAGAGTCAGCAGAGGC
150131	0.00336345	0.000605173	up	2.20382	2.20382	1.14001	UXT	8409	Homo sapiens ubiquitously-expressed transcript (UXT), transcript variant 2, mRNA.	chrX	47516626	47516675	CGCATCTATGTGGCCCTGGGATATGGTTTTTTCCTGGAGTTGACACTGGC
4200575	0.00380157	0.00145086	up	2.1165	2.1165	1.08168	VAMP2	6844	Homo sapiens vesicle-associated membrane protein 2 (synaptobrevin 2) (VAMP2), mRNA.	chr17	8003488	8003537	GCCCAGAGAGAGCTGTCCTCTCATTGGGTGAACTGATTGAGGAAGGGTCT
4640066	0.00336345	0.00081504	up	2.0361	2.0361	1.02581	VAMP3	9341	Homo sapiens vesicle-associated membrane protein 3 (cellubrevin) (VAMP3), mRNA.	chr1	7763820	7763869	ACTGTTGAAGAGATGCCTTGCGGTGTGGCCAGCTGTGAGGAGAAAGCAGC
2630195	0.00336345	0.000446533	up	2.2259	2.2259	1.15439	VAMP5	10791	Homo sapiens vesicle-associated membrane protein 5 (myobrevin) (VAMP5), mRNA.	chr2	85673689	85673738	CATCCTGATTGTGCTGCTGGTCGTCTTTCTCCCTCAGAGCAGTGACAGCA
5360221	0.00336345	0.000446533	up	2.11409	2.11409	1.08004	VBP1	7411	Homo sapiens von Hippel-Lindau binding protein 1 (VBP1), mRNA.	chrX	154120597	154120646	GCTATGGAAGCTGAATGCCGGACGCTAGCACAGTTTACTTTTTCCCTTTC
5910113	0.0113869	0.00705073	up	2.64706	2.64706	1.40439	VCAN	1462	Homo sapiens versican (VCAN), mRNA.	chr5	82912585	82912634	CAGCCATAGGTGCAGTTTGCTTCTACATGATGCTAAAGGCTGCGAATGGG
2450093	0.00336345	0.000446533	up	2.15095	2.15095	1.10497	VCP	7415	Homo sapiens valosin-containing protein (VCP), mRNA.	chr9	35046719	35046768	ACTTGACTCAATGCTGCCCGAGCCCTCCCTTCCCCCTATCCAACCTGGGT
730228	0.00336345	0.00081504	up	2.20682	2.20682	1.14197	VDAC3	7419	Homo sapiens voltage-dependent anion channel 3 (VDAC3), mRNA.	chr8	42382389	42382438	CCTCAGCGACAGTGTAGCGTCATGTTAGAGGAGACGATCTGACCCACCAG
510341	0.00336345	0.000327414	up	3.29799	3.29799	1.72159	VEZF1	7716	Homo sapiens vascular endothelial zinc finger 1 (VEZF1), mRNA.	chr17	56049045	56049094	AGGGCTCGCTGCTTGGCCTGCGTTTGCTTTTTATTGTGTATCCGTTCCCC
5220491	0.00336345	0.000446533	up	2.34542	2.34542	1.22985	VGLL4	9686	Homo sapiens vestigial like 4 (Drosophila) (VGLL4), mRNA.	chr3	11572662	11572711	GCGCTGCCTGCAGTGCGCTCTGACCTTCTCTTCATGTGTGTAAATCTGTA
2640369	0.00437045	0.00191772	up	2.11701	2.11701	1.08203	VIL2	7430	Homo sapiens villin 2 (ezrin) (VIL2), mRNA.	chr6	159106859	159106908	AGGCTGCTGGAAGGCAGCTTGTGGAGGCCGTTGGTTCCGCCCACTCATTC
1580035	0.00336345	0.000327414	up	2.80789	2.80789	1.48949	VPS26A	9559	Homo sapiens vacuolar protein sorting 26 homolog A (S. pombe) (VPS26A), transcript variant 2, mRNA.	chr10	70602362	70602411	GGAACCAACTTTACTGGCAAAAGGGTCCATGTACCACCATGTGCTGGAGC
5270608	0.00336345	0.000238563	up	2.7329	2.7329	1.45043	VPS29	51699	Homo sapiens vacuolar protein sorting 29 homolog (S. cerevisiae) (VPS29), transcript variant 1, mRNA.	chr12	110930884	110930933	GCCCTGTTGCAGAGGCAATTTGATGTGGACATTCTTATCTCGGGACACAC
7200600	0.00336345	0.000238563	up	3.18046	3.18046	1.66923	VPS35	55737	Homo sapiens vacuolar protein sorting 35 homolog (S. cerevisiae) (VPS35), mRNA.	chr16	45251244	45251293	TGCATATTTGGACTCAGCCATCCATTAAGAACCCATGTTGTCCTCTGGAC
1090221	0.00336345	0.000446533	up	1.95587	1.95587	0.96781	VPS37A	137492	Homo sapiens vacuolar protein sorting 37 homolog A (S. cerevisiae) (VPS37A), mRNA.	chr8	17197346	17197395	AGATATTCATAGTGTTAGGAAACACCAAACCTGCCTATGTGCCATCTCAC
6560484	0.00336345	0.00081504	up	2.06754	2.06754	1.04791	VPS41	27072	Homo sapiens vacuolar protein sorting 41 (yeast) (VPS41), transcript variant 1, mRNA.	chr7	38731719	38731768	GTTCTGTGTGCTGTGACGACTGTCAAAGAGTATCTGGCCATGGCGGACAC
5340193	0.00336345	0.000605173	up	2.41719	2.41719	1.27333	VPS4B	9525	Homo sapiens vacuolar protein sorting 4 homolog B (S. cerevisiae) (VPS4B), mRNA.	chr18	61056921	61056970	GGGTCTTGTCCTTCACCTTTTAAGTTCAGGGAACAGTTTGTCCTGACCAC
70451	0.0369212	0.0274863	down	2.27702	-2.27702	-1.18715	WAS	7454	Homo sapiens Wiskott-Aldrich syndrome (eczema-thrombocytopenia) (WAS), mRNA.	chrX	48434631	48434680	TGCTGTTATCCCTGCCTGGTCCTCACACTCACCCAACAATCCCAAGGCCC
6380138	0.00336345	0.000446533	up	2.93927	2.93927	1.55546	WASL	8976	Homo sapiens Wiskott-Aldrich syndrome-like (WASL), mRNA.	chr7	123322280	123322329	CAGTCCTCTACCATCCTGCACTGTGAGCAGCACTATACCTGTGCGTTGTC
6370538	0.00437045	0.00191772	up	2.00755	2.00755	1.00544	WBSCR22	114049	Homo sapiens Williams Beuren syndrome chromosome region 22 (WBSCR22), mRNA.	chr7	72750132	72750181	AAGCGCAAGCCCCGCTTCTAAGTCACCACGCGGTTCTGGAAAGGCACTTG
3400612	0.00336345	0.000446533	up	2.30929	2.30929	1.20745	WDFY1	57590	Homo sapiens WD repeat and FYVE domain containing 1 (WDFY1), mRNA.	chr2	224740138	224740187	GATATGGTGCCCTGTGTATCCCAGAGATGCTAGAAAACTGTTCTTTGCTC
2190364	0.00336345	0.000238563	up	2.32967	2.32967	1.22012	WDR13	64743	Homo sapiens WD repeat domain 13 (WDR13), mRNA.	chrX	48348267	48348316	CACCTGTGCTTGATGTCAGCTTCAACTGCGACGAGAGCCTACTGGCCTCC
2650148	0.00336345	0.00081504	up	1.96442	1.96442	0.974102	WDR41	55255	Homo sapiens WD repeat domain 41 (WDR41), mRNA.	chr5	76764390	76764439	GCTGAGCGCAACTGCCCCATCTGACCACTGACTCAAATACGAACTGCTTG
5700669	0.00336345	0.000238563	up	2.20242	2.20242	1.13909	WDR55	54853	Homo sapiens WD repeat domain 55 (WDR55), mRNA.	chr5	140030455	140030504	GAAGATGCACTCAAAGCACTGATGTGAGGAAGTACTTGCCCCGTAGCAGC
4120403	0.00336345	0.000238563	up	2.34135	2.34135	1.22734	WDR61	80349	Homo sapiens WD repeat domain 61 (WDR61), mRNA.	chr15	78578399	78578448	TGAGCGGCCATGCCTCCTGGGTGCTGAACGTTGCATTCTGTCCTGATGAC
5360086	0.00336345	0.000446533	up	2.23717	2.23717	1.16167	WDR82	80335	Homo sapiens WD repeat domain 82 (WDR82), mRNA.	chr3	52289328	52289377	CTTCACATATCTGCAACCAGAGCAGCCACCAAGCATTACTTAGCAGCAGG
6590224	0.00336345	0.000327414	up	3.14806	3.14806	1.65446	WFS1	7466	Homo sapiens Wolfram syndrome 1 (wolframin) (WFS1), mRNA.	chr4	6355789	6355838	GGAGGTCCCTGCCAGTGTTTAGAAGAGCCTGACTGTGTTCAGTGCCTTGG
6550703	0.00336345	0.000446533	up	2.14073	2.14073	1.0981	WSB2	55884	Homo sapiens WD repeat and SOCS box-containing 2 (WSB2), mRNA.	chr12	118470799	118470848	GGAGGCCAGTGTAACGTTACATGACTCGTTGAGAAAGTTGAGGAATTTCC
5490671	0.00380157	0.00145086	up	2.1354	2.1354	1.09451	XAB2	56949	Homo sapiens XPA binding protein 2 (XAB2), mRNA.	chr19	7684471	7684520	AGCAGCAGAGCGTGCCAGCCGCAGTGTTTGGGAGCCTGAAGGAAGACTGA
5690066	0.0170805	0.0113693	up	2.72259	2.72259	1.44498	XBP1	7494	Homo sapiens X-box binding protein 1 (XBP1), transcript variant 1, mRNA.	chr22	27520966	27521015	GACCCCCAGGTATTGTCTTTTGACATCCAGCAGTCCAAGGTATTGAGACA
3830750	0.0061825	0.00328861	up	2.40589	2.40589	1.26657	XLKD1	10894	Homo sapiens extracellular link domain containing 1 (XLKD1), mRNA.	chr11	10536026	10536075	GTATCACTAGCCCTCCTTTTTCCAACAAGAAGGGACTGAGAGATGCAGAA
5690333	0.00513245	0.0025191	up	2.33434	2.33434	1.22301	XPO1	7514	Homo sapiens exportin 1 (CRM1 homolog, yeast) (XPO1), mRNA.	chr2	61705458	61705507	GTGCTGCATTGTCTGAAGTTAGCACCTCTTGGACTGAATCGTTTGTCTAG
4010075	0.00336345	0.000327414	up	2.81499	2.81499	1.49313	XPR1	9213	Homo sapiens xenotropic and polytropic retrovirus receptor (XPR1), mRNA.	chr1	179121771	179121820	CTTTGTGCTTCTATTGCTTTTTTGTGTTTTGTTAAGCATGTCCCTTGGCC
3360768	0.00380157	0.00145086	up	3.35468	3.35468	1.74617	YAP1	10413	Homo sapiens Yes-associated protein 1, 65kDa (YAP1), mRNA.	chr11	101608998	101609047	GTGGGTGGCAATATTCAGTGCTTAACACTTTTCTAGCGTTGGTACATCTG
3520040	0.00349835	0.00109083	up	2.02059	2.02059	1.01478	YARS	8565	Homo sapiens tyrosyl-tRNA synthetase (YARS), mRNA.	chr1	33013456	33013505	GGGTGGGGTACTTCTCCATAAGGCATCTCAGTCAAATCCCCATCACTGTC
4590494	0.00336345	0.000238563	up	2.18058	2.18058	1.12471	YIF1A	10897	Homo sapiens Yip1 interacting factor homolog A (S. cerevisiae) (YIF1A), mRNA.	chr11	65808683	65808732	CTTCCAGCCCCTCATCATATACTGGCTGACTTTCCACCTGGTCCGGTGAC
770142	0.00336345	0.000238563	up	3.20907	3.20907	1.68216	YIPF6	286451	Homo sapiens Yip1 domain family, member 6 (YIPF6), mRNA.	chrX	67668838	67668887	TGGAGTCACCGTGGTCCATTTGGGTGACAACCAGTGACTTGGGAAGCACA
1340521	0.00336345	0.000238563	up	2.74679	2.74679	1.45775	YWHAB	7529	Homo sapiens tyrosine 3-monooxygenase/tryptophan 5-monooxygenase activation protein, beta polypeptide (YWHAB), transcript variant 2, mRNA.	chr20	42970372	42970421	CTGCCTAACGTTTGCTTCTGTGATGGTTATATTGCCTAGCAAGCACACCC
4810653	0.00336345	0.000238563	up	2.55662	2.55662	1.35424	YWHAH	7533	Homo sapiens tyrosine 3-monooxygenase/tryptophan 5-monooxygenase activation protein, eta polypeptide (YWHAH), mRNA.	chr22	30683452	30683501	GGCTATTGTCCTTGTGTATCCTGACAGCGCCATGTGTGTCAGCCCATGTC
3850131	0.00336345	0.000238563	up	2.96502	2.96502	1.56804	YWHAQ	10971	Homo sapiens tyrosine 3-monooxygenase/tryptophan 5-monooxygenase activation protein, theta polypeptide (YWHAQ), mRNA.	chr2	9724524	9724573	CATGCAGATTTGTGCACATGTGAGAGGGTGTCCAGTTTGTCTAGTGATTG
7210634	0.00336345	0.000238563	up	2.16014	2.16014	1.11113	ZBED5	58486	Homo sapiens zinc finger, BED-type containing 5 (ZBED5), mRNA.	chr11	10831382	10831431	GCAGTGCCATTGTGCAGCACCTAAGGGGTTTGCGCGCTACTCTGTTAAAA
1240474	0.00336345	0.000238563	up	7.69012	7.69012	2.94301	ZBTB16	7704	Homo sapiens zinc finger and BTB domain containing 16 (ZBTB16), transcript variant 2, mRNA.	chr11	113626269	113626318	TTTGAGTGTAAGCTCTGCCACCAGCGCTCCCGGGACTACTCGGCCATGAT
3440189	0.0061825	0.00328861	up	2.0055	2.0055	1.00396	ZBTB20	26137	Homo sapiens zinc finger and BTB domain containing 20 (ZBTB20), mRNA.	chr3	115540568	115540617	GCTCCGTCTGCCCAGCAAAGTTTGACCAAATCGAGCAGTTCAACGACCAC
6620601	0.00336345	0.000238563	up	2.77133	2.77133	1.47058	ZBTB40	9923	Homo sapiens zinc finger and BTB domain containing 40 (ZBTB40), transcript variant 1, mRNA.	chr1	22727280	22727329	TGCAGGTGGCAAAATGGCACTGAATATCCCCTTGGCAGCAGAGAAAACCC
2490017	0.00336345	0.00081504	down	2.05514	-2.05514	-1.03923	ZC3H12A	80149	Homo sapiens zinc finger CCCH-type containing 12A (ZC3H12A), mRNA.	chr1	37722267	37722316	AGGCCTCATCTGTGCTCTCGCTGGGCACGTGGCTTCATGTCAGTAAGCAA
2710402	0.00336345	0.000605173	up	2.10477	2.10477	1.07366	ZCCHC14	23174	Homo sapiens zinc finger, CCHC domain containing 14 (ZCCHC14), mRNA.	chr16	87440216	87440265	CATCCGCCGCGGCCTCACGTGCGTTGTAACAAGCCCTCATCACATGTGTG
6110195	0.00437045	0.00191772	up	2.01334	2.01334	1.00959	ZCCHC24	219654	Homo sapiens zinc finger, CCHC domain containing 24 (ZCCHC24), mRNA.	chr10	80812400	80812449	CCAACGACTAACCCTGAAATGGGGGTGTTCCAGCCTTCAGCGAGATGGCC
940338	0.00336345	0.000238563	up	2.15127	2.15127	1.10519	ZCCHC9	84240	Homo sapiens zinc finger, CCHC domain containing 9 (ZCCHC9), mRNA.	chr5	80644316	80644365	CCCCTGTAGCCAGGACTATGCTGTAGATATCAGTATGATCTGGGTGTGGC
4590154	0.00336345	0.000327414	up	2.52718	2.52718	1.33753	ZDHHC8	29801	Homo sapiens zinc finger, DHHC-type containing 8 (ZDHHC8), mRNA.	chr22	18513867	18513916	CAGGGACCTGAGAGTAAGCACATGACAGCGTCTGCTTGCGTTGTGTCTGT
7000037	0.00336345	0.000446533	up	2.02347	2.02347	1.01683	ZFAND1	79752	Homo sapiens zinc finger, AN1-type domain 1 (ZFAND1), mRNA.	chr8	82776980	82777029	CATGTGGCCAAGCCTAGCATCATGGAGCCAGAAAGTATAGCCTTGCTGTC
870379	0.00336345	0.000446533	up	2.19261	2.19261	1.13265	ZFAND2A	90637	Homo sapiens zinc finger, AN1-type domain 2A (ZFAND2A), mRNA.	chr7	1159104	1159153	GCCCCATTGAGCACCATCCCACACTGGCTGCTGATCTTGTTTGTTGAGGG
6620753	0.00336345	0.000238563	up	2.79739	2.79739	1.48408	ZFAND5	7763	Homo sapiens zinc finger, AN1-type domain 5 (ZFAND5), mRNA.	chr9	74159604	74159653	TGTACTTGGGTGTAGGACTCTAGTGTTCTTGGGTGTATTGCATGGGCTGC
4050746	0.00336345	0.000238563	up	2.3503	2.3503	1.23284	ZFHX3	463	Homo sapiens zinc finger homeobox 3 (ZFHX3), transcript variant A, mRNA.	chr16	72821169	72821218	GCCCTCGATGCCAACAGACGACTATTCGGAGGAGTCTGACACGGATCTCA
6060215	0.00336345	0.000238563	up	2.985	2.985	1.57773	ZFR	51663	Homo sapiens zinc finger RNA binding protein (ZFR), mRNA.	chr5	32403320	32403369	CTCCACACACCCCATCACCCAGATAATTTACAGTTCTGTTAACAGTGAGG
2140364	0.00336345	0.000238563	up	2.87462	2.87462	1.52337	ZFYVE20	64145	Homo sapiens zinc finger, FYVE domain containing 20 (ZFYVE20), mRNA.	chr3	15112509	15112558	CCTCTGAGTCATTGTGAGCTGTGTGGTAGGTTGGACATTGGCATAGTTGG
380594	0.00349835	0.00109083	up	2.43561	2.43561	1.28428	ZFYVE21	79038	Homo sapiens zinc finger, FYVE domain containing 21 (ZFYVE21), mRNA.	chr14	103269506	103269555	GGTCTGCAGTGGAGCCTGTTCGCCTCTAATAGCCAGTTTACAGCACTTGC
3460270	0.00336345	0.000327414	up	2.10145	2.10145	1.07138	ZHX3	23051	Homo sapiens zinc fingers and homeoboxes 3 (ZHX3), mRNA.	chr20	39807245	39807294	TTGGGGCTGAATCTCCAGGCCTCACGAGGTCCCCTGTGGGGATGCTGCTA
5390543	0.00336345	0.000327414	up	2.67334	2.67334	1.41864	ZMPSTE24	10269	Homo sapiens zinc metallopeptidase (STE24 homolog, S. cerevisiae) (ZMPSTE24), mRNA.	chr1	40532161	40532210	GGGATCAACTGTACGCCTTTGGTATCTGACCATAAAGTCTTTTGCTCCGC
7550722	0.00336345	0.000605173	up	2.25682	2.25682	1.17429	ZMYM6	9204	Homo sapiens zinc finger, MYM-type 6 (ZMYM6), mRNA.	chr1	35219996	35220045	ATCCAGGGTCAGCCAGTGTTGAAAGAGACATTTTGTCTACCTGGCACTGC
6520129	0.00349835	0.00109083	up	2.18481	2.18481	1.12751	ZNF148	7707	Homo sapiens zinc finger protein 148 (ZNF148), mRNA.	chr3	126433865	126433914	GAGCTGGGATGACATCTTCACCTGATGCCACAACTGGCCAGACTTTTGGC
1660632	0.00336345	0.000238563	up	2.84463	2.84463	1.50824	ZNF207	7756	Homo sapiens zinc finger protein 207 (ZNF207), transcript variant 2, mRNA.	chr17	27721495	27721544	CCCAGCTGTGGACCACTGCCTGAAAGGTTTGTACAGATGCATGCCACAGT
5860546	0.00336345	0.000238563	up	2.47101	2.47101	1.3051	ZNF22	7570	Homo sapiens zinc finger protein 22 (KOX 15) (ZNF22), mRNA.	chr10	44820607	44820656	TCACTTCCATGAGAATGGTGCCAAGTGTCAGACTCTAATGAGCCCTCAGC
7150711	0.00336345	0.000605173	down	2.42127	-2.42127	-1.27576	ZNF223	7766	Homo sapiens zinc finger protein 223 (ZNF223), mRNA.				TGACCTATGGTAGTGCTACTGCACTCCAGCCAGGGCAACAGAGTGAGACC
6840112	0.00336345	0.000238563	up	3.30307	3.30307	1.72381	ZNF25	219749	Homo sapiens zinc finger protein 25 (ZNF25), mRNA.	chr10	38279101	38279150	CCCCAGCAGAGTTGAGTAGTTGTAGCAGACACCACATGCCCTTGAGCCTA
3180189	0.00336345	0.000238563	up	2.10237	2.10237	1.07202	ZNF271	10778	Homo sapiens zinc finger protein 271 (ZNF271), mRNA.	chr18	31141645	31141694	ACCAGAAAACCCATGCTGAGGAGAAACCCTACCAGTGTGTTCAGTGCAGC
3360008	0.00336345	0.000238563	up	2.22039	2.22039	1.15081	ZNF275	10838	Homo sapiens zinc finger protein 275 (ZNF275), mRNA.	chrX	152269945	152269994	GCCTCTGGTAACTTGGGGGTGGATTTCCTTGGGCTCTCTAGGTGTACTGC
6860026	0.00336345	0.000238563	up	2.42063	2.42063	1.27538	ZNF358	140467	Homo sapiens zinc finger protein 358 (ZNF358), mRNA.	chr19	7491851	7491900	CCTCGGGGGCCTGGGGAAGTTGTGTGTTGTGCAGTCAGTAAAATCCTCCC
6380646	0.00336345	0.000446533	up	3.45448	3.45448	1.78847	ZNF385D	79750	Homo sapiens zinc finger protein 385D (ZNF385D), mRNA.	chr3	21437707	21437756	GGACCCATTCGGACCGCCCACACTCCTGTGCTGTTTGCTCCTTACTAAAT
1820543	0.00336345	0.000238563	up	2.85374	2.85374	1.51285	ZNF428	126299	Homo sapiens zinc finger protein 428 (ZNF428), mRNA.	chr19	48803470	48803519	GATGGGGTACTGCCGGTCTGTGTTGTCTTAGAAGTAGATGTGTGATGGCC
1820646	0.00336345	0.000238563	up	2.86001	2.86001	1.51602	ZNF462	58499	Homo sapiens zinc finger protein 462 (ZNF462), mRNA.	chr9	108813425	108813474	GTGCACCCTGTGGTGGTCTTGGACAGTATGTGGAAACAGAAGCTCCATGA
2360437	0.00336345	0.000238563	up	3.76695	3.76695	1.91339	ZNF532	55205	Homo sapiens zinc finger protein 532 (ZNF532), mRNA.	chr18	54804526	54804575	TGAGCTCAGATTCAGTTCTTTGCCGAAGCCCTCATAGCTGGTAAGTGGCT
240132	0.00336345	0.000446533	up	2.28227	2.28227	1.19047	ZNF627	199692	Homo sapiens zinc finger protein 627 (ZNF627), mRNA.	chr19	11590865	11590914	GTGCTCTCTTGCTAAAGACCGCAGAGACCATACCTGTTGTCAAAGAGGGT
6270619	0.00336345	0.000238563	up	2.38899	2.38899	1.2564	ZNF689	115509	Homo sapiens zinc finger protein 689 (ZNF689), mRNA.	chr16	30614766	30614815	CCACTACACCTTCTGGGGCTGGACTTGTTTCAGCAGCTTTGGTTGCACTG
3830192	0.00336345	0.000238563	up	1.9601	1.9601	0.970928	ZNF791	163049	Homo sapiens zinc finger protein 791 (ZNF791), mRNA.	chr19	12601222	12601271	CCACATAATCATGTTTCAGTCAGCAATGGGCCATATAGGTTGGTAGCCCC
4480504	0.00336345	0.00081504	up	2.10521	2.10521	1.07396	ZNF828	283489	Homo sapiens zinc finger protein 828 (ZNF828), mRNA.	chr13	114110657	114110706	TCCTACTCCTGGGCCTTACATGTCGCCTGTTGGGGCTTAAGACCAGGTTG
4150309	0.00336345	0.000238563	up	2.43338	2.43338	1.28296	ZNHIT1	10467	Homo sapiens zinc finger, HIT type 1 (ZNHIT1), mRNA.	chr7	100653827	100653970	ACCCACCAGGAGACCAGGTGTCTGAAGTGGACTGTGTGAGCCTGGGCATT
3850228	0.00336345	0.00081504	up	2.34653	2.34653	1.23053	ZRANB2	9406	Homo sapiens zinc finger, RAN-binding domain containing 2 (ZRANB2), transcript variant 2, mRNA.	chr1	71529232	71529281	TTGTGCCTCAGACTTTTTGAAAGTCTACCTTCTAAATTGCCCCGACGATC
2970368	0.00336345	0.000327414	up	2.1658	2.1658	1.1149	ZW10	9183	Homo sapiens ZW10, kinetochore associated, homolog (Drosophila) (ZW10), mRNA.	chr11	113604047	113604096	TGCAGGCCCTAGCTTTGGAACGAGGAATTGGGAGATTCCAGGAGTCAGGG
7400296	0.00336345	0.000327414	up	2.81741	2.81741	1.49437	ZYG11B	79699	Homo sapiens zyg-11 homolog B (C. elegans) (ZYG11B), mRNA.	chr1	53063842	53063891	GGAAGTTGCCCTTACAGGTGGGACCTTTTGTGTTAATCTGTTTTCTCCCC
